# Supplementary material for: A metastable subproteome underlies inclusion formation in muscle proteinopathies
Source: Acta Neuropathol Commun. 2019 Dec 3;7:197. doi: 10.1186/s40478-019-0853-9 (PMC6891963; doi:10.1186/s40478-019-0853-9)
Supplement: Supplementary file 1 — Additional file 1: Dataset S1. Proteins enriched in rimmed vacuoles. Dataset S2. Proteins enriched in plaques, neurofibrillary tangles, and protein aggregation myopathies. Dataset S3. Aggregation propensity scores. Zagg, \documentclass[12pt]{minimal} \usepackage{amsmath} \usepackage{wasysym} \usepackage{amsfonts} \usepackage{amssymb} \usepackage{amsbsy} \usepackage{mathrsfs} \usepackage{upgreek} \setlength{\oddsidemargin}{-69pt} \begin{document}$$ {Z}_{agg}^{SC} $$\end{document}ZaggSC, and TANGO scores (4) calculated as described in Methods. Dataset S4. mRNA expression levels. Dataset S5. Hereditary protein aggregation myopathy abundance data. Dataset S6. Sporadic inclusion body myositis abundance data. Dataset S7. Unfolded supersaturation scores. Dataset S8. Hereditary protein aggregation myopathy supersaturation scores (σf). Dataset S9. Sporadic inclusion body myositis supersaturation scores (σf). Dataset S10. Sporadic inclusion body myositis supersaturation scores (\documentclass[12pt]{minimal} \usepackage{amsmath} \usepackage{wasysym} \usepackage{amsfonts} \usepackage{amssymb} \usepackage{amsbsy} \usepackage{mathrsfs} \usepackage{upgreek} \setlength{\oddsidemargin}{-69pt} \begin{document}$$ {\sigma}_f^T $$\end{document}σfT). Dataset S11. Upregulated and downregulated proteins in sporadic inclusion body myositis. Dataset S12. Summary of statistical analysis and families of statistical tests. [file 40478_2019_853_MOESM1_ESM.xlsx]

## Sheet: Dataset S1
RV-Enriched Proteins	Previously identified in IBM muscle	Inclusions, RVs or amyloid	Mutation associated with myopathy
AL3A2_HUMAN
SYFB_HUMAN
CLH1_HUMAN	Yes (1, 2)
SAP_HUMAN
LUM_HUMAN
CATD_HUMAN	Yes (3)
PDIA6_HUMAN
PGS2_HUMAN
RYR1_HUMAN		Inclusions	Yes
A1AT_HUMAN
FBLN5_HUMAN
DYSF_HUMAN	Yes (4)	Amyloid	Yes
DYHC1_HUMAN
FETUA_HUMAN
CO3_HUMAN	Yes (5)
PGBM_HUMAN
UBP5_HUMAN
H2AY_HUMAN	Yes (6)
RSSA_HUMAN
CO6A3_HUMAN	Yes (7)		Yes
FBN1_HUMAN
LAMA2_HUMAN	Yes (7)	RVs reported	Yes
AHNK_HUMAN
LAMC1_HUMAN
CO6A1_HUMAN	Yes (7)		Yes
LAMB2_HUMAN
TERA_HUMAN (8)	Yes (8)	Inclusions, RVs, amyloid	Yes
DMD_HUMAN			Yes
VINC_HUMAN
TADBP_HUMAN	Yes (9)
CALR_HUMAN	Yes (10)
SPTN1_HUMAN
CO6A2_HUMAN	Yes (7)		Yes
MYH14_HUMAN			Yes
ROA2_HUMAN	Yes (11)	Inclusions, RVs, amyloid	Yes
MAP4_HUMAN
IGHG1_HUMAN
BIP_HUMAN	Yes (10)
ANXA2_HUMAN	Yes (12)
RL7A_HUMAN
XIRP2_HUMAN
STIP1_HUMAN
NRAP_HUMAN
PACN3_HUMAN
NPM_HUMAN
NEST_HUMAN
VIME_HUMAN
DESM_HUMAN	Yes (13)	Inclusions, RVs, amyloid	Yes
IGKC_HUMAN
LMNA_HUMAN	Yes (14)	Inclusions and RVs reported	Yes
H4_HUMAN
CAVN4_HUMAN
CAVN1_HUMAN			Yes

## Sheet: Dataset S2
Plaque-Enriched Proteins	NFT-Enriched Proteins	TDP43 Co-Aggregators	Desm Agg-Enriched Proteins	Fil Agg-Enriched Proteins	Myot Agg-Enriched Proteins	Combined hPAM
TAU_HUMAN	ACTB_HUMAN	PERI_HUMAN	XIRP2_HUMAN	XIRP1_HUMAN	NRAP_HUMAN	NRAP_HUMAN
FIBG_HUMAN	RS27A_HUMAN	RBM45_HUMAN	NRAP_HUMAN	CRYAB_HUMAN	PACN3_HUMAN	PACN3_HUMAN
GFAP_HUMAN	ACTG_HUMAN	VHL_HUMAN	HSPB1_HUMAN	NRAP_HUMAN	H4_HUMAN	H4_HUMAN
COR1A_HUMAN	G3P_HUMAN	PDIA2_HUMAN	XIRP1_HUMAN	DESM_HUMAN	XIRP1_HUMAN	XIRP1_HUMAN
AT2B2_HUMAN	ALDOA_HUMAN	XRN1_HUMAN	NDUBA_HUMAN	CO6A3_HUMAN	DMD_HUMAN	DMD_HUMAN
A1AT_HUMAN	COF1_HUMAN	SMUF2_HUMAN	CRYAB_HUMAN	FLNC_HUMAN	MYBPH_HUMAN	MYBPH_HUMAN
CLH2_HUMAN	ADT3_HUMAN	MK13_HUMAN		NEST_HUMAN	MYH3_HUMAN	MYH3_HUMAN
VATD_HUMAN	HSP7C_HUMAN	RN19A_HUMAN		OBSCN_HUMAN	KLH40_HUMAN	KLH40_HUMAN
CO1A1_HUMAN	ATPA_HUMAN	SQSTM_HUMAN		HSPB1_HUMAN	TGM1_HUMAN	TGM1_HUMAN
DYHC1_HUMAN	LDHB_HUMAN	HTRA2_HUMAN		GELS_HUMAN	LAMB2_HUMAN	LAMB2_HUMAN
VPP1_HUMAN	VIME_HUMAN	NFH_HUMAN		DYSF_HUMAN	OBSCN_HUMAN	OBSCN_HUMAN
VATH_HUMAN	ADT2_HUMAN	HSP74_HUMAN		MYBPH_HUMAN	MYOTI_HUMAN	MYOTI_HUMAN
DYN1_HUMAN	ATPB_HUMAN	TIA1_HUMAN		TMOD1_HUMAN	PDLI3_HUMAN	PDLI3_HUMAN
CATD_HUMAN	PPIA_HUMAN	OPTN_HUMAN		LMNA_HUMAN	TMOD1_HUMAN	TMOD1_HUMAN
VATB2_HUMAN	PRDX1_HUMAN	SMAD2_HUMAN		HSP7C_HUMAN	SQSTM_HUMAN	SQSTM_HUMAN
VATE1_HUMAN	HNRPK_HUMAN	CDK5_HUMAN		AT1B1_HUMAN	FLNC_HUMAN	FLNC_HUMAN
A4_HUMAN	TBA4A_HUMAN	NFL_HUMAN			CO6A1_HUMAN	CO6A1_HUMAN
1433Z_HUMAN	GBB1_HUMAN	EIF3A_HUMAN			NEST_HUMAN	NEST_HUMAN
1433B_HUMAN	AT1B1_HUMAN	CCS_HUMAN			PGBM_HUMAN	PGBM_HUMAN
1433E_HUMAN	TBB2A_HUMAN	UBQL2_HUMAN			DESM_HUMAN	DESM_HUMAN
UBA1_HUMAN	DPYL2_HUMAN	FUS_HUMAN			BAG3_HUMAN	BAG3_HUMAN
CYTC_HUMAN	GBB2_HUMAN	KEAP1_HUMAN			FBN1_HUMAN	FBN1_HUMAN
CYTB_HUMAN	ANXA5_HUMAN	RBP56_HUMAN			LAMC1_HUMAN	LAMC1_HUMAN
HS90B_HUMAN	PRDX6_HUMAN	ATX2_HUMAN			CO3A1_HUMAN	CO3A1_HUMAN
VIME_HUMAN	COX41_HUMAN	NEDD8_HUMAN			CO6A2_HUMAN	CO6A2_HUMAN
PFKAP_HUMAN	ATPO_HUMAN	STAU1_HUMAN			NB5R1_HUMAN	NB5R1_HUMAN
	FRIL_HUMAN	RAB1A_HUMAN			DYSF_HUMAN	DYSF_HUMAN
	CN37_HUMAN	MATR3_HUMAN			CO6A3_HUMAN	CO6A3_HUMAN
	HXK1_HUMAN	LEG1_HUMAN			MAP4_HUMAN	MAP4_HUMAN
	ADT1_HUMAN	PABP1_HUMAN			CO4A2_HUMAN	CO4A2_HUMAN
	KCRB_HUMAN	ARG28_HUMAN			XIRP2_HUMAN	XIRP2_HUMAN
	PGK1_HUMAN	UBC_HUMAN			CO1A2_HUMAN	CO1A2_HUMAN
	MDHM_HUMAN				LMNA_HUMAN	LMNA_HUMAN
	SYUA_HUMAN				PGS2_HUMAN	PGS2_HUMAN
	STXB1_HUMAN				CRYAB_HUMAN	GELS_HUMAN
	ENOA_HUMAN				JSPR1_HUMAN	CRYAB_HUMAN
	ALDOC_HUMAN				SDHA_HUMAN	JSPR1_HUMAN
	VATA_HUMAN				ADT1_HUMAN	SDHA_HUMAN
	DYN1_HUMAN				TBA4A_HUMAN	ADT1_HUMAN
	UCHL1_HUMAN				TBB5_HUMAN	HSPB1_HUMAN
	CLH1_HUMAN				AT5F1_HUMAN	NDUBA_HUMAN
	G6PI_HUMAN				VDAC2_HUMAN	AT1B1_HUMAN
	SEPT7_HUMAN				NB5R3_HUMAN	TBA4A_HUMAN
	PRDX2_HUMAN				HBB_HUMAN	TBB5_HUMAN
	CAH2_HUMAN				HSP7C_HUMAN	AT5F1_HUMAN
	NFL_HUMAN				PLEC_HUMAN	VDAC2_HUMAN
	BIN1_HUMAN				TBB4B_HUMAN	NB5R3_HUMAN
	KPYM_HUMAN					HBB_HUMAN
	SPTN1_HUMAN					HSP7C_HUMAN
	H2A2A_HUMAN					PLEC_HUMAN
	H2A3_HUMAN					TBB4B_HUMAN
	MK01_HUMAN
	SPTB2_HUMAN
	MBP_HUMAN
	CSPG2_HUMAN
	HPLN2_HUMAN
	DESP_HUMAN
	TENR_HUMAN
	SH3G2_HUMAN
	AINX_HUMAN
	MARE3_HUMAN
	DSG1_HUMAN
	GNAO_HUMAN
	TAU_HUMAN
	ALBU_HUMAN
	SYN1_HUMAN
	H2A1C_HUMAN
	KCC2A_HUMAN
	H2AX_HUMAN
	SYN2_HUMAN
	H2AJ_HUMAN
	LEG7_HUMAN
	H4_HUMAN
	H2A1A_HUMAN
	H2A1B_HUMAN
	EF1A1_HUMAN
	GBB4_HUMAN
	H2A1_HUMAN
	H2A1D_HUMAN
	H2A1H_HUMAN
	H2A1J_HUMAN
	MSHR_HUMAN
	PIEZ1_HUMAN
	RL40_HUMAN
	TBB3_HUMAN
	TBB8_HUMAN
	UBB_HUMAN
	UBC_HUMAN

## Sheet: Dataset S3
UniProt ID	Zagg	ZaggSC	TANGO
1433B_HUMAN	0.69	1.53	2.92
1433E_HUMAN	0.82	0.73	2.93
1433F_HUMAN	0.72	0.91	2.99
1433G_HUMAN	—	1.36	2.74
1433S_HUMAN	0.7	1.05	2.32
1433T_HUMAN	0.75	0.66	2.95
1433Z_HUMAN	0.7	1.33	2.95
1A01_HUMAN	—	0.83	3.43
1A02_HUMAN	—	0.75	3.45
1A03_HUMAN	—	0.63	3.43
1A11_HUMAN	—	0.83	3.43
1A1L1_HUMAN	0.9	-0.19	3.33
1A1L2_HUMAN	0.97	-1.39	3.31
1A23_HUMAN	—	0.94	3.44
1A24_HUMAN	—	1.09	3.44
1A25_HUMAN	—	1.25	3.44
1A26_HUMAN	—	1.24	3.44
1A29_HUMAN	—	0.62	3.49
1A30_HUMAN	—	0.7	3.43
1A31_HUMAN	—	0.69	3.49
1A32_HUMAN	—	0.61	3.47
1A33_HUMAN	—	0.72	3.49
1A34_HUMAN	—	1.08	3.44
1A36_HUMAN	—	0.69	3.43
1A43_HUMAN	—	0.93	3.44
1A66_HUMAN	—	1.22	3.44
1A68_HUMAN	—	1.06	3.48
1A69_HUMAN	—	0.79	3.45
1A74_HUMAN	—	0.65	3.47
1A80_HUMAN	—	0.87	3.44
1B07_HUMAN	—	1.39	3.48
1B08_HUMAN	—	1.12	3.48
1B13_HUMAN	—	0.38	3.52
1B14_HUMAN	—	1.04	3.48
1B15_HUMAN	—	0.91	3.49
1B18_HUMAN	—	1.27	3.5
1B27_HUMAN	—	0.92	3.52
1B35_HUMAN	—	0.66	3.53
1B37_HUMAN	—	1.02	3.48
1B38_HUMAN	—	0.77	3.48
1B39_HUMAN	—	1.08	3.48
1B40_HUMAN	—	1.09	3.52
1B41_HUMAN	—	1.32	3.51
1B42_HUMAN	—	—	3.48
1B44_HUMAN	—	0.91	3.52
1B45_HUMAN	—	0.84	3.51
1B46_HUMAN	—	1.06	3.49
1B47_HUMAN	—	0.74	3.52
1B48_HUMAN	—	1.16	3.48
1B49_HUMAN	—	0.75	3.51
1B50_HUMAN	—	0.91	3.51
1B51_HUMAN	—	0.64	3.53
1B52_HUMAN	—	0.91	3.53
1B53_HUMAN	—	0.5	3.53
1B54_HUMAN	—	0.6	3.52
1B55_HUMAN	—	0.62	3.52
1B56_HUMAN	—	0.45	3.52
1B57_HUMAN	—	0.28	3.53
1B58_HUMAN	—	0.63	3.53
1B59_HUMAN	—	0.35	3.52
1B67_HUMAN	—	0.92	3.48
1B73_HUMAN	—	1.3	3.52
1B78_HUMAN	—	0.98	3.53
1B81_HUMAN	—	1.18	3.48
1B82_HUMAN	—	0.79	3.48
1C01_HUMAN	—	0.72	3.44
1C02_HUMAN	—	1.11	3.46
1C03_HUMAN	—	0.71	3.46
1C04_HUMAN	—	0.71	3.48
1C05_HUMAN	—	0.92	3.5
1C06_HUMAN	—	0.78	3.44
1C07_HUMAN	—	0.8	3.38
1C08_HUMAN	—	0.75	3.5
1C12_HUMAN	—	0.92	3.5
1C14_HUMAN	—	0.94	3.49
1C15_HUMAN	—	0.69	3.45
1C16_HUMAN	—	0.87	3.5
1C17_HUMAN	—	0.86	3.5
1C18_HUMAN	—	0.82	3.37
2A5A_HUMAN	0.76	-0.79	3.45
2A5B_HUMAN	0.82	-0.83	3.54
2A5D_HUMAN	0.77	0.13	3.46
2A5E_HUMAN	0.84	-0.72	3.46
2A5G_HUMAN	0.79	-0.45	3.41
2AAA_HUMAN	0.76	-1.36	3.09
2AAB_HUMAN	0.76	-1.52	3.12
2ABA_HUMAN	0.93	0.81	2.8
2ABB_HUMAN	0.88	0.71	2.96
2ABD_HUMAN	0.89	0.54	2.85
2ABG_HUMAN	0.84	0.72	2.82
2B11_HUMAN	—	-0.02	3.4
2B13_HUMAN	—	0.27	3.42
2B14_HUMAN	—	-0.15	3.4
2B17_HUMAN	—	-0.34	3.4
2B18_HUMAN	—	-0.47	3.42
2B19_HUMAN	—	0.12	3.4
2B1A_HUMAN	—	0.23	3.42
2B1B_HUMAN	—	-0.09	3.42
2B1C_HUMAN	—	0.02	3.42
2B1D_HUMAN	—	0.02	3.42
2B1E_HUMAN	—	-0.14	3.43
2B1F_HUMAN	—	0.06	3.39
2B1G_HUMAN	—	-0.36	3.39
3BHS1_HUMAN	1.09	-0.83	3.34
3BHS2_HUMAN	1.07	-0.81	3.35
3BHS7_HUMAN	—	-1.25	3.39
3BP1_HUMAN	0.68	0.15	2.92
3BP2_HUMAN	0.71	0.52	3
3BP5L_HUMAN	0.52	2.37	2.36
3BP5_HUMAN	0.41	1.93	1.57
3HAO_HUMAN	0.79	-0.41	2.98
3HIDH_HUMAN	0.83	-1.17	2.83
3MG_HUMAN	0.86	0.56	3.16
41_HUMAN	0.82	1.79	2.9
4EBP1_HUMAN	0.73	1.35	—
4EBP2_HUMAN	0.65	0.87	0.67
4EBP3_HUMAN	—	0.2	0.12
4ET_HUMAN	0.58	1.49	1.86
4F2_HUMAN	0.76	-0.89	3.39
5HT1A_HUMAN	1.29	-1.4	3.84
5HT1B_HUMAN	1.29	-2.18	3.91
5HT1D_HUMAN	1.27	-2.33	3.89
5HT1E_HUMAN	1.36	-2.93	4
5HT1F_HUMAN	1.22	-1.64	3.85
5HT2A_HUMAN	1.11	-2.41	3.96
5HT2B_HUMAN	1.18	-2.11	3.92
5HT2C_HUMAN	1.27	-2.56	3.98
5HT3A_HUMAN	1.14	-2.5	3.94
5HT3B_HUMAN	1.07	-2.3	3.83
5HT3C_HUMAN	—	-3.45	3.94
5HT3D_HUMAN	—	-1.23	3.71
5HT3E_HUMAN	—	-2.39	3.85
5HT4R_HUMAN	1.2	-3.21	3.89
5HT5A_HUMAN	1.22	-2.5	3.86
5HT6R_HUMAN	1.17	-2.74	3.84
5HT7R_HUMAN	1.19	-2.53	3.96
5NT1A_HUMAN	0.76	-0.06	2.6
5NT1B_HUMAN	0.79	0.64	3.11
5NT3A_HUMAN	—	-1.45	3.29
5NT3B_HUMAN	0.78	-0.56	2.74
5NTC_HUMAN	0.94	-0.44	3.25
5NTD_HUMAN	0.99	-1.31	3.56
6PGD_HUMAN	0.86	-0.91	3.13
6PGL_HUMAN	0.87	-1.33	3.06
7B2_HUMAN	0.74	0.21	2.76
8ODP_HUMAN	0.82	-0.18	2.88
A14EL_HUMAN	—	0.85	1.25
A16A1_HUMAN	0.76	-2.18	3.46
A16L1_HUMAN	0.75	1.4	2.97
A16L2_HUMAN	0.83	1.75	2.52
A1AG1_HUMAN	1.04	—	3.24
A1AG2_HUMAN	—	0.08	3.21
A1ATR_HUMAN	0.88	—	3.31
A1AT_HUMAN	0.89	-1.08	3.51
A1BG_HUMAN	0.89	-0.6	3.1
A1CF_HUMAN	0.73	-0.2	2.69
A2012_HUMAN	—	2.51	1.06
A20A1_HUMAN	—	2.28	3.33
A20A2_HUMAN	—	2.32	3.33
A20A3_HUMAN	—	2.29	3.33
A20A4_HUMAN	—	2.26	3.38
A20A5_HUMAN	—	0.88	2.81
A26L1_HUMAN	0.91	4.3	—
A2AP_HUMAN	0.79	-1.78	3.44
A2GL_HUMAN	0.67	-1.26	3.05
A2MG_HUMAN	0.89	0.06	3.9
A2ML1_HUMAN	1.01	-0.3	3.82
A30BL_HUMAN	—	1.48	2.86
A3LT2_HUMAN	—	-1.15	3.4
A4AS1_HUMAN	0.94	1.89	1.14
A4GAT_HUMAN	1.04	-1.71	3.36
A4GCT_HUMAN	1	—	3.3
A4_HUMAN	0.86	1.09	3.42
A7L3B_HUMAN	—	-1.33	1.72
AA1R_HUMAN	1.2	-3.31	3.99
AA2AR_HUMAN	1.25	-2.92	3.94
AA2BR_HUMAN	1.17	-3.24	3.86
AA3R_HUMAN	1.41	-1.93	4.02
AAA1_HUMAN	1.36	-3.13	4.13
AAAD_HUMAN	0.96	-2.24	3.31
AAAS_HUMAN	0.92	-1.6	3.39
AAAT_HUMAN	0.99	-2.84	3.99
AACS_HUMAN	0.89	-1.1	3.69
AACT_HUMAN	0.76	-1.39	3.42
AADAT_HUMAN	—	-1.35	3.08
AAGAB_HUMAN	0.81	-0.25	3.06
AAK1_HUMAN	0.82	0.82	3.26
AAKB1_HUMAN	0.78	0.42	2.8
AAKB2_HUMAN	0.84	0.36	2.75
AAKG1_HUMAN	0.92	-1	3.31
AAKG2_HUMAN	0.82	0.18	3.24
AAKG3_HUMAN	—	-0.73	3.34
AAMDC_HUMAN	0.89	1.23	1.46
AAMP_HUMAN	0.91	-0.39	2.83
AAPK1_HUMAN	0.78	0.24	3.05
AAPK2_HUMAN	0.82	-0.19	3.14
AAR2_HUMAN	0.98	-1.36	3.39
AARD_HUMAN	—	—	-0.26
AAS1_HUMAN	—	0.17	0.28
AASD1_HUMAN	0.81	1.15	3.12
AASS_HUMAN	0.78	-1.04	3.04
AATC2_HUMAN	0.91	-2.09	3.35
AATC_HUMAN	0.77	-0.71	2.91
AATF_HUMAN	0.58	1.52	2.71
AATM_HUMAN	0.84	-0.47	2.94
AB12B_HUMAN	—	-1.38	3.31
AB17A_HUMAN	0.93	-0.76	2.51
AB17B_HUMAN	0.97	-1.21	2.57
AB17C_HUMAN	0.98	—	2.54
AB1IP_HUMAN	0.82	0.85	2.47
ABC3A_HUMAN	0.93	-1.05	2.52
ABC3B_HUMAN	1.09	-1.8	3.2
ABC3C_HUMAN	1.18	-0.6	2.76
ABC3D_HUMAN	—	-0.34	3.2
ABC3F_HUMAN	—	-1.19	3.42
ABC3G_HUMAN	1.06	-0.46	3.38
ABC3H_HUMAN	1.01	-0.41	2.16
ABCA1_HUMAN	0.95	-1.73	4.33
ABCA2_HUMAN	0.95	-0.92	4.32
ABCA3_HUMAN	0.95	-1.82	4.28
ABCA4_HUMAN	0.98	-1.6	4.34
ABCA5_HUMAN	1.06	-2.03	4.39
ABCA6_HUMAN	1.11	-1.98	4.33
ABCA7_HUMAN	0.89	-1.83	4.31
ABCA8_HUMAN	1.04	-2.04	4.3
ABCA9_HUMAN	1.04	-2	4.33
ABCAA_HUMAN	1.07	-2.16	4.32
ABCAB_HUMAN	0.64	1.54	2.53
ABCAC_HUMAN	1.02	-1.76	4.36
ABCAD_HUMAN	0.94	-1.52	4.63
ABCB5_HUMAN	—	-1.49	4.15
ABCB6_HUMAN	1.07	-1.73	4.06
ABCB7_HUMAN	0.89	-0.8	3.79
ABCB8_HUMAN	0.96	-1.32	3.81
ABCB9_HUMAN	1.12	-2.08	4.1
ABCBA_HUMAN	0.81	-1.77	3.78
ABCBB_HUMAN	1.08	-1.21	4.16
ABCC8_HUMAN	0.98	-2.11	4.38
ABCC9_HUMAN	1.01	-1.95	4.33
ABCCB_HUMAN	—	-2.15	4.22
ABCD1_HUMAN	0.7	-1.27	3.68
ABCD2_HUMAN	0.81	-1.13	3.57
ABCD3_HUMAN	0.84	-1.38	3.72
ABCD4_HUMAN	1.05	-2.17	3.83
ABCE1_HUMAN	0.85	-0.52	3.29
ABCF1_HUMAN	0.77	1.98	3.34
ABCF2_HUMAN	0.72	0.61	3.14
ABCF3_HUMAN	0.72	0.58	3.11
ABCG1_HUMAN	1.01	-2.07	3.89
ABCG2_HUMAN	1.07	-2.21	3.93
ABCG4_HUMAN	1.04	-2.26	3.91
ABCG5_HUMAN	1.04	-2.71	3.94
ABCG8_HUMAN	—	-2.46	3.84
ABD12_HUMAN	0.86	-1.24	3.31
ABD18_HUMAN	0.82	-0.65	2.88
ABEC1_HUMAN	1.07	0.18	3.25
ABEC2_HUMAN	0.8	0.01	3.11
ABEC4_HUMAN	—	-0.34	3.16
ABH15_HUMAN	0.79	-0.95	3.45
ABHD1_HUMAN	0.99	-2.13	3.65
ABHD2_HUMAN	0.9	—	3.3
ABHD3_HUMAN	1.02	-1.67	3.49
ABHD4_HUMAN	0.83	-1.07	2.79
ABHD5_HUMAN	0.93	—	2.73
ABHD6_HUMAN	0.93	-1.33	3.39
ABHD8_HUMAN	0.97	-1.59	3.35
ABHDA_HUMAN	0.85	-1.54	3.1
ABHDB_HUMAN	0.77	-0.71	3.03
ABHDD_HUMAN	1.06	-2.83	3.56
ABHEA_HUMAN	0.87	-1.77	3.38
ABHEB_HUMAN	0.66	-1.84	2.88
ABHGA_HUMAN	0.86	-0.45	3.67
ABHGB_HUMAN	0.89	-1.49	3.16
ABI1_HUMAN	0.81	0.47	3.02
ABI2_HUMAN	0.77	0.46	3.15
ABI3_HUMAN	0.77	-0.52	2.24
ABITM_HUMAN	0.94	1.06	2.87
ABL1_HUMAN	0.78	1.11	3.45
ABL2_HUMAN	0.82	0.87	3.46
ABLM1_HUMAN	0.88	1.21	2.53
ABLM2_HUMAN	0.86	1.11	2.56
ABLM3_HUMAN	0.98	1.39	2.65
ABRAL_HUMAN	—	-1.06	2.23
ABRA_HUMAN	0.69	1.77	3.17
ABRX1_HUMAN	0.78	1.49	3.22
ABRX2_HUMAN	0.83	1.55	3.05
ABR_HUMAN	0.85	0.12	3.6
ABT1_HUMAN	0.77	2.68	2.05
ABTB1_HUMAN	0.83	-1.54	3.38
ABTB2_HUMAN	0.82	-0.44	3.4
ACACA_HUMAN	0.82	-0.42	3.81
ACACB_HUMAN	0.86	-0.48	3.86
ACAD8_HUMAN	0.9	-1.09	3.02
ACAD9_HUMAN	0.83	-0.8	3.37
ACADL_HUMAN	0.83	0.12	3.21
ACADM_HUMAN	0.79	0.13	2.99
ACADS_HUMAN	0.82	-0.94	2.76
ACADV_HUMAN	0.8	-0.68	3.39
ACAP1_HUMAN	0.8	0.5	3.15
ACAP2_HUMAN	0.77	1.32	2.98
ACAP3_HUMAN	0.73	0.91	3.11
ACATN_HUMAN	1.22	-3.58	4.06
ACBD4_HUMAN	0.88	0.03	1.94
ACBD5_HUMAN	—	1.29	3.31
ACBD6_HUMAN	0.7	0.85	3.13
ACBD7_HUMAN	—	-0.32	0.92
ACBG1_HUMAN	0.95	-0.69	3.54
ACBG2_HUMAN	0.88	-0.55	3.47
ACBP_HUMAN	0.66	1.34	2.15
ACD10_HUMAN	0.79	-0.63	3.17
ACD11_HUMAN	—	-0.43	3.42
ACDSB_HUMAN	0.85	-0.06	3.13
ACD_HUMAN	0.74	-0.21	2.35
ACE2_HUMAN	0.88	-0.47	3.6
ACER1_HUMAN	1.23	-2.65	3.82
ACER2_HUMAN	1.34	-3.44	3.9
ACER3_HUMAN	1.5	-2.44	3.84
ACES_HUMAN	0.88	-1.44	3.57
ACE_HUMAN	0.84	-0.6	3.62
ACH10_HUMAN	1.09	—	3.84
ACHA2_HUMAN	1.24	-2.03	3.9
ACHA3_HUMAN	1.14	-2.91	3.85
ACHA4_HUMAN	1.1	-2.1	3.89
ACHA5_HUMAN	1.1	-1.91	3.86
ACHA6_HUMAN	1.26	-2.3	3.86
ACHA7_HUMAN	—	-1.76	3.94
ACHA9_HUMAN	1.25	-1.7	3.92
ACHA_HUMAN	1.17	-2.37	3.9
ACHB2_HUMAN	1.29	-1.5	3.86
ACHB3_HUMAN	1.16	-1.71	3.92
ACHB4_HUMAN	1.24	-1.86	3.87
ACHB_HUMAN	1.17	-1.75	3.91
ACHD_HUMAN	1.13	-2.05	3.98
ACHE_HUMAN	1.21	-1.73	3.88
ACHG_HUMAN	1.16	-2.05	3.91
ACINU_HUMAN	0.65	—	2.15
ACK1_HUMAN	0.81	0.05	2.91
ACKMT_HUMAN	0.98	-1.48	3.34
ACKR1_HUMAN	1.13	-3.42	3.79
ACKR2_HUMAN	1.18	-3.42	3.93
ACKR3_HUMAN	1.32	-2.67	3.95
ACKR4_HUMAN	1.21	-1.98	3.82
ACL10_HUMAN	1.03	-0.88	2.31
ACL6A_HUMAN	1.02	-0.18	2.83
ACL6B_HUMAN	0.99	-0.12	2.7
ACL7A_HUMAN	0.92	-0.24	2.54
ACL7B_HUMAN	0.92	-0.65	2.24
ACLY_HUMAN	0.88	-1.08	3.63
ACM1_HUMAN	—	-0.88	3.88
ACM2_HUMAN	1.21	-1.92	4.01
ACM3_HUMAN	1.23	-0.48	3.99
ACM4_HUMAN	1.2	-1.08	3.99
ACM5_HUMAN	1.19	-0.39	3.97
ACMSD_HUMAN	0.9	-1.03	2.66
ACO11_HUMAN	0.87	0.8	3.26
ACO12_HUMAN	0.95	-0.22	3.52
ACO13_HUMAN	0.98	0.23	2.39
ACO15_HUMAN	—	—	2.77
ACOC_HUMAN	0.87	-1.27	3.55
ACOD_HUMAN	1.18	-1.88	3.66
ACON_HUMAN	0.83	0.05	3.07
ACOT1_HUMAN	—	-1.01	3.26
ACOT2_HUMAN	0.77	-1.01	3.27
ACOT4_HUMAN	—	-1.18	3.16
ACOT6_HUMAN	0.91	-1.6	3
ACOT8_HUMAN	0.93	-0.54	2.97
ACOT9_HUMAN	0.95	-0.18	3.3
ACOX1_HUMAN	0.83	-0.28	3.3
ACOX2_HUMAN	0.81	-1.37	3.3
ACOX3_HUMAN	0.77	-1.68	3.55
ACOXL_HUMAN	0.83	-0.83	3.46
ACP7_HUMAN	1.02	-1.11	3.21
ACPH_HUMAN	0.92	-0.89	3.53
ACPM_HUMAN	0.75	-1.8	2.71
ACRBP_HUMAN	—	0.73	3.03
ACRC_HUMAN	0.76	2.9	2.42
ACRO_HUMAN	0.92	-0.63	3.4
ACS2A_HUMAN	0.93	-0.83	3.35
ACS2B_HUMAN	—	-0.85	3.32
ACS2L_HUMAN	0.91	-0.76	3.43
ACSA_HUMAN	1.1	-0.51	3.58
ACSF2_HUMAN	0.94	-0.69	3.46
ACSF3_HUMAN	0.91	-0.52	3.04
ACSF4_HUMAN	0.95	-1.2	3.68
ACSL1_HUMAN	0.9	-1.34	3.63
ACSL3_HUMAN	0.98	-0.9	3.61
ACSL4_HUMAN	0.95	-0.6	3.51
ACSL5_HUMAN	0.94	-1.59	3.68
ACSL6_HUMAN	0.96	-1.31	3.54
ACSM1_HUMAN	1.01	-0.56	3.54
ACSM3_HUMAN	0.89	-0.33	3.35
ACSM4_HUMAN	0.97	-0.73	3.42
ACSM5_HUMAN	0.94	-0.44	3.39
ACSM6_HUMAN	0.88	-1.16	3.28
ACSS3_HUMAN	0.89	-0.83	3.37
ACTA_HUMAN	0.86	-0.44	3.07
ACTBL_HUMAN	0.91	-0.45	3.09
ACTBM_HUMAN	0.9	0.18	3.12
ACTB_HUMAN	0.9	-0.61	3.09
ACTC_HUMAN	0.86	-0.33	3.07
ACTG_HUMAN	0.91	-0.8	3.09
ACTHR_HUMAN	1.32	—	3.95
ACTH_HUMAN	0.87	-0.58	3.07
ACTL8_HUMAN	0.88	-1.06	3.11
ACTL9_HUMAN	1.05	-0.77	3.12
ACTN1_HUMAN	0.81	0.89	3.43
ACTN2_HUMAN	0.8	0.87	3.44
ACTN3_HUMAN	0.75	—	3.46
ACTN4_HUMAN	0.74	0.93	3.36
ACTS_HUMAN	0.86	-0.25	3.07
ACTT1_HUMAN	0.92	-1.19	2.9
ACTT2_HUMAN	0.96	-0.98	3.16
ACTT3_HUMAN	0.93	-1.68	3.29
ACTY_HUMAN	0.8	-0.85	3.25
ACTZ_HUMAN	0.79	-0.61	3.22
ACV1B_HUMAN	0.94	-1.18	3.51
ACV1C_HUMAN	1.04	-1.29	3.48
ACVL1_HUMAN	0.97	-0.05	3.63
ACVR1_HUMAN	1	-0.79	3.51
ACY1_HUMAN	0.88	-0.42	3.08
ACY2_HUMAN	0.88	-0.51	3.07
ACY3_HUMAN	0.91	-0.46	2.84
ACYP1_HUMAN	0.9	0.88	1.92
ACYP2_HUMAN	0.93	1.19	1.74
ADA10_HUMAN	0.97	1.12	3.47
ADA11_HUMAN	0.96	0.31	3.51
ADA12_HUMAN	0.92	0.24	3.59
ADA15_HUMAN	0.89	-0.2	3.41
ADA17_HUMAN	0.88	1	3.37
ADA18_HUMAN	1.03	-0.78	3.79
ADA19_HUMAN	1.02	0.82	3.51
ADA1A_HUMAN	1.16	-2.2	3.9
ADA1B_HUMAN	1.07	-1.12	3.87
ADA1D_HUMAN	1.13	-1.01	3.86
ADA20_HUMAN	1.06	-0.95	3.63
ADA21_HUMAN	1.14	-0.39	3.77
ADA22_HUMAN	0.99	1.16	3.5
ADA23_HUMAN	0.92	0.83	3.56
ADA28_HUMAN	0.95	0.38	3.49
ADA29_HUMAN	1.12	-0.16	3.8
ADA2A_HUMAN	1.49	-1.21	3.94
ADA2B_HUMAN	1.22	-1.08	3.95
ADA2C_HUMAN	1.28	-1.49	3.95
ADA2_HUMAN	0.88	-1.32	3.4
ADA30_HUMAN	0.96	-0.07	3.43
ADA32_HUMAN	1.01	-0.16	3.74
ADA33_HUMAN	0.96	-0.15	3.43
ADAD1_HUMAN	0.79	—	3.35
ADAD2_HUMAN	0.77	-1.46	3.13
ADAL_HUMAN	0.77	0.11	2.81
ADAM2_HUMAN	1.04	-0.62	3.66
ADAM5_HUMAN	1.06	-0.16	2.81
ADAM7_HUMAN	0.96	-0.14	3.55
ADAM8_HUMAN	1	-0.01	3.48
ADAM9_HUMAN	1	0.12	3.66
ADAP1_HUMAN	0.73	0.36	2.96
ADAP2_HUMAN	0.82	0.09	2.78
ADAS1_HUMAN	0.84	-1.02	1.71
ADAS_HUMAN	0.85	-0.19	3.32
ADAT1_HUMAN	0.71	0.54	3.32
ADAT2_HUMAN	0.91	1.06	2.79
ADAT3_HUMAN	—	-1.35	2.99
ADA_HUMAN	0.71	0.11	2.77
ADCK1_HUMAN	0.8	-0.84	3.39
ADCK2_HUMAN	0.81	-1.93	3.4
ADCK5_HUMAN	0.8	-1.2	3.23
ADCL2_HUMAN	1.03	-2.34	3.45
ADCL3_HUMAN	1.03	-1.93	3.81
ADCL4_HUMAN	—	-2.28	3.59
ADCY1_HUMAN	1.09	-1.5	4.18
ADCY2_HUMAN	1.19	-1.9	4.24
ADCY3_HUMAN	1.09	-1.22	4.25
ADCY4_HUMAN	1.17	-2.18	4.17
ADCY5_HUMAN	1.08	-0.91	4.24
ADCY6_HUMAN	1.05	-0.89	4.2
ADCY7_HUMAN	1.17	—	4.23
ADCY8_HUMAN	1.06	-1.28	4.22
ADCY9_HUMAN	1.02	-0.34	4.14
ADCYA_HUMAN	0.99	-1.38	4.12
ADDA_HUMAN	0.78	1.17	2.89
ADDB_HUMAN	0.79	1.1	2.92
ADDG_HUMAN	0.83	0.91	2.96
ADEC1_HUMAN	0.9	0.09	3.31
ADGB_HUMAN	0.82	0.74	3.73
ADH1A_HUMAN	—	-1.11	2.38
ADH1B_HUMAN	—	-1.52	2.28
ADH1G_HUMAN	—	-1.68	2.61
ADH4_HUMAN	1.04	—	2.36
ADH6_HUMAN	1	-1.85	3.1
ADH7_HUMAN	0.97	-1.2	2.92
ADHX_HUMAN	0.96	-1.19	3.18
ADIG_HUMAN	—	-3.76	3.25
ADIPL_HUMAN	0.92	-0.44	3.24
ADIPO_HUMAN	1.04	-0.17	3.38
ADIP_HUMAN	0.77	1.77	2.81
ADIRF_HUMAN	0.5	1.68	—
ADK_HUMAN	0.84	0.44	3.2
ADM2_HUMAN	1.12	0.71	1.26
ADM5_HUMAN	—	-1.73	3.18
ADML_HUMAN	0.94	1.12	3.07
ADNP2_HUMAN	0.9	-0.41	3.41
ADNP_HUMAN	0.86	1.37	2.76
ADPGK_HUMAN	0.86	-1.18	3.41
ADPPT_HUMAN	0.93	-0.25	2.89
ADPRH_HUMAN	0.83	-0.85	3.33
ADPRM_HUMAN	0.85	-0.53	3.22
ADRB1_HUMAN	1.17	-1.71	3.86
ADRB2_HUMAN	1.25	-3.38	3.81
ADRB3_HUMAN	1.1	-2.92	3.67
ADRM1_HUMAN	0.74	0.15	2.69
ADRO_HUMAN	0.89	-0.43	2.87
ADSV_HUMAN	0.91	0.58	3.42
ADT1_HUMAN	0.97	-1.83	3.33
ADT2_HUMAN	0.97	-1.62	3.43
ADT3_HUMAN	0.96	-1.29	3.43
ADT4_HUMAN	0.96	-0.64	3.32
ADTRP_HUMAN	1.35	-3.32	3.82
ADX_HUMAN	0.8	0.77	1.49
AEBP1_HUMAN	0.92	1.17	3.4
AEBP2_HUMAN	0.86	1.77	2.91
AEDO_HUMAN	0.79	-0.49	2.8
AEGP_HUMAN	0.86	-0.63	3.62
AEN_HUMAN	0.65	1.57	1.11
AF10_HUMAN	0.87	—	2.82
AF17_HUMAN	0.91	0.78	2.86
AF1L1_HUMAN	0.67	1.75	3.22
AF1L2_HUMAN	0.73	1.61	2.87
AF1Q_HUMAN	0.98	—	1.97
AF9_HUMAN	0.84	3.74	2.8
AFAD_HUMAN	0.87	1.5	3.43
AFAM_HUMAN	0.88	-0.1	3.56
AFAP1_HUMAN	0.68	1.71	3
AFDDT_HUMAN	0.7	-0.3	1.57
AFF1_HUMAN	0.77	2.52	3.1
AFF2_HUMAN	0.96	2.04	3.27
AFF3_HUMAN	0.69	2.39	2.85
AFF4_HUMAN	0.62	3.66	2.6
AFG1L_HUMAN	0.88	-0.57	3.25
AFG2H_HUMAN	0.78	-0.31	3.32
AFG32_HUMAN	0.78	-0.04	3.69
AFTIN_HUMAN	0.65	1.15	1.99
AG10A_HUMAN	1.39	-3.57	4.16
AG10B_HUMAN	—	-3.5	4.15
AG1L2_HUMAN	—	-1.08	2.89
AGA11_HUMAN	—	1.37	3.41
AGAL_HUMAN	0.83	-1.48	3.09
AGAP1_HUMAN	0.78	1.4	3.51
AGAP2_HUMAN	0.78	1.41	3.6
AGAP3_HUMAN	0.83	0.77	3.53
AGAP4_HUMAN	—	1.09	3.39
AGAP5_HUMAN	—	1.05	3.39
AGAP6_HUMAN	—	1.17	3.37
AGAP7_HUMAN	—	1.18	3.39
AGAP9_HUMAN	—	1.26	3.07
AGFG1_HUMAN	0.87	0.24	2.52
AGFG2_HUMAN	0.96	—	2.67
AGGF1_HUMAN	0.68	2.62	2.92
AGIT1_HUMAN	—	-1.81	2.93
AGK_HUMAN	0.93	-0.25	3
AGM1_HUMAN	0.79	0.14	3.35
AGO1_HUMAN	0.87	-0.45	3.44
AGO2_HUMAN	0.89	0.07	3.42
AGO3_HUMAN	0.88	-0.01	3.36
AGO4_HUMAN	0.91	0.07	3.59
AGR2_HUMAN	0.8	-0.46	3.24
AGR3_HUMAN	0.76	-0.57	2.97
AGRA1_HUMAN	1.33	-1.63	3.91
AGRA2_HUMAN	1.01	-1.04	3.99
AGRA3_HUMAN	1.02	-0.23	4.06
AGRB1_HUMAN	0.99	-0.1	4.09
AGRB2_HUMAN	0.98	-0.35	4.15
AGRB3_HUMAN	1.07	-0.34	4.14
AGRD1_HUMAN	1.15	-2.61	4.13
AGRD2_HUMAN	1.06	-1.89	3.96
AGRE1_HUMAN	1.21	-1.04	4.07
AGRE2_HUMAN	1.21	-1.26	4.04
AGRE3_HUMAN	1.21	-2.31	4.01
AGRE4_HUMAN	—	-2.91	4.1
AGRF1_HUMAN	1.11	-2.33	4.06
AGRF2_HUMAN	1.2	-2.31	4.01
AGRF3_HUMAN	1.09	-2.22	4.02
AGRF4_HUMAN	1.19	-1.76	4.13
AGRF5_HUMAN	1.17	-1.31	4.05
AGRG1_HUMAN	1.21	-2.47	4.12
AGRG2_HUMAN	1.32	-1.62	4.14
AGRG3_HUMAN	1.34	-2.97	4.04
AGRG4_HUMAN	1.06	-0.94	4.25
AGRG5_HUMAN	1.25	-3.1	4.06
AGRG6_HUMAN	1.17	-1.86	4.14
AGRG7_HUMAN	1.15	-1.66	4.16
AGRIN_HUMAN	0.9	0.14	3.41
AGRL1_HUMAN	1.01	-0.76	4.17
AGRL2_HUMAN	1.04	-0.94	4.11
AGRL3_HUMAN	1.01	-0.27	4.19
AGRL4_HUMAN	1.28	-2.54	4.12
AGRP_HUMAN	1.15	-1.13	2.76
AGRV1_HUMAN	0.98	-1.77	4.74
AGT2_HUMAN	0.91	-0.4	3.2
AGTR1_HUMAN	1.23	—	3.97
AGTR2_HUMAN	1.28	—	3.88
AHDC1_HUMAN	0.68	0.37	2.8
AHI1_HUMAN	0.78	1.15	3.55
AHNK2_HUMAN	0.62	1.12	2.84
AHNK_HUMAN	0.7	0.95	2.39
AHRR_HUMAN	—	0.33	3.11
AHR_HUMAN	0.78	-0.08	3.28
AHSA1_HUMAN	0.93	0.79	3.28
AHSA2_HUMAN	0.73	0.24	3.19
AHSP_HUMAN	0.59	0.18	2.46
AICDA_HUMAN	1.09	-0.61	3.11
AIDA_HUMAN	0.78	0.62	2.7
AIF1L_HUMAN	—	0.53	2.43
AIF1_HUMAN	0.46	0.47	1.83
AIFM1_HUMAN	—	-0.06	3.44
AIFM2_HUMAN	0.84	—	3.33
AIFM3_HUMAN	—	0.41	3.3
AIG1_HUMAN	1.4	-3.37	3.8
AIM2_HUMAN	0.72	1.38	3.33
AIMP1_HUMAN	0.79	1.52	2.53
AIMP2_HUMAN	—	-1.07	3.17
AINX_HUMAN	0.58	2.7	2.7
AIPL1_HUMAN	0.87	0.61	2.86
AIP_HUMAN	0.81	0.6	1.54
AIRE_HUMAN	0.99	0.07	2.96
AJAP1_HUMAN	1.02	0.48	3.43
AJM1_HUMAN	0.78	0.38	2.98
AJUBA_HUMAN	—	0.64	1.71
AK17A_HUMAN	—	3.66	2.57
AK1A1_HUMAN	0.78	-1.26	2.71
AK1BA_HUMAN	0.81	-0.8	2.61
AK1BF_HUMAN	—	-0.52	2.61
AK1C1_HUMAN	0.76	-0.61	3
AK1C2_HUMAN	0.76	-0.77	3
AK1C3_HUMAN	0.73	-0.34	3.01
AK1C4_HUMAN	0.73	-1.18	3.02
AK1D1_HUMAN	0.84	-0.3	2.57
AK40L_HUMAN	1.12	—	—
AKA10_HUMAN	0.71	0.28	3.06
AKA11_HUMAN	0.8	1.3	3.24
AKA12_HUMAN	0.58	3.36	2.49
AKA28_HUMAN	—	0.31	3.19
AKA7A_HUMAN	—	3.08	—
AKA7G_HUMAN	—	1.05	2.7
AKAI1_HUMAN	—	4.41	1.07
AKAP1_HUMAN	0.81	0.61	3.19
AKAP2_HUMAN	—	2.26	2.96
AKAP3_HUMAN	0.82	0.9	3.32
AKAP4_HUMAN	0.79	1.46	3.21
AKAP5_HUMAN	0.55	3.16	2.58
AKAP6_HUMAN	0.69	1.35	3.36
AKAP8_HUMAN	0.81	2.05	2.45
AKAP9_HUMAN	0.63	2.72	3.41
AKCL1_HUMAN	—	-1.4	3.02
AKCL2_HUMAN	0.85	-0.85	2.73
AKD1A_HUMAN	0.67	0.45	3.17
AKD1B_HUMAN	—	0.71	3.28
AKIB1_HUMAN	0.8	0.98	2.9
AKIP1_HUMAN	0.91	1.64	1.48
AKIP_HUMAN	0.73	0.87	0.3
AKIR1_HUMAN	0.75	—	0.97
AKIR2_HUMAN	0.79	0.44	1.7
AKNA_HUMAN	0.61	1.57	2.53
AKND1_HUMAN	—	2.51	2.77
AKP13_HUMAN	0.72	1.26	3.64
AKP8L_HUMAN	0.82	1.53	1.26
AKT1_HUMAN	0.84	0.53	2.87
AKT2_HUMAN	0.8	-0.02	2.67
AKT3_HUMAN	0.83	0.52	2.55
AKTIP_HUMAN	0.9	-0.27	3.18
AKTS1_HUMAN	0.57	1.37	2.22
AL14E_HUMAN	0.85	0.99	2.27
AL1A1_HUMAN	0.93	-0.45	3.05
AL1A2_HUMAN	0.88	-0.69	3.16
AL1A3_HUMAN	0.88	-0.2	3.14
AL1B1_HUMAN	0.91	-0.15	3.21
AL1L1_HUMAN	0.83	-0.77	3.17
AL1L2_HUMAN	0.78	-0.28	3.19
AL2CL_HUMAN	0.86	-0.12	3.49
AL3A1_HUMAN	0.77	-0.32	3.04
AL3A2_HUMAN	0.83	-1.65	3.6
AL3B1_HUMAN	0.85	-1.33	3.23
AL3B2_HUMAN	1.01	-1.82	3.51
AL4A1_HUMAN	0.81	-0.19	3.02
AL5AP_HUMAN	1.12	-2.65	3.68
AL7A1_HUMAN	0.87	-0.57	3.33
AL8A1_HUMAN	0.95	-0.78	3.31
AL9A1_HUMAN	0.98	-1.26	2.9
ALAT1_HUMAN	0.79	-0.81	2.94
ALAT2_HUMAN	0.73	-0.52	2.73
ALBU_HUMAN	0.84	0.27	3.56
ALDH2_HUMAN	0.9	-0.58	3.32
ALDOA_HUMAN	0.75	0.01	2.99
ALDOB_HUMAN	0.8	0.07	2.95
ALDOC_HUMAN	0.73	-0.34	3.08
ALDR_HUMAN	0.82	-1.17	2.75
ALEX_HUMAN	—	0.91	0.98
ALG11_HUMAN	—	-2.55	3.67
ALG12_HUMAN	1.06	—	4.03
ALG13_HUMAN	0.85	-0.27	3.22
ALG14_HUMAN	1.05	-3.11	3.56
ALG1L_HUMAN	—	-1.1	2.55
ALG1_HUMAN	—	-2.09	3.61
ALG2_HUMAN	—	-1.07	3.26
ALG3_HUMAN	1.37	-3.42	4.03
ALG5_HUMAN	0.87	-1.58	3.56
ALG6_HUMAN	1.42	-3.58	4.11
ALG8_HUMAN	1.21	-3.44	4.12
ALG9_HUMAN	1.13	-3.59	3.97
ALKB1_HUMAN	0.87	-0.31	2.67
ALKB2_HUMAN	1	1.03	2.81
ALKB3_HUMAN	0.81	1.06	2.08
ALKB4_HUMAN	0.82	-0.71	2.31
ALKB5_HUMAN	1.12	1.58	2.85
ALKB6_HUMAN	0.68	-0.75	1.71
ALKB7_HUMAN	0.82	0.06	1.53
ALKB8_HUMAN	0.85	0.81	3.28
ALKL1_HUMAN	—	-0.37	2.88
ALKL2_HUMAN	—	0.14	3.01
ALKMO_HUMAN	—	-3.23	4.02
ALK_HUMAN	0.93	-0.34	3.8
ALLC_HUMAN	0.95	-0.69	2.82
ALMS1_HUMAN	0.77	1.55	3.24
ALPK1_HUMAN	0.79	0.75	3.64
ALPK2_HUMAN	0.84	1.7	3.04
ALPK3_HUMAN	0.78	1.57	3.37
ALR_HUMAN	0.9	1.16	1.76
ALS2_HUMAN	0.89	-0.16	3.76
ALS_HUMAN	0.71	-1.67	3.16
ALX1_HUMAN	0.94	1.18	1.51
ALX3_HUMAN	0.81	0.47	1.45
ALX4_HUMAN	0.81	1.6	1.69
AMACR_HUMAN	—	-1.46	3
AMBN_HUMAN	0.78	-1.24	2.84
AMBP_HUMAN	0.97	0.19	3.3
AMD_HUMAN	0.91	-0.03	3.56
AMELX_HUMAN	1.24	-1.6	3.01
AMELY_HUMAN	1	-1.18	3.16
AMER1_HUMAN	1.04	1.65	1.72
AMER2_HUMAN	—	1.84	1.98
AMER3_HUMAN	—	1.41	2.65
AMERL_HUMAN	—	0.14	2.59
AMFR_HUMAN	—	-0.96	3.89
AMGO1_HUMAN	0.94	-1.01	3.31
AMGO2_HUMAN	1.06	-1.39	3.6
AMGO3_HUMAN	0.91	-1.79	3.48
AMHR2_HUMAN	0.97	-1.34	3.4
AMMR1_HUMAN	—	0.65	2.37
AMN1_HUMAN	0.99	-1.3	3.06
AMNLS_HUMAN	0.8	-1.66	3.55
AMOL1_HUMAN	0.59	2.84	2.32
AMOL2_HUMAN	0.59	2.45	2.01
AMOT_HUMAN	0.64	2.24	3
AMPB_HUMAN	0.81	-1.16	3.4
AMPD1_HUMAN	0.79	-0.44	3.65
AMPD2_HUMAN	0.66	0.03	3.42
AMPD3_HUMAN	0.85	0.02	3.53
AMPE_HUMAN	0.95	-0.3	3.72
AMPH_HUMAN	0.69	1.15	2.56
AMPL_HUMAN	0.8	-0.3	2.92
AMPN_HUMAN	0.91	-0.32	3.67
AMPO_HUMAN	0.88	-0.06	3.42
AMPQ_HUMAN	0.98	-2.02	3.87
AMRA1_HUMAN	0.78	0.8	3.37
AMRP_HUMAN	0.46	2.89	2.92
AMTN_HUMAN	0.76	-2.19	3.09
AMY1_HUMAN	0.99	-1.05	3.35
AMY2B_HUMAN	0.99	-0.95	3.36
AMYP_HUMAN	—	-0.99	3.34
AMZ1_HUMAN	1.09	-0.95	3.06
AMZ2_HUMAN	1.01	-0.56	3.13
AN13A_HUMAN	0.75	0.39	2.53
AN13B_HUMAN	—	0.86	2.68
AN13C_HUMAN	0.81	0.3	2.78
AN13D_HUMAN	—	0.4	2.21
AN18A_HUMAN	—	2.33	3.32
AN18B_HUMAN	—	2.32	3.43
AN20B_HUMAN	—	2.37	3.4
AN30A_HUMAN	0.69	2.6	3.18
AN30B_HUMAN	0.69	2.18	3.31
AN32A_HUMAN	0.7	—	1.11
AN32B_HUMAN	0.75	2.49	2.64
AN32C_HUMAN	0.81	2.4	2.39
AN32D_HUMAN	0.85	—	0.51
AN32E_HUMAN	0.6	—	1.17
AN33B_HUMAN	—	1.07	2.98
AN34A_HUMAN	0.69	0.68	2.73
AN34B_HUMAN	—	0.67	3.16
AN34C_HUMAN	0.61	1.29	3.09
AN36A_HUMAN	—	3.46	3.49
AN36B_HUMAN	—	2.69	3.47
AN36C_HUMAN	—	3.37	3.37
ANAG_HUMAN	0.82	-1.7	3.52
ANC2_HUMAN	0.8	0.19	3.71
ANCHR_HUMAN	0.75	2.09	1.27
ANDR_HUMAN	0.77	-0.05	3.22
ANFB_HUMAN	0.64	0.95	3.03
ANFC_HUMAN	0.94	-0.28	2.95
ANFY1_HUMAN	0.77	0.2	3.76
ANF_HUMAN	1.02	-0.86	3.03
ANGE1_HUMAN	0.93	-1.5	3.1
ANGE2_HUMAN	0.83	-0.4	2.95
ANGI_HUMAN	1.1	0.28	3.09
ANGL1_HUMAN	—	0.01	3.2
ANGL2_HUMAN	0.91	0.34	3.15
ANGL3_HUMAN	0.79	0.48	3
ANGL4_HUMAN	0.83	0.44	2.87
ANGL5_HUMAN	—	-0.28	3.39
ANGL6_HUMAN	0.84	0.42	3.03
ANGL7_HUMAN	1.04	0.12	3.26
ANGL8_HUMAN	0.71	-0.03	3.08
ANGP1_HUMAN	0.96	0.71	3.39
ANGP2_HUMAN	0.86	0.67	2.92
ANGP4_HUMAN	0.83	0.9	3.02
ANGT_HUMAN	0.89	-1.99	3.55
ANHX_HUMAN	—	0.19	2.83
ANK1_HUMAN	0.66	0.49	3.7
ANK2_HUMAN	0.7	1.6	3.73
ANK3_HUMAN	0.76	1.44	3.71
ANKAR_HUMAN	0.98	-1.44	3.94
ANKE1_HUMAN	0.72	0.16	3.41
ANKF1_HUMAN	0.88	0.06	3.51
ANKH1_HUMAN	—	0.64	3.6
ANKH_HUMAN	1.01	-2.55	3.89
ANKK1_HUMAN	0.71	-1.44	3.35
ANKL1_HUMAN	0.75	0.26	3.11
ANKL2_HUMAN	0.74	0.61	3.09
ANKR1_HUMAN	0.61	1.21	2.39
ANKR2_HUMAN	0.59	1.55	1.72
ANKR6_HUMAN	0.65	3.43	3.19
ANKR7_HUMAN	0.87	0.52	3.34
ANKR9_HUMAN	—	-1.8	3.13
ANKS3_HUMAN	0.74	0.79	3.3
ANKS6_HUMAN	0.64	0.37	3.16
ANKUB_HUMAN	—	-1.09	3.53
ANKY1_HUMAN	0.81	-0.34	3.17
ANKY2_HUMAN	0.98	1.07	3.1
ANKZ1_HUMAN	0.81	1.6	2.8
ANLN_HUMAN	0.88	1.44	3.32
ANM1_HUMAN	1.11	-0.88	3.22
ANM2_HUMAN	0.96	-0.58	3.12
ANM3_HUMAN	0.99	-0.41	3.13
ANM5_HUMAN	0.82	-0.6	2.94
ANM6_HUMAN	—	-0.02	2.96
ANM7_HUMAN	0.89	-0.38	3.3
ANM8_HUMAN	1.09	-0.25	3.35
ANM9_HUMAN	0.74	-0.92	3.57
ANO10_HUMAN	1.01	-2.45	3.99
ANO1_HUMAN	1.07	-0.95	4.12
ANO2_HUMAN	1.11	-0.65	4.12
ANO3_HUMAN	1.1	-1.56	4.09
ANO4_HUMAN	1.16	-1.54	4.1
ANO5_HUMAN	1.17	-1.67	4.16
ANO6_HUMAN	1.18	-1.4	4.14
ANO7_HUMAN	1.01	-1.04	4.15
ANO8_HUMAN	0.96	0.15	4.1
ANO9_HUMAN	1.1	-1.97	4.11
ANPRA_HUMAN	0.82	-0.98	3.69
ANPRB_HUMAN	0.88	-1.1	3.79
ANPRC_HUMAN	0.82	-0.57	3.66
ANR10_HUMAN	0.94	0.1	2.89
ANR11_HUMAN	0.65	3.27	2.9
ANR12_HUMAN	0.66	3.49	2.75
ANR16_HUMAN	—	0.08	2.91
ANR17_HUMAN	0.77	0.68	3.51
ANR19_HUMAN	0.66	0.93	3.19
ANR22_HUMAN	—	-1	3.25
ANR23_HUMAN	0.64	1.16	2.68
ANR24_HUMAN	0.66	1.93	2.86
ANR26_HUMAN	0.59	3.47	3.17
ANR27_HUMAN	0.76	—	3.43
ANR28_HUMAN	0.74	0.51	3.34
ANR29_HUMAN	0.76	-0.57	3.23
ANR31_HUMAN	0.66	1.6	2.8
ANR35_HUMAN	0.6	2.15	2.91
ANR37_HUMAN	0.89	-0.07	2.84
ANR39_HUMAN	0.74	1.17	1.72
ANR40_HUMAN	0.77	0.19	2.55
ANR42_HUMAN	0.82	1.06	2.97
ANR44_HUMAN	—	0.65	3.3
ANR45_HUMAN	0.65	1.07	1.95
ANR46_HUMAN	0.94	-0.86	3.25
ANR49_HUMAN	0.64	1.23	2.6
ANR50_HUMAN	0.79	0.38	3.84
ANR52_HUMAN	0.76	-0.67	3.44
ANR53_HUMAN	0.82	0.27	2.99
ANR54_HUMAN	0.72	1.63	2.32
ANR55_HUMAN	0.88	1.16	3.04
ANR60_HUMAN	—	0.23	3.21
ANR61_HUMAN	—	-1.13	2.74
ANR62_HUMAN	—	2.24	3
ANR63_HUMAN	—	0.06	2.41
ANR65_HUMAN	—	-0.45	2.95
ANR66_HUMAN	—	1.15	2.06
ANRA2_HUMAN	0.72	-0.26	2.83
ANS1A_HUMAN	0.72	1.19	3.27
ANS1B_HUMAN	0.76	1.09	3.35
ANS4B_HUMAN	0.65	1.28	2.77
ANT3_HUMAN	0.94	-0.27	3.57
ANTR1_HUMAN	1.05	-0.81	3.79
ANTR2_HUMAN	1.08	-1.26	3.6
ANTRL_HUMAN	—	-0.59	3.25
ANX10_HUMAN	0.71	-1.1	3.02
ANX11_HUMAN	0.72	-0.05	2.84
ANX13_HUMAN	0.56	1.42	2.95
ANXA1_HUMAN	0.69	0.64	3.06
ANXA2_HUMAN	0.74	1.11	3.13
ANXA3_HUMAN	0.72	0.29	3.12
ANXA4_HUMAN	0.68	0.96	3.22
ANXA5_HUMAN	0.72	0.46	3.39
ANXA6_HUMAN	0.63	0.69	3.37
ANXA7_HUMAN	0.76	0.25	2.99
ANXA8_HUMAN	—	0.41	3.19
ANXA9_HUMAN	0.65	0.42	3.08
AOAH_HUMAN	0.91	-0.78	3.47
AOC1_HUMAN	—	-0.56	3.48
AOC2_HUMAN	1.05	-1.54	3.62
AOC3_HUMAN	1.05	-1.57	3.73
AOFA_HUMAN	1.03	-0.56	3.51
AOFB_HUMAN	0.97	-0.59	3.53
AOXA_HUMAN	0.87	-0.69	3.72
AP180_HUMAN	0.78	-0.71	3.17
AP1AR_HUMAN	—	3.1	0.39
AP1B1_HUMAN	0.87	-1.15	3.61
AP1G1_HUMAN	0.85	-0.89	3.36
AP1G2_HUMAN	0.8	-0.45	3.42
AP1M1_HUMAN	0.81	0.11	3.43
AP1M2_HUMAN	0.81	-0.5	3.38
AP1S1_HUMAN	0.66	-1.23	2.79
AP1S2_HUMAN	0.68	-0.93	2.79
AP1S3_HUMAN	0.77	-0.41	3.09
AP2A1_HUMAN	0.8	-1.02	3.63
AP2A2_HUMAN	0.85	-0.72	3.67
AP2A_HUMAN	0.82	0.92	2.44
AP2B1_HUMAN	0.82	-1.4	3.6
AP2B_HUMAN	0.83	0.72	2.58
AP2C_HUMAN	0.8	0.33	2.9
AP2D_HUMAN	0.82	1	2.33
AP2E_HUMAN	0.79	-1.07	2.44
AP2M1_HUMAN	0.8	0.1	3.07
AP2S1_HUMAN	0.91	-0.93	3.08
AP3B1_HUMAN	0.85	0.31	3.71
AP3B2_HUMAN	0.82	0.44	3.75
AP3D1_HUMAN	0.88	0.92	3.56
AP3M1_HUMAN	0.93	-2.05	3.22
AP3M2_HUMAN	0.95	-1.65	3.15
AP3S1_HUMAN	0.8	-1.61	3.13
AP3S2_HUMAN	0.84	-1.32	3.19
AP4AT_HUMAN	0.71	-0.26	2.97
AP4A_HUMAN	0.75	-0.26	2.79
AP4B1_HUMAN	0.88	-1.23	3.65
AP4E1_HUMAN	0.88	-0.6	3.82
AP4M1_HUMAN	0.76	-0.84	3.16
AP4S1_HUMAN	0.78	-0.83	3.04
AP5B1_HUMAN	—	-1.77	3.57
AP5M1_HUMAN	1.04	-1.62	3.23
AP5S1_HUMAN	0.94	-0.73	3.28
AP5Z1_HUMAN	0.84	-1.55	3.63
APAF_HUMAN	0.97	-0.46	3.62
APBA1_HUMAN	0.75	1.25	3.26
APBA2_HUMAN	0.79	1.04	3.27
APBA3_HUMAN	0.85	-0.22	3.07
APBB1_HUMAN	0.77	0.66	3.1
APBB2_HUMAN	0.79	0.9	3.1
APBB3_HUMAN	0.86	-1.04	3.24
APBP2_HUMAN	0.84	-0.13	3.18
APC10_HUMAN	0.76	1.02	2.78
APC11_HUMAN	—	0.73	2.79
APC13_HUMAN	0.44	0.31	—
APC15_HUMAN	0.85	1.62	1.26
APC16_HUMAN	—	0.13	1.26
APC1_HUMAN	0.92	—	4.06
APC4_HUMAN	—	-0.64	3.56
APC5_HUMAN	0.73	-0.67	3.48
APC7_HUMAN	0.78	-0.27	3.3
APCD1_HUMAN	0.79	0.04	3.08
APCDL_HUMAN	—	-0.81	3.27
APCL_HUMAN	—	1.67	3.39
APC_HUMAN	0.69	2.68	3.07
APEL_HUMAN	1.3	-0.37	3.07
APEX1_HUMAN	0.92	0.36	3.16
APEX2_HUMAN	0.85	0.1	2.65
APH1A_HUMAN	1.36	-3.24	3.97
APH1B_HUMAN	1.46	-3.63	3.98
API5_HUMAN	0.74	-0.09	3.07
APJ_HUMAN	1.3	-2.93	3.9
APLD1_HUMAN	1.03	0.08	3.26
APLF_HUMAN	0.64	1.57	2.57
APLP1_HUMAN	0.71	0.82	3.28
APLP2_HUMAN	0.86	—	3.4
APMAP_HUMAN	0.84	-1.28	3.26
APOA1_HUMAN	0.79	1.05	3.09
APOA2_HUMAN	1.16	-0.53	3.16
APOA4_HUMAN	0.72	2.13	3.07
APOA5_HUMAN	0.62	0.48	3.12
APOA_HUMAN	1.15	1.04	3.34
APOBR_HUMAN	0.63	3.01	2.8
APOB_HUMAN	0.8	-0.2	4
APOC1_HUMAN	0.66	-0.82	2.98
APOC2_HUMAN	0.93	-0.46	3.03
APOC3_HUMAN	0.78	-1.34	3.06
APOC4_HUMAN	1.04	-1.08	2.93
APOD_HUMAN	1.04	-1.85	3.34
APOE_HUMAN	0.7	1.85	3.05
APOF_HUMAN	0.85	-1.58	3.03
APOH_HUMAN	0.96	-0.39	3.09
APOL1_HUMAN	0.95	-0.17	3.42
APOL2_HUMAN	0.98	-0.04	3.09
APOL3_HUMAN	0.97	0.51	2.83
APOL4_HUMAN	0.89	0.21	3.34
APOL5_HUMAN	0.89	0.25	2.69
APOL6_HUMAN	1.16	1.08	3.34
APOM_HUMAN	0.95	-0.38	3.23
APOP1_HUMAN	0.79	0.89	2.7
APRG1_HUMAN	—	0.43	2.75
APRIO_HUMAN	—	-1.23	3
APRV1_HUMAN	0.71	-1.04	3.09
APR_HUMAN	1.04	0.58	0.33
APTX_HUMAN	0.76	1.06	2.35
APT_HUMAN	0.71	-1.35	2.13
AQ12A_HUMAN	—	-2.3	3.67
AQ12B_HUMAN	—	-2.13	3.67
AQP10_HUMAN	—	-3.01	3.8
AQP11_HUMAN	1.29	—	3.73
AQP1_HUMAN	1.19	-2.78	3.72
AQP2_HUMAN	1.22	-2.65	3.72
AQP3_HUMAN	1.35	-3.23	3.83
AQP4_HUMAN	1.25	-2.73	3.84
AQP5_HUMAN	1.2	-3.24	3.87
AQP6_HUMAN	1.24	-2.82	3.83
AQP73_HUMAN	—	-3.37	3.76
AQP7_HUMAN	1.22	-3.46	3.73
AQP8_HUMAN	1.09	-3.61	3.67
AQP9_HUMAN	1.3	-3.2	3.88
AQR_HUMAN	0.89	-0.18	3.76
AR13A_HUMAN	0.86	0.69	3.11
AR13B_HUMAN	—	1.84	3.26
AR26L_HUMAN	0.75	1.56	2.89
AR2BP_HUMAN	0.78	-1.2	2.3
AR6P1_HUMAN	1.18	-1.87	3.68
AR6P4_HUMAN	0.55	—	0.49
AR6P6_HUMAN	1.48	-1.1	3.63
ARAF_HUMAN	0.9	-0.24	3.44
ARAID_HUMAN	1.1	-1.56	3.34
ARAP1_HUMAN	0.89	0.27	3.71
ARAP2_HUMAN	0.8	0.7	3.72
ARAP3_HUMAN	0.84	-0.44	3.54
ARAS1_HUMAN	1.36	-1.1	2.9
ARBK1_HUMAN	0.83	-0.03	3.08
ARBK2_HUMAN	0.85	-0.07	3.23
ARC1A_HUMAN	0.92	-0.34	2.9
ARC1B_HUMAN	0.98	-0.27	3.21
ARCH_HUMAN	0.77	-0.15	2.66
ARC_HUMAN	0.61	0.88	2.37
AREG_HUMAN	0.81	1.65	3.38
AREL1_HUMAN	1.01	-0.28	3.63
ARF1_HUMAN	0.99	-0.51	3.19
ARF3_HUMAN	0.98	-0.38	3.18
ARF4_HUMAN	1.03	-1.25	3.24
ARF5_HUMAN	1.09	-0.22	3.25
ARF6_HUMAN	1.02	-1.13	3.08
ARFG1_HUMAN	0.87	1.49	3.14
ARFG2_HUMAN	0.82	1.12	2.88
ARFG3_HUMAN	0.94	1.06	3.07
ARFP1_HUMAN	0.74	0.83	3.21
ARFP2_HUMAN	0.79	0.72	2.94
ARFRP_HUMAN	0.96	-0.43	3.02
ARF_HUMAN	—	0.54	2.93
ARG28_HUMAN	0.74	1.31	3.39
ARG33_HUMAN	—	1.05	3.55
ARG35_HUMAN	—	2.59	1.38
ARG39_HUMAN	—	0.52	3.26
ARGAL_HUMAN	0.84	-0.65	3.65
ARGFX_HUMAN	0.83	0.45	1.73
ARGI1_HUMAN	0.85	-0.68	3.21
ARGI2_HUMAN	0.82	-0.6	3.07
ARGL1_HUMAN	0.78	4.61	—
ARH37_HUMAN	—	-0.11	3.25
ARH38_HUMAN	—	0.88	3.16
ARH40_HUMAN	—	0.48	3.32
ARHG1_HUMAN	0.59	0.69	3.16
ARHG2_HUMAN	0.71	1.28	3.2
ARHG3_HUMAN	0.74	0.85	3.02
ARHG4_HUMAN	0.69	0.74	3.25
ARHG5_HUMAN	0.64	1.6	2.52
ARHG6_HUMAN	0.91	0.7	3.62
ARHG7_HUMAN	0.85	0.75	3.37
ARHG8_HUMAN	0.76	0.95	3.02
ARHG9_HUMAN	0.72	0.21	2.99
ARHGA_HUMAN	0.86	0.64	3.73
ARHGB_HUMAN	0.71	1.18	3.45
ARHGC_HUMAN	0.71	1.21	3.38
ARHGF_HUMAN	0.66	1.2	2.86
ARHGG_HUMAN	0.7	0.74	3.3
ARHGH_HUMAN	0.79	0.82	3.53
ARHGI_HUMAN	0.67	—	3.26
ARHGJ_HUMAN	—	0.76	3.2
ARHGP_HUMAN	—	0.17	3.13
ARHGQ_HUMAN	—	1.12	3.35
ARHL1_HUMAN	—	-0.16	3.06
ARHL2_HUMAN	0.74	0.17	2.79
ARH_HUMAN	0.86	0.72	3.13
ARI1A_HUMAN	0.7	—	3.34
ARI1B_HUMAN	0.71	1.31	3.34
ARI1_HUMAN	0.96	1.13	3.03
ARI2O_HUMAN	—	0.58	3.3
ARI2_HUMAN	0.99	0.49	2.74
ARI3A_HUMAN	0.78	1.31	3.18
ARI3B_HUMAN	0.78	0.84	3.15
ARI3C_HUMAN	0.73	0.19	3.05
ARI4A_HUMAN	0.74	3.41	3.25
ARI4B_HUMAN	0.7	3.7	3.25
ARI5A_HUMAN	0.73	0.77	2.71
ARI5B_HUMAN	0.72	1.52	3.34
ARID2_HUMAN	0.86	0.92	3.5
ARIP4_HUMAN	0.79	0.64	3.35
ARK72_HUMAN	0.71	-0.36	2.12
ARK73_HUMAN	0.73	-0.17	1.71
ARK74_HUMAN	—	-0.39	1.64
ARL10_HUMAN	0.73	-1.6	3.5
ARL11_HUMAN	0.75	-0.85	2.9
ARL14_HUMAN	0.79	-0.17	2.97
ARL15_HUMAN	0.94	-0.97	2.93
ARL16_HUMAN	0.85	—	3.13
ARL17_HUMAN	0.88	-2.02	2.69
ARL1_HUMAN	1.06	-0.87	3.21
ARL2_HUMAN	—	-1.33	2.99
ARL3_HUMAN	0.75	-0.54	3.06
ARL4A_HUMAN	1.02	-0.12	3.07
ARL4C_HUMAN	0.87	0.07	2.84
ARL4D_HUMAN	0.89	0.41	3.1
ARL5A_HUMAN	1.04	-0.19	3.14
ARL5B_HUMAN	1.05	-0.5	3.28
ARL5C_HUMAN	—	-0.8	3.28
ARL6_HUMAN	0.87	-0.81	3.07
ARL8A_HUMAN	1.03	-0.83	3.09
ARL8B_HUMAN	1.03	-0.44	2.99
ARL9_HUMAN	0.76	-1.18	3.2
ARLY_HUMAN	0.81	-0.29	3.24
ARM10_HUMAN	—	-0.85	3.22
ARM12_HUMAN	0.8	-0.99	3.27
ARMC1_HUMAN	0.77	0.28	2.71
ARMC2_HUMAN	0.86	-0.06	3.57
ARMC3_HUMAN	0.73	0.18	3.3
ARMC4_HUMAN	0.76	—	3.56
ARMC5_HUMAN	0.81	-1.73	3.66
ARMC6_HUMAN	0.73	0.25	3.09
ARMC7_HUMAN	0.81	-1.17	2.22
ARMC8_HUMAN	0.8	-1.37	3.39
ARMC9_HUMAN	0.73	0.04	3.37
ARMD1_HUMAN	0.76	-1.28	2.94
ARMD2_HUMAN	—	-1.55	3.47
ARMD3_HUMAN	0.95	-1.15	3.78
ARMD4_HUMAN	0.77	0.96	3.51
ARMS2_HUMAN	—	0.2	2.15
ARMT1_HUMAN	0.85	-1.06	3.02
ARMX1_HUMAN	0.89	0.04	3.46
ARMX2_HUMAN	0.85	0.27	3.2
ARMX3_HUMAN	0.85	-0.03	3.4
ARMX4_HUMAN	0.94	1.38	3.42
ARMX5_HUMAN	0.73	0.79	3.17
ARMX6_HUMAN	1.02	—	3.17
ARNT2_HUMAN	0.79	1.05	3.02
ARNT_HUMAN	0.79	1.12	3.2
AROS_HUMAN	0.52	3.77	—
ARP10_HUMAN	0.85	—	3.23
ARP19_HUMAN	0.29	2.23	—
ARP21_HUMAN	0.74	1.3	2.44
ARP2_HUMAN	0.9	-0.94	3.26
ARP3B_HUMAN	0.88	-0.99	3.32
ARP3C_HUMAN	—	-1.71	3.26
ARP3_HUMAN	0.86	-1	3.28
ARP5L_HUMAN	0.64	1.31	1.51
ARP5_HUMAN	0.78	-0.12	2.42
ARP6_HUMAN	0.8	-1.13	2.54
ARP8_HUMAN	0.9	0.37	3.12
ARPC2_HUMAN	0.88	1.14	3.22
ARPC3_HUMAN	0.88	0.11	3.08
ARPC4_HUMAN	—	0.49	2.45
ARPC5_HUMAN	0.59	1.35	1.68
ARPIN_HUMAN	0.78	1.03	2.77
ARRB1_HUMAN	0.85	0.57	3
ARRB2_HUMAN	0.87	0.35	3.13
ARRC_HUMAN	0.87	-0.23	3.1
ARRD1_HUMAN	0.81	-0.4	3
ARRD2_HUMAN	0.8	-0.54	2.98
ARRD3_HUMAN	0.96	0.03	2.7
ARRD4_HUMAN	0.95	-1.07	3.04
ARRD5_HUMAN	—	0.05	3.28
ARRS_HUMAN	0.91	0.51	3.18
ARSA_HUMAN	0.71	-2.23	3.24
ARSB_HUMAN	0.84	-1.17	3.41
ARSD_HUMAN	0.93	-1.03	3.61
ARSE_HUMAN	0.88	-1.8	3.69
ARSF_HUMAN	1.02	-1.47	3.78
ARSG_HUMAN	—	-1.35	3.3
ARSH_HUMAN	1	-1.73	3.67
ARSI_HUMAN	0.92	-0.45	3.43
ARSJ_HUMAN	0.98	-0.11	3.5
ARSK_HUMAN	0.89	-0.77	3.56
ARTN_HUMAN	0.83	-0.7	2.45
ARV1_HUMAN	1.05	-2.45	3.65
ARVC_HUMAN	0.73	1.02	3.33
ARX_HUMAN	0.65	0.01	2.47
ARY1_HUMAN	1.07	-1.44	3.05
ARY2_HUMAN	1.1	-1.74	3.41
AS3MT_HUMAN	0.96	-0.13	2.56
ASA2B_HUMAN	—	-0.11	2.86
ASAH1_HUMAN	1.03	-2.01	3.48
ASAH2_HUMAN	—	-0.2	3.72
ASAP1_HUMAN	0.76	1.28	3.28
ASAP2_HUMAN	0.81	0.94	2.65
ASAP3_HUMAN	0.76	0.86	3.04
ASAS1_HUMAN	—	0.9	0.09
ASB10_HUMAN	0.82	-0.65	3.11
ASB11_HUMAN	0.97	-1.35	3.38
ASB12_HUMAN	0.81	-2.08	2.97
ASB13_HUMAN	0.77	-0.88	2.25
ASB14_HUMAN	0.78	-1.79	3.36
ASB15_HUMAN	0.72	-1.72	3.07
ASB16_HUMAN	0.68	-0.08	2.8
ASB17_HUMAN	0.98	-2.22	3.47
ASB18_HUMAN	—	-1.4	2.51
ASB1_HUMAN	0.83	-0.27	3.08
ASB2_HUMAN	0.78	-0.13	3.07
ASB3_HUMAN	—	-1.58	3.35
ASB4_HUMAN	0.92	-0.96	3.16
ASB5_HUMAN	0.88	-1.25	3.2
ASB6_HUMAN	0.78	-0.67	3.39
ASB7_HUMAN	0.69	0.13	2.41
ASB8_HUMAN	0.69	-1.35	2.91
ASB9_HUMAN	0.78	-0.6	2.19
ASCC1_HUMAN	0.87	0.61	3.11
ASCC2_HUMAN	0.81	0.44	3.4
ASCC3_HUMAN	0.84	-0.51	4.04
ASCL1_HUMAN	0.7	1.74	2.26
ASCL2_HUMAN	0.56	2	0.18
ASCL3_HUMAN	0.83	0.04	0.8
ASCL4_HUMAN	0.61	1.32	—
ASCL5_HUMAN	—	0.04	0.7
ASC_HUMAN	0.57	-0.76	2.57
ASF1A_HUMAN	1.06	-0.54	3.07
ASF1B_HUMAN	1.1	-1.41	3.21
ASGL1_HUMAN	0.85	0.51	2.47
ASGR1_HUMAN	0.82	0.49	3.28
ASGR2_HUMAN	1.04	0.25	3.24
ASH1L_HUMAN	0.79	1.68	3.36
ASH2L_HUMAN	0.93	0.69	2.72
ASHWN_HUMAN	0.64	2.28	2.35
ASIC1_HUMAN	0.9	-0.41	3.41
ASIC2_HUMAN	0.91	-0.52	3.46
ASIC3_HUMAN	0.82	-0.72	3.44
ASIC4_HUMAN	0.86	-0.05	3.36
ASIC5_HUMAN	1.1	-1.21	3.64
ASIP_HUMAN	1.24	0.05	3.16
ASM3A_HUMAN	1.02	-1.25	3.23
ASM3B_HUMAN	0.95	-1.54	3.42
ASML_HUMAN	0.86	-0.34	3.22
ASMT_HUMAN	0.77	-1.59	3.15
ASM_HUMAN	0.93	-1.29	3.55
ASNA_HUMAN	0.93	-1.32	3.08
ASND1_HUMAN	0.91	-1	3.53
ASNS_HUMAN	0.9	-0.95	3.26
ASPC1_HUMAN	0.8	0.87	2.84
ASPD_HUMAN	0.82	-1.35	3.14
ASPG_HUMAN	0.87	-0.18	2.99
ASPH1_HUMAN	0.89	-1.16	3.31
ASPH2_HUMAN	—	-0.7	3.46
ASPH_HUMAN	0.74	1.18	3.4
ASPM_HUMAN	0.69	0.9	4.1
ASPN_HUMAN	0.87	-1.02	3.19
ASPP1_HUMAN	0.66	1.29	3.2
ASPP2_HUMAN	0.72	1.2	3.3
ASPX_HUMAN	0.97	2.32	2.97
ASSY_HUMAN	0.8	0.26	3.18
ASTE1_HUMAN	0.92	-1.23	3.55
ASTER_HUMAN	1.42	-1.67	3.33
ASTL_HUMAN	0.73	-0.36	2.38
ASTN1_HUMAN	0.88	-0.06	3.64
ASTN2_HUMAN	0.89	-0.18	3.78
ASTRA_HUMAN	0.91	0.34	3.45
ASTRB_HUMAN	0.98	0.59	3.56
ASTRC_HUMAN	0.86	0.84	3.51
ASURF_HUMAN	—	—	2.66
ASXL1_HUMAN	0.69	1.46	2.92
ASXL2_HUMAN	0.78	1.55	2.85
ASXL3_HUMAN	0.77	1.41	3.21
ASZ1_HUMAN	0.79	0.37	3.35
AT10A_HUMAN	1	-0.23	4.15
AT10B_HUMAN	1.08	-0.56	4.15
AT10D_HUMAN	1.04	-0.92	4.21
AT11A_HUMAN	1.14	-1.65	4.15
AT11B_HUMAN	1.13	-1.57	4.21
AT11C_HUMAN	1.14	-1.08	4.13
AT12A_HUMAN	1.1	-1.58	4.12
AT131_HUMAN	1.05	-1.68	4.19
AT132_HUMAN	1.02	-1.59	4.16
AT133_HUMAN	1.1	-2.18	4.2
AT134_HUMAN	1.03	-1.93	4.19
AT135_HUMAN	1.09	-1.69	4.21
AT1A1_HUMAN	1.03	-1.75	4.08
AT1A2_HUMAN	1.02	-1.4	4.07
AT1A3_HUMAN	1.06	-1.61	4.05
AT1A4_HUMAN	1.09	-1.47	4.11
AT1B1_HUMAN	1.01	-0.09	3.32
AT1B2_HUMAN	1.08	-0.89	3.22
AT1B3_HUMAN	0.95	-1.32	3.3
AT1B4_HUMAN	1.09	0.12	3.34
AT2A1_HUMAN	1.02	-1.76	4.05
AT2A2_HUMAN	1.02	-1.74	4.07
AT2A3_HUMAN	0.99	-1.15	4.07
AT2B1_HUMAN	1.11	-0.27	4.16
AT2B2_HUMAN	1.05	-0.27	4.13
AT2B3_HUMAN	1.09	-0.28	4.14
AT2B4_HUMAN	1.11	-0.53	4.14
AT2C1_HUMAN	1.06	-1.33	4.1
AT2C2_HUMAN	1.04	-1.37	4.14
AT2L1_HUMAN	0.75	0.77	3.08
AT2L2_HUMAN	0.78	-0.17	3.32
AT5EL_HUMAN	—	2.52	—
AT5F1_HUMAN	0.8	-0.69	3.33
AT5G1_HUMAN	1.17	-2.29	3.39
AT5G2_HUMAN	1.05	-1.96	3.39
AT5G3_HUMAN	1.13	-1.87	3.38
AT5L2_HUMAN	—	—	3.18
AT7L1_HUMAN	0.73	1.93	2.67
AT7L2_HUMAN	0.73	1.47	2.9
AT7L3_HUMAN	0.85	1.54	1.86
AT8A1_HUMAN	1.06	-1.64	4.18
AT8A2_HUMAN	1.04	-1.57	4.21
AT8B1_HUMAN	1.07	-0.75	4.18
AT8B2_HUMAN	1.1	-1.27	4.22
AT8B3_HUMAN	1.06	-0.82	4.16
AT8B4_HUMAN	1.07	-1.48	4.22
AT8OS_HUMAN	—	0.66	1.85
ATAD1_HUMAN	0.88	0.23	3.34
ATAD2_HUMAN	0.68	1.08	3.48
ATAD5_HUMAN	0.75	1.57	3.46
ATAS1_HUMAN	—	0.95	3.08
ATAT_HUMAN	—	1	2.91
ATCAY_HUMAN	0.81	-0.56	3.23
ATD2B_HUMAN	0.68	1.41	3.29
ATD3A_HUMAN	—	1.19	3.49
ATD3B_HUMAN	—	1.18	3.31
ATD3C_HUMAN	0.71	0.43	3.34
ATE1_HUMAN	—	0.29	3.22
ATF1_HUMAN	0.88	2.01	1.61
ATF2_HUMAN	0.66	1.87	1.56
ATF3_HUMAN	0.56	2.45	2.27
ATF4_HUMAN	0.56	0.63	1.53
ATF5_HUMAN	0.68	-0.72	2.51
ATF6A_HUMAN	0.75	0.52	3.31
ATF6B_HUMAN	0.67	0.55	3.33
ATF7_HUMAN	0.73	1.33	1.72
ATG10_HUMAN	0.95	-0.39	2.73
ATG12_HUMAN	0.81	-0.24	2.66
ATG13_HUMAN	0.87	-0.17	3.04
ATG2A_HUMAN	0.83	-0.41	3.69
ATG2B_HUMAN	0.85	-0.15	3.77
ATG3_HUMAN	0.78	0.33	3.02
ATG4A_HUMAN	0.81	-1.22	3.2
ATG4B_HUMAN	0.81	-1.49	3.05
ATG4C_HUMAN	0.94	-0.47	3.23
ATG4D_HUMAN	0.89	-0.2	3.11
ATG5_HUMAN	0.79	-0.53	2.71
ATG7_HUMAN	0.9	-1.63	3.54
ATG9A_HUMAN	1.01	-1.04	3.98
ATG9B_HUMAN	0.98	-1.7	3.91
ATGA1_HUMAN	0.96	0.72	2.93
ATIF1_HUMAN	0.85	3.63	1.69
ATL1_HUMAN	0.96	0.17	3.51
ATL2_HUMAN	1.02	1.24	3.13
ATL3_HUMAN	0.96	0.94	3.51
ATL4_HUMAN	0.83	1.04	3.22
ATL5_HUMAN	0.97	-0.5	3.08
ATLA1_HUMAN	0.89	-0.36	3.74
ATLA2_HUMAN	0.98	-0.07	3.69
ATLA3_HUMAN	0.91	-0.4	3.71
ATMIN_HUMAN	0.8	0.39	2.4
ATM_HUMAN	0.88	-0.8	4.2
ATN1_HUMAN	0.63	2.02	2.67
ATNG_HUMAN	0.99	-1.2	3.19
ATOH1_HUMAN	0.59	2.39	1.36
ATOH7_HUMAN	0.86	0.16	2.23
ATOH8_HUMAN	0.83	1.68	1.63
ATOX1_HUMAN	1.04	-0.28	1.66
ATP23_HUMAN	0.83	1.31	2.44
ATP4A_HUMAN	1.07	-1.47	4.04
ATP4B_HUMAN	1.04	-0.77	3.23
ATP5E_HUMAN	—	2.67	—
ATP5H_HUMAN	0.67	0.46	2.04
ATP5I_HUMAN	0.66	0.41	2.67
ATP5J_HUMAN	0.66	0.75	2.23
ATP5L_HUMAN	1.03	-1.18	3.08
ATP5S_HUMAN	0.91	-0.62	2.54
ATP68_HUMAN	1.04	-0.95	3.08
ATP6_HUMAN	1.04	-3.86	3.64
ATP7A_HUMAN	0.96	-1.21	4.09
ATP7B_HUMAN	1	-0.84	4.04
ATP8_HUMAN	—	-3.55	2.88
ATP9A_HUMAN	1.04	-1.64	4.14
ATP9B_HUMAN	1.07	—	4.15
ATPA_HUMAN	0.72	0.03	3.41
ATPB_HUMAN	0.74	-0.45	3.41
ATPD_HUMAN	0.81	-1.34	2.25
ATPF1_HUMAN	0.86	-0.03	3.1
ATPF2_HUMAN	1	0.09	2.9
ATPG_HUMAN	0.69	0.4	3.07
ATPK_HUMAN	1.12	-1.57	3.1
ATPMD_HUMAN	1.29	-1.2	3.06
ATPO_HUMAN	0.74	—	2.04
ATPUN_HUMAN	—	1.27	2.7
ATRAP_HUMAN	—	-3.44	3.62
ATRIP_HUMAN	—	0.51	3.55
ATRN1_HUMAN	1.17	-0.46	3.91
ATRN_HUMAN	1.09	-0.87	3.91
ATRX_HUMAN	0.76	3.61	3.46
ATR_HUMAN	0.84	-1.32	4.19
ATS10_HUMAN	0.93	0.4	3.45
ATS12_HUMAN	0.99	1.03	3.49
ATS13_HUMAN	0.89	0.1	3.47
ATS14_HUMAN	0.86	0.42	3.32
ATS15_HUMAN	0.83	0.5	3.55
ATS16_HUMAN	0.96	0.94	3.63
ATS17_HUMAN	0.95	0.59	3.57
ATS18_HUMAN	0.99	0.24	3.46
ATS19_HUMAN	0.96	0.98	3.39
ATS1_HUMAN	0.94	1.08	3.55
ATS20_HUMAN	1.04	0.74	3.57
ATS2_HUMAN	0.83	0.43	3.5
ATS3_HUMAN	0.82	1.21	3.52
ATS4_HUMAN	0.89	-0.44	3.41
ATS5_HUMAN	0.87	1.01	3.47
ATS6_HUMAN	0.96	0.47	3.53
ATS7_HUMAN	1	0.23	3.27
ATS8_HUMAN	0.82	0.1	3.28
ATS9_HUMAN	0.97	1.31	3.78
ATTY_HUMAN	0.78	-1.32	2.92
ATX10_HUMAN	0.88	-1.76	3.44
ATX1L_HUMAN	—	0.48	2.89
ATX1_HUMAN	0.72	1	2.96
ATX2L_HUMAN	0.76	1.33	2.82
ATX2_HUMAN	0.78	2.11	3.21
ATX3L_HUMAN	0.9	1.11	2.91
ATX3_HUMAN	0.9	0.59	3.25
ATX7_HUMAN	0.78	1.83	2.76
ATX8_HUMAN	—	4.51	—
AUGN_HUMAN	0.95	0.01	3.2
AUHM_HUMAN	0.6	-1.44	2.57
AUNIP_HUMAN	0.66	3.02	2.19
AUP1_HUMAN	1.08	-1.38	3.4
AURKA_HUMAN	0.81	1.01	2.82
AURKB_HUMAN	0.86	-0.15	3.01
AURKC_HUMAN	0.79	-0.24	3.01
AUTS2_HUMAN	0.68	—	2.78
AUXI_HUMAN	0.97	0.2	3.23
AVEN_HUMAN	0.6	1.84	1.77
AVIL_HUMAN	0.81	-0.34	3.61
AVL9_HUMAN	0.88	-0.46	3.5
AVPI1_HUMAN	0.52	3.48	1.39
AVR2A_HUMAN	0.92	-0.75	3.56
AVR2B_HUMAN	0.93	-0.72	3.52
AWAT1_HUMAN	1.16	-3.51	3.64
AWAT2_HUMAN	1.07	-2.98	3.65
AX2R_HUMAN	—	-1.04	3.04
AXA2L_HUMAN	0.7	1.16	3.21
AXA81_HUMAN	—	0.29	3.19
AXDN1_HUMAN	—	1.11	3.46
AXIN1_HUMAN	0.67	1.58	2.98
AXIN2_HUMAN	0.77	1.25	2.89
AZI2_HUMAN	0.69	1.7	2.2
AZIN1_HUMAN	0.88	-1.2	3.09
AZIN2_HUMAN	0.92	-1.5	3.28
B2CL1_HUMAN	0.93	-0.25	3.37
B2CL2_HUMAN	0.85	-1.43	3.37
B2L10_HUMAN	1.04	-1.89	3.42
B2L11_HUMAN	0.78	0.61	2.32
B2L12_HUMAN	0.62	-0.43	2.95
B2L13_HUMAN	0.79	0.13	3.37
B2L14_HUMAN	0.82	0.78	3.01
B2L15_HUMAN	—	-0.84	2.88
B2LA1_HUMAN	0.97	-0.92	3.01
B2MG_HUMAN	0.89	-0.02	3.22
B3A2_HUMAN	0.97	-0.88	4.19
B3A3_HUMAN	1	—	4.18
B3A4_HUMAN	1.02	-2.04	4.16
B3AS1_HUMAN	—	0.15	3.12
B3AT_HUMAN	1.01	-2.62	4.19
B3GA1_HUMAN	0.85	-0.66	3.08
B3GA2_HUMAN	0.91	-0.15	3.22
B3GA3_HUMAN	0.88	-0.99	3.49
B3GL1_HUMAN	1.12	-2.71	3.65
B3GL2_HUMAN	0.95	-1.44	3.36
B3GLT_HUMAN	1	-0.54	3.58
B3GN2_HUMAN	—	-0.92	3.41
B3GN3_HUMAN	0.86	-1.51	3.52
B3GN4_HUMAN	0.89	-1.9	3.54
B3GN5_HUMAN	0.96	-1.7	3.42
B3GN6_HUMAN	0.83	-1.63	3.29
B3GN7_HUMAN	0.98	-1.59	3.35
B3GN8_HUMAN	0.81	-1.58	3.38
B3GN9_HUMAN	0.8	-1.58	3.4
B3GNL_HUMAN	0.88	-0.12	2.88
B3GT1_HUMAN	1	-1.19	3.48
B3GT2_HUMAN	1.05	-0.79	3.45
B3GT4_HUMAN	0.82	-1.24	3.46
B3GT5_HUMAN	1.1	-1.68	3.42
B3GT6_HUMAN	0.84	-0.77	3.25
B4GA1_HUMAN	—	-1.1	3.42
B4GN1_HUMAN	0.95	-0.96	3.51
B4GN2_HUMAN	0.93	-1.1	3.48
B4GN3_HUMAN	0.71	0.36	3.33
B4GN4_HUMAN	0.76	0.3	3.59
B4GT1_HUMAN	0.94	-0.73	3.4
B4GT2_HUMAN	0.92	-0.68	3.35
B4GT3_HUMAN	0.8	-1.06	3.17
B4GT4_HUMAN	1.07	0.22	3.28
B4GT5_HUMAN	0.93	-1.42	3.4
B4GT6_HUMAN	0.97	-1.57	3.39
B4GT7_HUMAN	0.95	-0.74	3.33
B9D1_HUMAN	0.94	-1.16	3.29
B9D2_HUMAN	0.94	-1.23	1.92
BAALC_HUMAN	0.96	1.74	1.63
BAAS2_HUMAN	—	-2.53	1.49
BAAT_HUMAN	0.83	-1.36	3
BABA1_HUMAN	0.88	0.58	2.97
BABA2_HUMAN	0.87	-1.4	3.38
BACD1_HUMAN	—	0.32	2.71
BACD2_HUMAN	—	0.83	2.97
BACD3_HUMAN	—	0.72	2.9
BACE1_HUMAN	0.97	-1.49	3.57
BACE2_HUMAN	0.98	-2.01	3.46
BACH1_HUMAN	0.78	1.2	2.68
BACH2_HUMAN	0.82	0.97	2.73
BACHL_HUMAN	—	1.2	2.05
BACH_HUMAN	0.9	1.43	2.84
BAD_HUMAN	0.66	3.14	0.64
BAFL_HUMAN	—	-0.53	2.8
BAF_HUMAN	1	-0.63	2.92
BAG1_HUMAN	0.68	2.56	2.13
BAG2_HUMAN	0.68	2.03	1.53
BAG3_HUMAN	0.54	2.08	1.79
BAG4_HUMAN	0.63	1.51	1.84
BAG5_HUMAN	0.72	0.9	2.95
BAG6_HUMAN	0.92	0.41	3.27
BAGE1_HUMAN	1.07	—	2.62
BAGE2_HUMAN	—	-0.81	3.11
BAGE3_HUMAN	—	—	3.11
BAGE4_HUMAN	—	—	2.82
BAGE5_HUMAN	—	—	2.74
BAHC1_HUMAN	0.67	1.42	2.93
BAHD1_HUMAN	0.77	1.15	3.22
BAIP2_HUMAN	0.59	1.24	2.37
BAIP3_HUMAN	0.8	-0.93	3.46
BAKOR_HUMAN	—	1.43	2.95
BAK_HUMAN	1	-1.46	3.32
BAMBI_HUMAN	1.01	-0.27	3.28
BANK1_HUMAN	0.74	1.19	3.4
BANP_HUMAN	0.72	0.99	2.76
BAP18_HUMAN	—	0.53	1.59
BAP1_HUMAN	0.68	0.99	3.31
BAP29_HUMAN	1.05	0.04	3.59
BAP31_HUMAN	1.04	-0.27	3.56
BARD1_HUMAN	0.97	1.15	3.18
BARH1_HUMAN	0.68	0.1	2.07
BARH2_HUMAN	0.64	—	1.32
BARX1_HUMAN	0.53	0.21	1.11
BARX2_HUMAN	0.69	1.31	1.9
BASI_HUMAN	0.91	0.55	3.47
BASP1_HUMAN	0.88	3.07	—
BAT1_HUMAN	1.27	-3.37	4.18
BATF2_HUMAN	0.89	-0.61	1.28
BATF3_HUMAN	0.54	3.05	—
BATF_HUMAN	0.73	3.22	1.6
BAX_HUMAN	1.05	-1.39	3.32
BAZ1A_HUMAN	0.7	1.46	3.42
BAZ1B_HUMAN	0.8	1.97	3.34
BAZ2A_HUMAN	0.77	0.87	3.36
BAZ2B_HUMAN	0.78	1.58	3.14
BBC3B_HUMAN	—	1.25	0.61
BBC3_HUMAN	0.73	0.69	2.19
BBIP1_HUMAN	—	1.71	2.12
BBOF1_HUMAN	0.48	2.53	2.39
BBS10_HUMAN	0.89	-1.02	3.43
BBS12_HUMAN	0.91	-0.32	3.62
BBS1_HUMAN	0.79	-1.28	3.33
BBS2_HUMAN	0.82	-0.26	3.19
BBS4_HUMAN	0.86	-0.59	3.59
BBS5_HUMAN	1	-0.49	3.22
BBS7_HUMAN	0.86	-0.28	3.3
BBX_HUMAN	0.62	2.92	2.98
BC11A_HUMAN	0.76	1.37	2.96
BC11B_HUMAN	0.79	0.81	2.93
BCAM_HUMAN	0.96	0.2	3.48
BCAP_HUMAN	0.72	0.6	3.31
BCAR1_HUMAN	0.69	0.12	3.13
BCAR3_HUMAN	0.7	0.66	2.79
BCAS1_HUMAN	0.63	2.6	2.38
BCAS3_HUMAN	0.95	-0.26	3.44
BCAS4_HUMAN	0.75	-0.75	3
BCAT1_HUMAN	0.82	-1.06	3.33
BCAT2_HUMAN	0.76	-1.63	3.17
BCCIP_HUMAN	0.67	0.86	3.03
BCD1_HUMAN	0.58	1.68	1.73
BCDO1_HUMAN	0.87	-0.39	3.29
BCDO2_HUMAN	0.89	-0.43	3.25
BCE1_HUMAN	—	—	3.1
BCKD_HUMAN	0.75	-0.36	3.05
BCL10_HUMAN	0.66	1.63	0.97
BCL2_HUMAN	0.93	-1.19	3.12
BCL3_HUMAN	0.64	-1.19	2.42
BCL6B_HUMAN	0.83	0.88	3.07
BCL6_HUMAN	0.85	1.15	3.24
BCL7A_HUMAN	0.47	3.56	1.23
BCL7B_HUMAN	0.59	2.58	1.22
BCL7C_HUMAN	0.55	1.45	1.2
BCL8_HUMAN	—	-2.72	2.87
BCL9L_HUMAN	0.82	-0.22	2.77
BCL9_HUMAN	0.67	-0.39	2.76
BCLA3_HUMAN	0.62	3.38	2.52
BCLF1_HUMAN	0.6	3.94	2.45
BCOR2_HUMAN	0.9	1.57	1.85
BCORL_HUMAN	0.78	0.96	3.32
BCOR_HUMAN	0.65	1.22	2.53
BCR_HUMAN	0.79	0.82	3.54
BCS1_HUMAN	0.96	-0.87	3.27
BD1L1_HUMAN	0.65	3.61	3.19
BD1L2_HUMAN	—	0.75	2.76
BDH2_HUMAN	0.85	-0.48	3.08
BDH_HUMAN	0.95	-0.33	3.01
BDNF_HUMAN	1.02	0.84	3.16
BDP1_HUMAN	0.65	3.2	3.21
BEAN1_HUMAN	—	1.52	3.19
BECN1_HUMAN	0.91	0.65	2.57
BECN2_HUMAN	—	-0.01	3.14
BEGIN_HUMAN	0.72	1.28	1.37
BEND2_HUMAN	—	0.57	2.85
BEND3_HUMAN	0.7	0.41	3.05
BEND4_HUMAN	—	1.24	2.53
BEND5_HUMAN	0.71	1.52	2.67
BEND6_HUMAN	0.78	2.77	2.02
BEND7_HUMAN	0.87	1.32	3.24
BEST1_HUMAN	1.11	-1.82	3.75
BEST2_HUMAN	1.1	-2.31	3.76
BEST3_HUMAN	0.97	-0.56	3.81
BEST4_HUMAN	1.13	-1.13	3.74
BET1L_HUMAN	1	0.33	3.13
BET1_HUMAN	1.18	0.26	3.22
BEX1_HUMAN	0.73	2.66	—
BEX2_HUMAN	—	2.62	0.64
BEX3_HUMAN	0.42	2.69	—
BEX4_HUMAN	0.65	3.39	—
BEX5_HUMAN	0.67	0.41	—
BFAR_HUMAN	1.04	-1.73	3.79
BFSP1_HUMAN	0.66	2.49	2.77
BFSP2_HUMAN	0.54	—	1.91
BGAL_HUMAN	0.93	-1.94	3.43
BGAT_HUMAN	0.87	-1.79	3.48
BGH3_HUMAN	0.83	-0.65	3.23
BGIN_HUMAN	—	—	3
BGLR_HUMAN	0.91	-0.69	3.37
BGP11_HUMAN	1.09	-1.76	3.51
BHA09_HUMAN	—	1.26	2.12
BHA15_HUMAN	—	3.06	1.75
BHE22_HUMAN	0.68	-0.16	2.04
BHE23_HUMAN	—	-0.25	2.25
BHE40_HUMAN	0.62	0.63	1.89
BHE41_HUMAN	0.68	-0.55	2.49
BHLH9_HUMAN	0.74	1.04	3.35
BHMG1_HUMAN	—	1.59	3.05
BHMT1_HUMAN	0.79	0.09	2.77
BHMT2_HUMAN	0.85	-0.7	2.66
BI1_HUMAN	1.35	-3.8	3.85
BI2L1_HUMAN	0.69	1.05	2.5
BI2L2_HUMAN	0.65	0.72	2.58
BICC1_HUMAN	0.78	0.72	3.04
BICD1_HUMAN	0.59	2.13	2.52
BICD2_HUMAN	0.58	2.33	2.82
BICL1_HUMAN	—	2.16	2.53
BICL2_HUMAN	—	2.91	1.52
BICRA_HUMAN	0.71	-0.31	2.63
BICRL_HUMAN	0.79	0.92	1.86
BID_HUMAN	0.83	0.59	3.16
BIEA_HUMAN	0.82	-0.28	3.23
BIG1_HUMAN	0.85	-0.19	3.98
BIG2_HUMAN	0.85	-0.24	3.93
BIG3_HUMAN	0.85	-0.2	3.93
BIK_HUMAN	0.73	-2.27	3.15
BIN1_HUMAN	0.67	1.29	2.47
BIN2_HUMAN	0.66	2.49	2.58
BIN3_HUMAN	0.62	1.76	2.16
BIP_HUMAN	0.85	1.13	3.05
BIRC1_HUMAN	0.88	-1.25	3.72
BIRC2_HUMAN	0.92	0.01	2.81
BIRC3_HUMAN	0.94	-0.23	2.87
BIRC5_HUMAN	0.8	1.03	1.69
BIRC6_HUMAN	0.88	0.02	4.28
BIRC7_HUMAN	0.86	-0.29	2.87
BIRC8_HUMAN	0.91	0.24	2.82
BIVM_HUMAN	0.99	1.38	2.81
BKRB1_HUMAN	1.11	-3.41	3.89
BKRB2_HUMAN	1.16	—	3.86
BL1S1_HUMAN	0.88	—	1.55
BL1S2_HUMAN	—	1.48	1.32
BL1S3_HUMAN	0.62	2.06	1.69
BL1S4_HUMAN	0.58	0.37	0.63
BL1S5_HUMAN	—	2.14	0.79
BL1S6_HUMAN	0.52	1.3	1.21
BLACE_HUMAN	—	-0.63	2.71
BLCAP_HUMAN	1.65	-2.7	3.37
BLID_HUMAN	—	—	2.52
BLK_HUMAN	0.76	-0.21	3.34
BLMH_HUMAN	0.85	-0.17	3.34
BLML_HUMAN	—	-1.68	3.31
BLM_HUMAN	0.82	1.12	3.41
BLNK_HUMAN	0.52	1.87	2.79
BLVRB_HUMAN	0.94	-0.02	3.27
BM2KL_HUMAN	—	1.55	2.32
BMAL1_HUMAN	0.72	0.61	3.23
BMAL2_HUMAN	0.81	0.82	3.14
BMF_HUMAN	—	-0.34	2.88
BMI1_HUMAN	1.05	1.09	2.81
BMP10_HUMAN	0.83	-0.34	3.47
BMP15_HUMAN	0.82	-0.67	3.42
BMP1_HUMAN	0.87	0.54	3.38
BMP2K_HUMAN	0.79	1.28	3.33
BMP2_HUMAN	0.83	0.78	2.64
BMP3_HUMAN	0.95	0.44	3.34
BMP4_HUMAN	0.88	1	3.1
BMP5_HUMAN	0.98	-0.02	3.48
BMP6_HUMAN	0.93	0.31	3.48
BMP7_HUMAN	0.81	-0.1	3.23
BMP8A_HUMAN	0.97	-0.52	3.33
BMP8B_HUMAN	0.95	-0.9	3.34
BMPER_HUMAN	1.13	-0.13	2.89
BMPR2_HUMAN	0.92	0.91	3.5
BMR1A_HUMAN	0.98	-0.8	3.55
BMR1B_HUMAN	0.97	0.01	3.37
BMS1_HUMAN	0.72	1.2	3.32
BMX_HUMAN	0.91	0.27	3.23
BN3D2_HUMAN	1	-0.9	2.92
BNC1_HUMAN	0.77	1.14	2.37
BNC2_HUMAN	0.82	0.98	2.34
BNI3L_HUMAN	0.59	1.35	2.96
BNIP2_HUMAN	0.83	0.23	3.3
BNIP3_HUMAN	0.76	1.47	2.88
BNIPL_HUMAN	0.8	0.42	3.13
BOC_HUMAN	0.87	-0.14	3.72
BOD1_HUMAN	0.81	0.56	2.72
BODG_HUMAN	0.96	-0.67	2.92
BOK_HUMAN	0.98	-1.2	3.4
BOLA1_HUMAN	0.77	-0.07	2.37
BOLA2_HUMAN	0.79	—	1.91
BOLA3_HUMAN	—	1.34	0.53
BOLL_HUMAN	1.06	0.25	2.47
BOP1_HUMAN	0.76	0.45	3.06
BOP_HUMAN	0.76	-0.15	1.14
BORA_HUMAN	0.79	0.94	2.58
BORC5_HUMAN	0.72	0.67	2.48
BORC6_HUMAN	0.72	1.74	1.6
BORC7_HUMAN	—	2.57	2.17
BORC8_HUMAN	—	2.43	2.17
BOREA_HUMAN	0.57	1.83	1.62
BORG1_HUMAN	0.82	-1.17	0.23
BORG2_HUMAN	0.64	0.16	0.45
BORG3_HUMAN	—	-0.05	0.91
BORG4_HUMAN	0.78	1.73	1.59
BORG5_HUMAN	0.86	0.21	1.12
BPEC1_HUMAN	0.9	-2.83	1.11
BPHL_HUMAN	0.78	-1.42	3.01
BPIA1_HUMAN	0.99	-3.61	3.01
BPIA2_HUMAN	0.85	-1.07	2.74
BPIA3_HUMAN	—	-0.76	3.3
BPIB1_HUMAN	0.82	-2.59	3.48
BPIB2_HUMAN	0.94	-2.89	3.37
BPIB3_HUMAN	0.92	-2.76	3.52
BPIB4_HUMAN	—	-1.61	3.43
BPIB6_HUMAN	—	-1.41	3.26
BPIFC_HUMAN	—	-2.48	3.59
BPI_HUMAN	0.91	-1.35	3.33
BPL1_HUMAN	0.86	-0.45	3.55
BPNT1_HUMAN	0.82	-0.78	3.1
BPTF_HUMAN	0.87	1.73	3.46
BRAF_HUMAN	—	0.15	3.42
BRAP_HUMAN	0.82	1.14	3.2
BRAS2_HUMAN	—	1.91	0.59
BRAT1_HUMAN	—	-1.82	3.49
BRCA1_HUMAN	0.71	1.61	3.23
BRCA2_HUMAN	0.75	1.43	3.68
BRCC3_HUMAN	0.95	1.39	2.98
BRD1_HUMAN	0.81	1.21	3.14
BRD2_HUMAN	0.65	2.39	2.41
BRD3_HUMAN	0.73	2.32	2.16
BRD4_HUMAN	0.72	2.05	2.34
BRD7_HUMAN	0.6	—	1.99
BRD8_HUMAN	0.63	1	3.23
BRD9_HUMAN	0.63	2.37	2.69
BRDOS_HUMAN	—	—	1.93
BRDT_HUMAN	0.71	2.56	2.6
BRE1A_HUMAN	0.67	3.23	3.13
BRE1B_HUMAN	0.69	—	3.18
BRF2_HUMAN	0.97	0.15	3.33
BRI3B_HUMAN	1.19	-2.92	3.69
BRI3_HUMAN	—	-3.17	3.17
BRID5_HUMAN	—	-1.65	3.43
BRK1_HUMAN	0.78	1.67	0.51
BRM1L_HUMAN	0.63	1.95	2.79
BRMS1_HUMAN	0.57	2.42	2.62
BRNP1_HUMAN	0.89	-0.47	3.36
BRNP2_HUMAN	0.82	-0.64	3.47
BRNP3_HUMAN	0.91	-0.67	3.45
BROMI_HUMAN	—	-0.92	3.96
BROX_HUMAN	0.91	-0.05	3.12
BRPF1_HUMAN	0.85	—	3.22
BRPF3_HUMAN	0.81	0.79	3.19
BRS3_HUMAN	1.23	-2.51	3.9
BRSK1_HUMAN	0.82	0.8	3.53
BRSK2_HUMAN	0.88	0.7	3.53
BRWD1_HUMAN	0.78	1.33	3.51
BRWD3_HUMAN	0.85	1.22	3.57
BRX1_HUMAN	—	0.84	3.14
BSCL2_HUMAN	1.15	-0.74	3.67
BSDC1_HUMAN	0.79	1.33	2.3
BSH_HUMAN	0.62	-0.17	1.66
BSND_HUMAN	—	0.01	3.47
BSN_HUMAN	0.71	2.08	3.09
BSPH1_HUMAN	1	0.15	2.74
BSPRY_HUMAN	0.89	0.6	2.86
BSSP4_HUMAN	0.99	-0.71	3.39
BST1_HUMAN	0.76	-1.12	3.25
BST2_HUMAN	0.9	-0.47	3.38
BT1A1_HUMAN	0.93	-0.65	3.6
BT2A1_HUMAN	0.89	-0.76	3.68
BT2A2_HUMAN	1.01	-1.5	3.81
BT2A3_HUMAN	0.98	-1.35	3.69
BT3A1_HUMAN	0.89	-0.54	3.54
BT3A2_HUMAN	0.76	-1.04	3.51
BT3A3_HUMAN	0.8	-0.6	3.62
BT3L4_HUMAN	—	1.55	1.16
BTAF1_HUMAN	0.81	-0.69	3.78
BTBD1_HUMAN	0.93	-1.2	3.45
BTBD2_HUMAN	0.89	-0.11	3.57
BTBD3_HUMAN	0.85	-0.3	3.45
BTBD6_HUMAN	0.79	-0.38	3.51
BTBD7_HUMAN	0.78	0.26	3.14
BTBD8_HUMAN	0.97	-1.17	3.02
BTBD9_HUMAN	0.96	-0.58	3.42
BTBDA_HUMAN	0.78	1.03	3.02
BTBDB_HUMAN	0.82	-0.29	3.51
BTBDG_HUMAN	0.86	-0.77	3.41
BTBDH_HUMAN	0.83	-2.3	3.21
BTBDI_HUMAN	—	1.13	1.56
BTBDJ_HUMAN	—	-1.15	3.27
BTC_HUMAN	1.22	-0.56	3.52
BTD_HUMAN	1.08	-1.91	3.57
BTF3_HUMAN	0.86	1.72	1.13
BTG1_HUMAN	0.72	-0.23	2.76
BTG2_HUMAN	0.78	-0.24	2.75
BTG3_HUMAN	0.79	0.14	3.17
BTG4_HUMAN	0.79	0.49	3.08
BTK_HUMAN	0.85	0.02	3.39
BTLA_HUMAN	—	-0.43	3.3
BTNL2_HUMAN	0.89	-0.33	3.05
BTNL3_HUMAN	1.06	-1.27	3.59
BTNL8_HUMAN	0.96	-0.37	3.35
BTNL9_HUMAN	0.92	-0.94	3.49
BTNLA_HUMAN	—	-0.49	3.46
BUB1B_HUMAN	0.92	0.71	3.25
BUB1_HUMAN	0.82	0.31	3.5
BUB3_HUMAN	0.87	-0.22	2.55
BUD13_HUMAN	0.59	3.6	1.5
BUD23_HUMAN	1.03	0.29	3.09
BUD31_HUMAN	1.14	2.14	0.39
BUP1_HUMAN	0.94	-0.37	2.87
BVAS1_HUMAN	—	-0.62	2.93
BWR1B_HUMAN	0.59	-0.1	2.12
BY55_HUMAN	1.2	—	3.51
BYST_HUMAN	0.79	—	3.18
BZW1_HUMAN	0.82	—	3.43
BZW2_HUMAN	0.84	0.53	3.44
C102A_HUMAN	0.51	3.42	2.26
C102B_HUMAN	0.62	2.62	0.98
C10_HUMAN	0.59	-1.3	1.98
C11B1_HUMAN	0.77	-1.34	2.9
C11B2_HUMAN	0.75	-1.5	3.14
C144A_HUMAN	—	2.33	3.18
C144B_HUMAN	—	2.68	2.73
C144C_HUMAN	—	2.36	3.09
C144L_HUMAN	—	—	1.32
C163A_HUMAN	0.9	0.8	3.55
C163B_HUMAN	1.03	-0.23	3.54
C16L2_HUMAN	1.15	-0.95	3.21
C170B_HUMAN	0.68	2.45	2.92
C170L_HUMAN	—	1.35	2.34
C19L1_HUMAN	0.83	0.04	3.07
C19L2_HUMAN	0.68	3.35	2.59
C1C1L_HUMAN	—	-1	3.43
C1D_HUMAN	—	1.17	2.89
C1GLC_HUMAN	0.88	-1.12	3.41
C1GLT_HUMAN	0.95	-0.43	3.31
C1QA_HUMAN	1.21	0.24	3.37
C1QBP_HUMAN	0.83	0.27	2.52
C1QB_HUMAN	1	-1.29	3.19
C1QC_HUMAN	1	-2.81	3.17
C1QL2_HUMAN	0.9	0.06	3.07
C1QL3_HUMAN	0.93	-0.06	3.28
C1QL4_HUMAN	0.78	-0.88	3.2
C1QR1_HUMAN	0.96	0.15	3.45
C1QRF_HUMAN	0.96	0.04	3.2
C1QT1_HUMAN	1.05	0.19	3.46
C1QT2_HUMAN	0.94	-0.22	3.18
C1QT3_HUMAN	—	-0.74	3.47
C1QT4_HUMAN	—	—	3.22
C1QT5_HUMAN	—	-0.52	3.32
C1QT6_HUMAN	0.97	-1.13	3.34
C1QT7_HUMAN	1.11	-0.55	3.28
C1QT8_HUMAN	—	-1.04	3.21
C1RL_HUMAN	1.03	-0.16	3.5
C1R_HUMAN	1.02	0.04	3.21
C1S_HUMAN	0.91	-0.29	3.5
C1T9A_HUMAN	1.16	0.62	3.45
C1T9B_HUMAN	—	0.62	3.45
C1TC_HUMAN	0.76	-0.4	3.46
C1TM_HUMAN	0.73	-0.48	3.56
C27C1_HUMAN	0.94	-0.78	3.37
C295L_HUMAN	—	2.55	2.31
C2AIL_HUMAN	—	-0.06	1.99
C2C2L_HUMAN	0.82	0.66	3.44
C2C4A_HUMAN	—	0.42	1.94
C2C4B_HUMAN	—	-0.15	1.79
C2C4C_HUMAN	0.63	0.65	1.24
C2CD2_HUMAN	0.89	0.55	3.62
C2CD3_HUMAN	0.84	—	3.61
C2CD5_HUMAN	0.94	-0.29	3.57
C2CD6_HUMAN	0.84	1.26	1.91
C2D1A_HUMAN	0.6	1.26	2.98
C2D1B_HUMAN	0.61	1.23	2.18
C2D2A_HUMAN	0.84	0.66	3.7
C2D2B_HUMAN	0.95	—	3.75
C2D4D_HUMAN	—	-0.78	0.73
C2G1P_HUMAN	—	-2.18	2.73
C2TA_HUMAN	0.77	-1.01	3.47
C3AR_HUMAN	1.16	-2.26	3.94
C3P1_HUMAN	—	-0.12	3.55
C42S1_HUMAN	0.89	1.65	-0.04
C42S2_HUMAN	1.19	0.91	2.24
C43BP_HUMAN	0.9	1.16	3.07
C4BPA_HUMAN	1.01	0.09	3.34
C4BPB_HUMAN	1.01	-0.33	3.14
C4F30_HUMAN	—	-2.38	2.85
C560_HUMAN	0.89	-3.94	3.02
C56D1_HUMAN	1.36	-3.42	3.8
C56D2_HUMAN	1.09	—	3.81
C5AR1_HUMAN	1.2	-3.24	3.99
C5AR2_HUMAN	1.09	-2.93	3.79
C8AP2_HUMAN	0.63	3.11	3.17
C97D2_HUMAN	—	—	0.58
C99L2_HUMAN	0.94	0.45	3.26
CA021_HUMAN	0.63	3.17	0.14
CA043_HUMAN	—	0.21	3.25
CA050_HUMAN	0.74	0.27	2.54
CA052_HUMAN	0.51	1.91	1.63
CA053_HUMAN	0.91	0.53	2.61
CA054_HUMAN	1.13	-0.76	3.28
CA074_HUMAN	0.94	-2.55	3.3
CA087_HUMAN	0.73	1.24	3.15
CA094_HUMAN	0.81	0.24	2.15
CA100_HUMAN	0.55	0.07	1.57
CA105_HUMAN	0.92	0.4	1
CA109_HUMAN	0.57	-0.52	2.67
CA112_HUMAN	0.97	-1.81	3.77
CA115_HUMAN	0.99	1.78	3.12
CA122_HUMAN	0.49	1.45	—
CA127_HUMAN	—	-0.59	2.81
CA131_HUMAN	0.47	3.09	1.18
CA134_HUMAN	—	-0.88	2.6
CA137_HUMAN	—	0.27	0.84
CA140_HUMAN	—	-0.3	2.84
CA141_HUMAN	—	1.6	1.95
CA146_HUMAN	—	-0.54	3.25
CA147_HUMAN	—	2.15	1.54
CA157_HUMAN	—	2.35	—
CA158_HUMAN	0.8	1.13	2.11
CA159_HUMAN	0.87	-0.68	3.35
CA162_HUMAN	1.17	-0.29	3.2
CA167_HUMAN	0.8	0.85	3.58
CA174_HUMAN	0.56	2.67	0.53
CA180_HUMAN	—	-1.51	3.07
CA185_HUMAN	—	0.05	3.29
CA189_HUMAN	—	0.02	0.04
CA194_HUMAN	—	1.47	1.98
CA195_HUMAN	—	2.13	1.83
CA196_HUMAN	—	0.13	2.65
CA198_HUMAN	0.79	2.31	1.18
CA200_HUMAN	—	1.38	1.92
CA210_HUMAN	0.81	-0.95	3.24
CA211_HUMAN	—	—	2.76
CA213_HUMAN	—	2.44	—
CA216_HUMAN	0.58	1.38	1.11
CA220_HUMAN	—	-0.73	2.73
[truncated: 18,371 more rows]

## Sheet: Dataset S4
UniProt ID	Cross-Tissue mRNA Exp log10	Skeletal Muscle mRNA Exp log10	Ctl RNA seq Exp log10(FKPM)	IBM RNA seq Exp log10(FKPM)
1433B_HUMAN	2.36	1.36	1.40975	1.38915
1433E_HUMAN	2.39	1.92	—	—
1433F_HUMAN	2.22	1.02	1.22156	1.16014
1433G_HUMAN	—	—	1.96186	1.8738
1433S_HUMAN	1.55	1.38	—	-0.92544
1433T_HUMAN	2.87	1.26	1.08872	1.17498
1433Z_HUMAN	2.26	1.34	1.25436	1.37916
1A1L1_HUMAN	0.82	0.76	-0.233882	0.444866
1A1L2_HUMAN	0.84	0.84	—	—
1C07_HUMAN	—	—	-1.45243	-0.335901
2A5A_HUMAN	1.12	1.08	1.18493	1.21861
2A5B_HUMAN	1.52	1.45	0.571291	0.550066
2A5D_HUMAN	1.93	2.02	1.03806	0.956428
2A5E_HUMAN	1.43	1.19	0.94862	0.956003
2A5G_HUMAN	1.26	1.23	1.46458	1.4718
2AAA_HUMAN	2.54	2.5	1.72531	1.67135
2AAB_HUMAN	0.88	0.94	0.494724	0.654096
2ABA_HUMAN	1.4	1.04	1.23336	1.29122
2ABB_HUMAN	1.09	1.06	-1.95131	-0.806105
2ABD_HUMAN	0.72	0.77	1.00083	0.9161
2ABG_HUMAN	1.87	1.93	-0.572692	-1.392
3BHS1_HUMAN	0.77	0.87	—	—
3BHS2_HUMAN	0.74	0.87	—	-1.65364
3BHS7_HUMAN	—	—	0.221678	0.531536
3BP1_HUMAN	0.86	0.92	-0.370575	-0.0496186
3BP2_HUMAN	0.84	0.95	0.632879	0.651571
3BP5_HUMAN	2.19	1.7	0.652913	0.899549
3BP5L_HUMAN	0.75	0.76	0.977368	0.904095
3HAO_HUMAN	0.79	0.84	-0.152042	0.00439877
3HIDH_HUMAN	0.81	0.84	1.79892	1.6197
3MG_HUMAN	1.32	1.33	1.21017	1.13075
41_HUMAN	0.8	0.99	1.10897	0.915097
4EBP1_HUMAN	1.48	1.86	1.13417	1.02941
4EBP2_HUMAN	0.99	1.09	1.43007	1.46263
4EBP3_HUMAN	—	—	0.943128	0.734933
4ET_HUMAN	1.23	1.01	0.746708	0.668242
4F2_HUMAN	1.99	1.89	1.13646	1.03538
5HT1A_HUMAN	0.57	0.63	—	—
5HT1B_HUMAN	0.9	1.06	—	-1.69045
5HT1D_HUMAN	0.72	1	-2.33773	-2.01153
5HT1E_HUMAN	0.55	0.59	—	—
5HT1F_HUMAN	0.66	0.74	-0.938804	-0.958868
5HT2A_HUMAN	0.67	0.7	-0.370504	-0.646572
5HT2B_HUMAN	0.71	0.8	-1.30013	-0.781029
5HT2C_HUMAN	0.81	0.9	—	-1.94948
5HT3A_HUMAN	0.65	0.73	—	—
5HT3B_HUMAN	0.64	0.94	—	-1.5921
5HT4R_HUMAN	0.94	1.11	-0.884642	-0.778044
5HT5A_HUMAN	0.79	1.08	—	—
5HT6R_HUMAN	1.6	1.88	—	—
5HT7R_HUMAN	0.85	1	-0.49046	-0.440542
5NT1A_HUMAN	0.75	0.76	1.62407	1.5108
5NT1B_HUMAN	1.06	1.06	—	—
5NT3A_HUMAN	—	—	1.25227	1.20258
5NT3B_HUMAN	2.02	1.78	0.810915	0.826363
5NTC_HUMAN	1.67	1.59	1.73711	1.76033
5NTD_HUMAN	1.38	1.6	0.249502	0.518886
6PGD_HUMAN	1.47	1.19	0.875699	0.957751
6PGL_HUMAN	1.73	1.31	—	—
7B2_HUMAN	1.56	0.88	—	—
8ODP_HUMAN	1.02	0.94	0.757283	0.474344
A14EL_HUMAN	—	—	—	-1.26657
A16A1_HUMAN	0.77	0.75	0.374406	0.183267
A16L1_HUMAN	0.98	1.11	0.817087	0.682113
A16L2_HUMAN	0.78	0.73	-0.00827522	0.418901
A1AG1_HUMAN	0.81	0.86	—	—
A1AG2_HUMAN	—	—	—	-1.57923
A1AT_HUMAN	1.22	1.14	-0.881332	-0.49443
A1ATR_HUMAN	0.77	0.91	—	—
A1BG_HUMAN	0.67	0.61	-0.182265	0.0733737
A1CF_HUMAN	1.73	1.99	—	-1.83304
A20A1_HUMAN	—	—	—	-2.40695
A20A4_HUMAN	—	—	-1.40567	-2.53644
A20A5_HUMAN	—	—	0.115823	-0.101979
A26L1_HUMAN	0.82	0.81	—	—
A2AP_HUMAN	0.7	0.69	—	—
A2GL_HUMAN	0.92	0.89	-1.00923	-1.12664
A2MG_HUMAN	2.34	1.97	1.46212	1.48714
A2ML1_HUMAN	0.92	0.92	-2.47096	-1.93083
A4_HUMAN	2.09	1.58	1.18545	1.23742
A4AS1_HUMAN	1.06	1.06	—	—
A4GAT_HUMAN	0.98	1.05	0.358211	0.468591
A4GCT_HUMAN	0.68	0.76	—	—
A7L3B_HUMAN	—	—	1.02907	0.915609
AA1R_HUMAN	1.14	1.33	-0.592353	-0.14539
AA2AR_HUMAN	0.67	0.63	-0.528087	-0.132855
AA2BR_HUMAN	0.55	0.56	-2.05493	-1.28217
AA3R_HUMAN	0.66	0.69	-0.846591	-0.574381
AAA1_HUMAN	0.62	0.69	—	—
AAAD_HUMAN	0.75	0.75	—	—
AAAS_HUMAN	1.86	1.95	0.966579	0.939573
AAAT_HUMAN	1.84	1.84	0.109106	0.470196
AACS_HUMAN	1.5	1.42	0.195731	0.244792
AACT_HUMAN	1.28	1.62	-0.386274	-0.159928
AADAT_HUMAN	—	—	-0.369863	-0.325378
AAGAB_HUMAN	0.88	0.93	1.15952	1.15755
AAK1_HUMAN	0.97	0.93	0.780407	0.94873
AAKB1_HUMAN	1.03	1.02	0.378262	0.460122
AAKB2_HUMAN	0.78	0.86	1.68698	1.68446
AAKG1_HUMAN	1.64	1.71	1.65242	1.6457
AAKG2_HUMAN	0.89	1.11	0.4144	0.553847
AAKG3_HUMAN	—	—	1.44004	0.95969
AAMDC_HUMAN	1.31	1.7	2.24189	1.9086
AAMP_HUMAN	1.41	1.32	1.34447	1.20806
AAPK1_HUMAN	0.95	1.11	0.990825	1.09215
AAPK2_HUMAN	0.8	0.97	1.80444	1.63206
AAR2_HUMAN	1.29	1.25	0.679004	0.574429
AARD_HUMAN	—	—	-1.38072	-2.20371
AASD1_HUMAN	1.21	1.45	0.907137	0.767072
AASS_HUMAN	0.88	1.05	0.510375	0.684959
AATC_HUMAN	2.12	2.5	2.29722	2.06004
AATC2_HUMAN	0.77	0.77	—	—
AATF_HUMAN	1.61	1.47	—	—
AATM_HUMAN	1.73	1.9	2.35353	2.07087
AB12B_HUMAN	—	—	—	-1.6309
AB17A_HUMAN	2.46	1.76	1.0386	0.853526
AB17B_HUMAN	0.65	0.7	0.970741	0.78297
AB17C_HUMAN	0.71	0.71	-0.713364	-0.721617
AB1IP_HUMAN	1	1.16	-0.520371	0.100236
ABC3A_HUMAN	1.02	1.1	-1.36851	-0.656875
ABC3B_HUMAN	1.13	1.33	-1.85754	-0.726749
ABC3C_HUMAN	1.82	1.81	-0.45367	0.279893
ABC3D_HUMAN	—	—	-1.05494	-0.281986
ABC3F_HUMAN	—	—	-0.885462	-0.151996
ABC3G_HUMAN	1.3	1.5	-0.362689	0.291624
ABC3H_HUMAN	0.67	0.72	—	-0.639837
ABCA1_HUMAN	0.86	0.94	0.832448	1.04476
ABCA2_HUMAN	0.93	0.86	0.445939	0.534095
ABCA3_HUMAN	1.01	0.78	0.21111	0.223075
ABCA4_HUMAN	0.54	0.58	-2.06056	-1.60147
ABCA5_HUMAN	0.87	0.9	1.32071	1.2883
ABCA6_HUMAN	1.03	1.09	0.725842	1.06758
ABCA7_HUMAN	1.11	1.07	-0.0194104	0.41964
ABCA8_HUMAN	1.73	1.35	1.17464	1.22325
ABCA9_HUMAN	0.75	0.76	0.590549	0.759276
ABCAA_HUMAN	1.3	1.35	0.364889	0.750822
ABCAB_HUMAN	1	1.25	—	—
ABCAC_HUMAN	1.25	1.27	—	-2.9104
ABCAD_HUMAN	1.04	1.05	-2.83731	-0.957535
ABCB5_HUMAN	—	—	-1.95522	-1.07609
ABCB6_HUMAN	0.92	1	0.993556	0.892653
ABCB7_HUMAN	1.01	1.14	1.1986	1.13894
ABCB8_HUMAN	0.41	0.47	0.603793	0.702363
ABCB9_HUMAN	1.51	1.6	-0.647135	-0.316906
ABCBA_HUMAN	1.31	1.26	0.781173	0.700003
ABCBB_HUMAN	0.76	0.99	—	-2.13603
ABCC8_HUMAN	0.81	0.94	-0.771533	-0.208582
ABCC9_HUMAN	0.7	0.79	1.59391	1.48689
ABCCB_HUMAN	—	—	-1.3185	-0.774926
ABCD1_HUMAN	1.12	1.32	0.565781	0.58344
ABCD2_HUMAN	0.77	0.9	-0.646447	-0.194898
ABCD3_HUMAN	1.71	1.35	1.17038	1.08126
ABCD4_HUMAN	0.93	0.98	0.6464	0.703113
ABCE1_HUMAN	1.58	1.5	0.956185	0.972712
ABCF1_HUMAN	1.4	1.29	—	—
ABCF2_HUMAN	0.79	0.85	1.20795	1.09747
ABCF3_HUMAN	0.88	0.92	1.22936	1.08813
ABCG1_HUMAN	0.88	0.95	0.94001	0.969936
ABCG2_HUMAN	0.73	0.62	-0.635186	-0.103372
ABCG4_HUMAN	0.94	0.96	—	—
ABCG5_HUMAN	0.83	0.92	—	—
ABD12_HUMAN	1.17	0.97	0.465853	0.548383
ABD18_HUMAN	1.45	1.5	0.954621	0.904373
ABEC1_HUMAN	0.58	0.82	—	—
ABEC2_HUMAN	0.95	2.63	2.53847	2.47789
ABH15_HUMAN	0.78	0.78	-0.0890476	0.125507
ABHD1_HUMAN	0.73	0.7	0.0852906	0.150474
ABHD2_HUMAN	0.88	0.92	0.731511	1.05342
ABHD3_HUMAN	1.36	1.57	0.352748	0.472363
ABHD4_HUMAN	0.82	0.83	0.737754	0.726538
ABHD5_HUMAN	0.91	1.06	0.960561	0.893689
ABHD6_HUMAN	1.05	1.06	0.391306	0.208557
ABHD8_HUMAN	0.98	1.04	0.491933	0.40895
ABHDA_HUMAN	1.44	1.28	1.05074	1.02054
ABHDB_HUMAN	1.36	1.35	0.54788	0.60334
ABHDD_HUMAN	0.96	0.98	0.472158	0.361286
ABHEA_HUMAN	1.43	1.18	1.11533	0.931332
ABHEB_HUMAN	1.78	1.65	0.712469	0.677267
ABHGB_HUMAN	—	—	—	-1.8177
ABI1_HUMAN	1.55	1.31	0.948347	0.988746
ABI2_HUMAN	0.87	0.96	0.554287	0.617627
ABI3_HUMAN	0.9	0.84	-0.361508	-0.27525
ABITM_HUMAN	—	—	0.582686	0.540152
ABL1_HUMAN	1.27	0.81	0.786963	0.769446
ABL2_HUMAN	0.6	0.67	0.197115	0.311663
ABLM1_HUMAN	1.51	0.94	1.15598	1.68415
ABLM2_HUMAN	0.86	1.01	1.52859	1.30292
ABLM3_HUMAN	0.98	1.07	0.753966	0.775603
ABR_HUMAN	1.49	1.15	-0.813945	-0.694513
ABRA_HUMAN	0.8	0.81	1.70489	1.34054
ABRAL_HUMAN	—	—	-0.631985	-0.0260044
ABRX1_HUMAN	0.83	0.83	0.88746	0.912192
ABRX2_HUMAN	0.64	0.69	1.01247	0.941211
ABT1_HUMAN	0.63	0.62	0.69825	0.523525
ABTB1_HUMAN	0.8	0.8	0.51861	0.582999
ABTB2_HUMAN	0.66	0.72	0.549773	0.45251
ACACA_HUMAN	1.19	1.27	-0.565458	-0.56182
ACACB_HUMAN	1.08	1.59	1.42939	1.30116
ACAD8_HUMAN	0.91	0.87	1.12536	1.03721
ACAD9_HUMAN	1.07	0.84	1.0705	1.00993
ACADL_HUMAN	0.79	0.91	0.57941	0.344909
ACADM_HUMAN	1.31	1.52	2.3562	2.08499
ACADS_HUMAN	1.71	1.82	1.73274	1.59935
ACADV_HUMAN	2.21	2.6	2.54455	2.56857
ACAP1_HUMAN	1.38	1.43	0.825607	0.775992
ACAP2_HUMAN	1.15	1.17	0.716128	0.746377
ACAP3_HUMAN	0.62	0.63	0.557043	0.667742
ACATN_HUMAN	0.95	1.05	0.598658	0.661307
ACBD4_HUMAN	0.76	0.82	0.264702	0.253149
ACBD5_HUMAN	—	—	1.10934	1.09486
ACBD6_HUMAN	0.9	0.83	1.0186	0.929581
ACBD7_HUMAN	—	—	-1.77474	—
ACBG1_HUMAN	0.8	0.9	-2.57839	-1.5288
ACBG2_HUMAN	0.75	0.72	—	-1.95379
ACBP_HUMAN	2.49	1.6	1.80897	1.83588
ACD_HUMAN	1.8	1.92	0.326526	0.232747
ACD10_HUMAN	1.11	1.19	0.519329	0.607573
ACD11_HUMAN	—	—	0.374371	0.503806
ACDSB_HUMAN	1.2	1.49	1.4211	1.3272
ACE_HUMAN	0.83	0.88	0.259811	0.238884
ACE2_HUMAN	0.88	1.1	-1.01332	-1.36103
ACER1_HUMAN	0.61	0.62	—	—
ACER2_HUMAN	0.82	0.82	-0.309218	-0.418056
ACER3_HUMAN	0.64	0.64	0.0969309	0.177453
ACES_HUMAN	0.75	0.79	1.56891	1.56047
ACH10_HUMAN	0.72	0.84	-1.38132	-0.896087
ACHA_HUMAN	0.71	0.87	0.792428	1.51477
ACHA2_HUMAN	0.87	1.09	-1.12185	—
ACHA3_HUMAN	0.87	1	-2.13695	-2.22177
ACHA4_HUMAN	0.62	0.78	—	—
ACHA5_HUMAN	0.69	0.79	-0.166683	-0.155384
ACHA6_HUMAN	0.71	0.79	—	-1.91522
ACHA7_HUMAN	—	—	-1.83312	—
ACHA9_HUMAN	0.64	0.73	—	-2.01848
ACHB_HUMAN	0.67	0.98	1.47794	1.45405
ACHB2_HUMAN	2.02	2.14	-1.77019	-2.65496
ACHB3_HUMAN	0.57	0.66	-2.30165	-1.90577
ACHB4_HUMAN	0.74	0.84	—	—
ACHD_HUMAN	0.8	0.95	0.87913	1.08504
ACHE_HUMAN	0.74	0.83	-0.564611	-0.918667
ACHG_HUMAN	0.98	1.11	0.373102	1.00413
ACINU_HUMAN	1.83	1.9	1.03992	1.11163
ACK1_HUMAN	1.08	1.13	0.729169	0.7806
ACKMT_HUMAN	0.71	0.72	0.665115	0.562376
ACKR1_HUMAN	1.15	0.97	0.25296	0.616124
ACKR2_HUMAN	0.67	0.74	-0.334477	-0.0746394
ACKR3_HUMAN	0.93	0.85	0.994084	1.03192
ACKR4_HUMAN	0.93	1.14	-0.946192	-0.501732
ACL10_HUMAN	—	—	-1.21852	-1.0657
ACL6A_HUMAN	1.1	1.17	0.761475	0.698689
ACL6B_HUMAN	0.98	1.08	—	—
ACL7A_HUMAN	0.72	1.14	—	—
ACL7B_HUMAN	0.81	0.8	—	—
ACLY_HUMAN	2.09	1.61	0.584591	0.580121
ACM1_HUMAN	—	—	-2.19977	—
ACM2_HUMAN	0.48	0.82	-0.96397	—
ACM3_HUMAN	0.62	0.61	-1.71578	-0.748043
ACM4_HUMAN	0.63	0.69	—	-2.02997
ACM5_HUMAN	1.18	2.08	—	-1.59741
ACMSD_HUMAN	0.81	0.82	—	—
ACO11_HUMAN	1.04	1.28	0.55559	0.531407
ACO12_HUMAN	0.76	0.76	—	—
ACO13_HUMAN	1.19	1.06	1.04507	0.951854
ACOC_HUMAN	1.25	1.07	1.08379	0.995007
ACOD_HUMAN	1.44	1.09	1.04023	1.49728
ACON_HUMAN	1.23	1.32	2.16695	2.01297
ACOT1_HUMAN	—	—	0.778813	0.700484
ACOT2_HUMAN	1.25	1.35	1.32724	1.18097
ACOT4_HUMAN	—	—	-0.528128	-0.466022
ACOT6_HUMAN	0.78	0.82	-1.53931	—
ACOT8_HUMAN	1.4	1.47	1.03343	0.983555
ACOT9_HUMAN	0.82	0.81	1.03972	1.15657
ACOX1_HUMAN	0.93	1.01	1.47529	1.32763
ACOX2_HUMAN	0.76	0.75	0.516375	0.625936
ACOX3_HUMAN	0.66	0.74	0.472208	0.470537
ACOXL_HUMAN	0.99	1.32	—	-0.945421
ACP7_HUMAN	0.79	0.8	—	-1.41723
ACPH_HUMAN	1.57	1.45	1.59798	1.44403
ACPM_HUMAN	2.65	2.79	2.40253	2.25098
ACRBP_HUMAN	—	—	-1.26245	-0.655303
ACRC_HUMAN	0.77	0.76	-0.21462	-0.107114
ACRO_HUMAN	0.78	0.84	—	-1.36669
ACS2A_HUMAN	0.88	1.17	—	-0.819977
ACS2B_HUMAN	—	—	—	-1.51164
ACS2L_HUMAN	0.81	0.72	0.890866	1.24669
ACSA_HUMAN	0.69	0.7	1.68922	1.55044
ACSF2_HUMAN	0.86	0.92	1.00022	0.84365
ACSF3_HUMAN	0.69	0.7	0.614101	0.587383
ACSF4_HUMAN	0.77	0.77	0.525826	0.510124
ACSL1_HUMAN	1.43	1.64	2.20689	2.16227
ACSL3_HUMAN	1.43	1.1	1.41151	1.34448
ACSL4_HUMAN	1.1	1.16	0.947318	0.835094
ACSL5_HUMAN	1.54	1.63	-0.160254	0.146038
ACSL6_HUMAN	0.79	0.81	-0.141861	0.0908468
ACSM1_HUMAN	0.88	1.01	-1.74701	-1.52119
ACSM3_HUMAN	0.67	0.75	0.12762	-0.315151
ACSM4_HUMAN	0.85	0.86	—	—
ACSM5_HUMAN	0.63	0.91	0.790206	0.664222
ACSM6_HUMAN	0.84	0.84	—	-2.10592
ACSS3_HUMAN	0.65	0.73	0.618039	0.712417
ACTA_HUMAN	1.78	1.78	0.898422	1.0241
ACTB_HUMAN	3.75	3.09	1.96042	2.14143
ACTBL_HUMAN	0.77	0.78	—	—
ACTBM_HUMAN	1.82	1.84	—	—
ACTC_HUMAN	0.96	1.03	0.930303	2.41067
ACTG_HUMAN	3.58	2.6	1.71641	1.96108
ACTH_HUMAN	1.35	1.28	-0.810762	-0.393171
ACTHR_HUMAN	0.57	0.64	—	—
ACTL8_HUMAN	1.31	1.44	—	-2.09645
ACTL9_HUMAN	0.67	0.66	—	—
ACTN1_HUMAN	1.6	1.19	0.112729	0.520633
ACTN2_HUMAN	0.87	2.54	2.77011	2.86456
ACTN3_HUMAN	0.7	3.07	2.35152	1.67579
ACTN4_HUMAN	2.18	1.38	0.690421	0.810011
ACTS_HUMAN	1.12	4.5	—	—
ACTT1_HUMAN	0.69	0.69	—	—
ACTT2_HUMAN	0.72	0.7	—	—
ACTT3_HUMAN	0.83	0.81	-0.832875	-0.682752
ACTY_HUMAN	2.15	2.08	1.44418	1.32837
ACTZ_HUMAN	2.05	1.98	1.63598	1.47777
ACV1B_HUMAN	1.04	1.18	0.54135	0.486231
ACV1C_HUMAN	0.75	0.76	-0.1253	-0.0106294
ACVL1_HUMAN	0.69	0.77	0.725974	0.625939
ACVR1_HUMAN	1.15	1.15	0.717019	0.625941
ACY1_HUMAN	1.38	1.8	1.06628	0.941443
ACY2_HUMAN	0.77	0.69	0.90711	0.664788
ACY3_HUMAN	0.71	0.66	—	—
ACYP1_HUMAN	1.13	1.14	0.887621	0.671711
ACYP2_HUMAN	1.05	1.11	1.99306	1.89901
ADA_HUMAN	0.77	0.7	-0.0805924	0.0703741
ADA10_HUMAN	1.27	1	0.982023	1.11228
ADA11_HUMAN	0.74	0.85	-2.55564	-0.988616
ADA12_HUMAN	1.07	1.14	-1.57657	-0.279806
ADA15_HUMAN	0.75	0.88	0.712392	0.855746
ADA17_HUMAN	1	1.08	0.587239	0.591555
ADA18_HUMAN	0.69	0.77	—	—
ADA19_HUMAN	0.97	1.04	0.350655	0.403059
ADA1A_HUMAN	0.95	1.14	-0.590781	-0.261661
ADA1B_HUMAN	0.45	0.51	-0.753686	-0.513118
ADA1D_HUMAN	0.8	1.14	-1.34446	-1.56458
ADA2_HUMAN	0.97	0.64	-0.00092821	0.604778
ADA20_HUMAN	0.76	0.9	-0.740478	-0.510005
ADA21_HUMAN	0.69	0.79	-1.39846	-1.69635
ADA22_HUMAN	0.74	0.86	0.150194	0.145383
ADA23_HUMAN	0.83	0.85	0.420304	0.234398
ADA28_HUMAN	0.92	1.05	-0.375942	-0.32728
ADA29_HUMAN	0.86	0.99	—	—
ADA2A_HUMAN	0.89	0.93	-1.08538	-0.289177
ADA2B_HUMAN	0.6	0.67	-0.5197	-0.466584
ADA2C_HUMAN	1.46	1.81	-0.370512	-0.302963
ADA30_HUMAN	0.77	0.91	—	—
ADA32_HUMAN	1.07	1.14	-1.98318	-1.3363
ADA33_HUMAN	0.78	0.78	-0.078249	0.453191
ADAD1_HUMAN	0.83	0.81	—	—
ADAD2_HUMAN	0.8	0.79	-1.2305	-2.32101
ADAL_HUMAN	0.84	0.85	1.05256	0.988668
ADAM2_HUMAN	0.83	0.87	—	—
ADAM5_HUMAN	0.7	0.83	—	—
ADAM7_HUMAN	0.79	0.93	—	—
ADAM8_HUMAN	0.83	0.98	-0.313095	0.0872169
ADAM9_HUMAN	1.56	1.49	1.08024	1.06676
ADAP1_HUMAN	1.68	1.67	-0.793045	-0.0302087
ADAP2_HUMAN	0.78	0.75	-0.213188	0.375671
ADAS_HUMAN	0.91	0.85	0.841843	0.895838
ADAT1_HUMAN	0.99	0.96	0.542766	0.732679
ADAT2_HUMAN	0.75	0.74	-0.240924	-0.0531249
ADAT3_HUMAN	—	—	-0.64642	-0.490048
ADCK1_HUMAN	0.67	0.68	0.0567829	0.149121
ADCK2_HUMAN	1.31	1.41	0.556188	0.512064
ADCK5_HUMAN	0.84	0.84	0.0899298	-0.0109856
ADCL2_HUMAN	1.17	1.2	—	—
ADCL3_HUMAN	0.86	0.86	—	-2.47785
ADCY1_HUMAN	0.89	0.88	0.409681	0.219456
ADCY2_HUMAN	0.8	0.97	1.6002	1.5219
ADCY3_HUMAN	1.6	1.78	0.257611	0.376097
ADCY4_HUMAN	0.74	0.75	0.0121578	0.228785
ADCY5_HUMAN	0.69	0.69	-0.32324	-0.249404
ADCY6_HUMAN	0.84	0.96	0.344038	0.528703
ADCY7_HUMAN	1.19	1.07	0.152028	0.694172
ADCY8_HUMAN	0.95	1.23	-1.58487	-1.64971
ADCY9_HUMAN	0.88	0.91	1.31629	1.11921
ADCYA_HUMAN	0.83	1.08	-1.04321	-1.09158
ADDA_HUMAN	2.14	2.08	1.7062	1.56195
ADDB_HUMAN	0.93	1.02	-0.777861	-0.417323
ADDG_HUMAN	2.2	1.35	1.01224	1.03633
ADEC1_HUMAN	0.86	0.92	-2.33414	-0.846066
ADGB_HUMAN	1.09	1.24	—	-2.36312
ADH1A_HUMAN	—	—	-0.582929	-0.6016
ADH1B_HUMAN	—	—	1.34285	1.31463
ADH1G_HUMAN	—	—	0.647591	0.628801
ADH4_HUMAN	1.99	1.98	-1.09348	—
ADH6_HUMAN	0.84	0.99	—	—
ADH7_HUMAN	0.92	1.07	—	—
ADHX_HUMAN	1.57	1.18	1.41787	1.32892
ADIG_HUMAN	—	—	—	-1.75735
ADIP_HUMAN	0.87	0.95	0.297051	0.295303
ADIPL_HUMAN	0.84	0.84	-0.785898	-0.702283
ADIPO_HUMAN	1.02	1.04	0.685078	1.44724
ADIRF_HUMAN	1.71	1.28	1.11743	1.47545
ADK_HUMAN	1.22	1.23	1.26228	1.05487
ADM2_HUMAN	0.65	0.72	—	-2.56162
ADM5_HUMAN	—	—	-0.966512	-0.748269
ADML_HUMAN	1.59	1.73	0.359412	0.520993
ADNP_HUMAN	1.64	1.37	0.943347	0.90791
ADNP2_HUMAN	0.96	0.98	0.0743922	0.237031
ADPGK_HUMAN	1.74	1.38	0.511583	0.612649
ADPPT_HUMAN	1.49	1.35	1.28114	1.15441
ADPRH_HUMAN	0.68	0.79	0.3771	0.255943
ADPRM_HUMAN	0.71	0.75	0.589718	0.467701
ADRB1_HUMAN	0.93	1.15	-0.86649	-0.604293
ADRB2_HUMAN	0.8	0.78	0.494776	0.608523
ADRB3_HUMAN	0.7	0.82	—	—
ADRM1_HUMAN	1.99	1.96	1.67895	1.5056
ADRO_HUMAN	0.82	0.8	0.0918603	0.117649
ADSV_HUMAN	0.72	0.75	-0.643949	-0.259078
ADT1_HUMAN	2.11	3.26	2.84075	2.64624
ADT2_HUMAN	2.72	1.14	0.965875	1.02868
ADT3_HUMAN	2.94	1.85	—	—
ADT4_HUMAN	1.03	1.25	—	—
ADTRP_HUMAN	—	—	-1.66057	-0.465979
ADX_HUMAN	1.57	1.38	1.0755	0.901148
AEBP1_HUMAN	1.71	1.84	0.000737674	0.441199
AEBP2_HUMAN	1.31	1.31	0.529564	0.720523
AEDO_HUMAN	1.37	1.34	0.749894	0.669311
AEGP_HUMAN	0.73	0.73	-0.676096	0.325752
AEN_HUMAN	1.23	1.24	0.23121	0.179965
AF10_HUMAN	0.79	0.84	0.703664	0.731846
AF17_HUMAN	0.73	0.74	—	-2.81688
AF1L1_HUMAN	0.68	0.69	1.13332	0.834464
AF1L2_HUMAN	1.28	1.25	-0.320732	-0.14543
AF1Q_HUMAN	1.92	1.25	-0.0128582	0.77786
AF9_HUMAN	0.7	0.75	0.666845	0.514643
AFAD_HUMAN	0.79	0.99	0.628462	0.824576
AFAM_HUMAN	0.75	0.79	-1.98472	—
AFAP1_HUMAN	1.17	1.51	-0.0846572	0.068935
AFDDT_HUMAN	0.76	0.92	—	—
AFF1_HUMAN	1.19	1.27	1.71329	1.68199
AFF2_HUMAN	0.64	0.75	-0.919561	-1.26252
AFF3_HUMAN	0.85	0.94	-0.169762	0.0422486
AFF4_HUMAN	0.7	0.77	0.98952	1.09347
AFG1L_HUMAN	0.84	0.85	0.551437	0.598108
AFG2H_HUMAN	1.35	1.38	0.328341	0.298471
AFG32_HUMAN	0.88	0.85	1.74297	1.60823
AFTIN_HUMAN	2.29	2.37	0.783184	0.750273
AG10A_HUMAN	0.77	0.78	0.194562	0.318541
AG10B_HUMAN	—	—	0.223348	0.363599
AG1L2_HUMAN	—	—	-1.62394	-1.40096
AGA11_HUMAN	—	—	-0.653502	-0.322239
AGAL_HUMAN	1.1	1.13	0.170197	0.319689
AGAP1_HUMAN	1.06	0.87	0.64077	0.601342
AGAP2_HUMAN	0.86	0.98	-0.36768	-0.256907
AGAP3_HUMAN	2.64	2.46	0.814371	0.849207
AGAP4_HUMAN	—	—	-0.27536	-0.167916
AGAP5_HUMAN	—	—	-0.612564	-0.391429
AGAP6_HUMAN	—	—	-0.194074	0.0160383
AGAP7_HUMAN	—	—	—	-2.0624
AGAP9_HUMAN	—	—	-0.439184	-0.180528
AGFG1_HUMAN	1.1	1.09	1.12593	1.10593
AGFG2_HUMAN	0.66	0.74	0.367089	0.53018
AGGF1_HUMAN	0.85	0.98	0.914274	0.832571
AGIT1_HUMAN	—	—	-1.13911	-0.876142
AGK_HUMAN	0.79	0.87	0.528626	0.571971
AGM1_HUMAN	0.98	1.18	0.396274	0.65501
AGO1_HUMAN	0.89	0.91	0.668144	0.614853
AGO2_HUMAN	1.1	1.07	0.932891	0.967938
AGO3_HUMAN	0.68	0.73	0.673221	0.721942
AGO4_HUMAN	0.73	0.74	0.843758	0.7828
AGR2_HUMAN	0.9	1.03	—	—
AGR3_HUMAN	1.61	1.64	—	—
AGRA1_HUMAN	0.86	0.88	—	-1.49079
AGRA2_HUMAN	0.79	0.84	0.103116	0.29697
AGRA3_HUMAN	0.84	0.82	1.02441	1.09417
AGRB1_HUMAN	0.86	0.92	-2.14921	-1.59519
AGRB2_HUMAN	1.07	0.85	-0.637812	-0.423887
AGRB3_HUMAN	0.85	0.92	-1.19382	-1.04307
AGRD1_HUMAN	0.86	0.87	0.369513	0.407455
AGRD2_HUMAN	1.17	1.31	—	—
AGRE1_HUMAN	0.61	0.62	-1.60586	-1.4836
AGRE2_HUMAN	0.77	0.8	-0.958528	-0.69192
AGRE3_HUMAN	0.74	0.8	-0.9187	-1.05215
AGRF1_HUMAN	0.81	0.96	—	—
AGRF2_HUMAN	0.68	0.69	-1.05518	-0.852358
AGRF3_HUMAN	0.78	0.78	-2.21904	-2.3796
AGRF4_HUMAN	0.85	0.85	-1.11005	-1.16607
AGRF5_HUMAN	1.22	1.5	0.792088	0.625098
AGRG1_HUMAN	1.38	1.29	-0.0677942	0.149841
AGRG2_HUMAN	0.67	0.74	-0.732207	-0.640806
AGRG3_HUMAN	0.61	0.65	-0.840412	-1.23631
AGRG4_HUMAN	0.84	0.84	-2.12889	-1.37892
AGRG5_HUMAN	0.84	0.84	-0.744385	-0.776473
AGRG6_HUMAN	0.79	0.8	0.0876643	0.0761305
AGRG7_HUMAN	0.72	0.72	-1.30696	0.119698
AGRIN_HUMAN	0.89	0.91	-0.231842	0.155773
AGRL1_HUMAN	1.18	1.13	-0.629148	-0.0963523
AGRL2_HUMAN	0.7	0.71	0.509592	0.443928
AGRL3_HUMAN	0.95	0.9	-0.193305	-0.385843
AGRL4_HUMAN	1.12	1.35	0.588173	0.351475
AGRP_HUMAN	0.58	0.63	—	—
AGRV1_HUMAN	1.5	1.48	-2.67598	-0.577752
AGT2_HUMAN	1.43	1.44	—	—
AGTR1_HUMAN	0.98	1.06	0.522748	0.326743
AGTR2_HUMAN	0.79	0.99	—	—
AHDC1_HUMAN	0.86	0.94	0.623496	0.619728
AHI1_HUMAN	1.13	1.25	0.256008	0.632224
AHNK_HUMAN	1.19	1.2	1.91208	1.99399
AHNK2_HUMAN	0.84	0.93	-0.242777	0.291509
AHR_HUMAN	1.43	1.42	0.389485	0.688244
AHSA1_HUMAN	2.07	1.66	1.69584	1.47028
AHSA2_HUMAN	1.71	1.62	0.208893	0.649534
AHSP_HUMAN	0.8	0.78	-0.353481	-0.309497
AICDA_HUMAN	0.56	0.64	-2.39305	-0.255003
AIDA_HUMAN	1.35	1.39	0.706533	0.687947
AIF1_HUMAN	1.47	1.49	—	—
AIF1L_HUMAN	—	—	0.512016	0.468835
AIFM1_HUMAN	—	—	1.24733	1.03092
AIFM2_HUMAN	0.7	0.67	0.221672	0.376002
AIFM3_HUMAN	—	—	—	-1.10957
AIG1_HUMAN	1.62	1.71	1.11236	1.17539
AIM2_HUMAN	0.84	0.86	-0.879525	-0.531446
AIMP1_HUMAN	1.55	1.58	1.28292	1.17432
AIMP2_HUMAN	—	—	1.69473	1.41557
AINX_HUMAN	1.3	0.8	—	-1.68231
AIP_HUMAN	1.69	1.6	0.969238	0.884125
AIPL1_HUMAN	0.88	0.83	—	-2.40183
AIRE_HUMAN	0.75	0.92	—	-1.68288
AJAP1_HUMAN	0.5	0.57	-0.824001	-1.07546
AJM1_HUMAN	2.22	2.23	-0.353803	-0.253093
AJUBA_HUMAN	—	—	-0.461458	-0.120086
AK1A1_HUMAN	1.79	1.34	0.967824	1.01443
AK1BA_HUMAN	0.7	0.69	0.0404718	0.348359
AK1BF_HUMAN	—	—	-0.143009	0.0986333
AK1C1_HUMAN	1.16	1.03	0.784278	1.25033
AK1C2_HUMAN	1.39	1.13	1.32691	1.54557
AK1C3_HUMAN	1.1	0.85	0.835173	1.18204
AK1C4_HUMAN	0.83	1.07	—	—
AK1D1_HUMAN	0.92	1.04	—	—
AK40L_HUMAN	0.82	0.99	—	—
AKA10_HUMAN	1.03	1.1	0.66384	0.590906
AKA11_HUMAN	1.5	1.3	0.641188	0.760825
AKA12_HUMAN	1.76	1.53	0.488352	0.631892
AKA7A_HUMAN	—	—	0.813052	0.745063
AKAI1_HUMAN	—	—	—	-1.57215
AKAP1_HUMAN	1.01	1.04	1.77658	1.75852
AKAP2_HUMAN	—	—	0.653371	0.954462
AKAP3_HUMAN	0.64	0.59	-0.568078	-0.402405
AKAP4_HUMAN	1.13	1.24	-2.25261	-2.56622
AKAP5_HUMAN	0.97	1.24	-1.49449	-0.999622
AKAP6_HUMAN	0.68	0.8	1.78381	1.78712
AKAP8_HUMAN	1.36	1.41	0.852515	0.655111
AKAP9_HUMAN	0.92	0.92	1.44957	1.34787
AKCL1_HUMAN	—	—	—	-1.38355
AKCL2_HUMAN	1.86	1.87	0.071639	-0.0216533
AKD1A_HUMAN	0.77	0.77	-0.573842	-0.218075
AKD1B_HUMAN	—	—	-1.63913	-1.47095
AKIB1_HUMAN	0.89	0.9	1.04635	1.16755
AKIP_HUMAN	2.66	2.7	1.97031	1.74955
AKIP1_HUMAN	—	—	0.98922	0.868946
AKIR1_HUMAN	1.29	1.32	0.945189	0.839497
AKIR2_HUMAN	1.27	1.27	1.14044	1.21092
AKNA_HUMAN	0.92	0.73	-0.242286	0.31354
AKND1_HUMAN	—	—	-0.735378	-0.246376
AKP13_HUMAN	1.2	1.22	1.77404	1.8058
AKP8L_HUMAN	1.13	1.2	1.02829	0.907686
AKT1_HUMAN	1.43	1.15	1.19065	1.21374
AKT2_HUMAN	0.62	0.74	1.80852	1.75597
AKT3_HUMAN	1.33	1.31	—	—
AKTIP_HUMAN	1.56	1.51	1.64186	1.36185
AKTS1_HUMAN	0.91	0.89	1.09459	1.086
AL14E_HUMAN	1.04	0.92	1.14775	1.02247
AL1A1_HUMAN	1.55	1.17	1.52587	1.37498
AL1A2_HUMAN	1.06	1.21	0.785817	0.19503
AL1A3_HUMAN	0.94	1.05	0.421125	0.492586
AL1B1_HUMAN	1.07	1.33	1.24588	1.39074
AL1L1_HUMAN	—	—	1.56404	1.23695
AL1L2_HUMAN	0.8	0.81	-0.381821	-0.163477
AL2CL_HUMAN	1.15	1.17	0.0302555	0.33794
AL3A1_HUMAN	1	1	-1.17392	-0.483346
AL3A2_HUMAN	1.35	1.34	1.45623	1.54408
AL3B1_HUMAN	1.59	1.71	-0.309315	0.0370797
AL3B2_HUMAN	0.84	1.02	—	—
AL4A1_HUMAN	1.09	1.07	1.34073	1.2841
AL5AP_HUMAN	1.15	0.8	0.0646189	0.285832
AL7A1_HUMAN	1.29	1.41	0.494518	0.616341
AL8A1_HUMAN	0.82	0.89	-0.437354	-0.887475
AL9A1_HUMAN	2.22	1.67	1.53921	1.43069
ALAT1_HUMAN	0.59	0.65	1.32447	1.21148
ALAT2_HUMAN	0.84	0.84	1.76175	1.8659
ALBU_HUMAN	0.88	0.95	—	—
ALDH2_HUMAN	2.57	2.35	1.75613	1.66728
ALDOA_HUMAN	3.28	4.26	3.76848	3.2689
ALDOB_HUMAN	0.93	1	—	—
ALDOC_HUMAN	1.89	1.07	-0.15362	0.108477
ALDR_HUMAN	2.52	2.51	1.75178	1.70449
ALG1_HUMAN	—	—	0.506984	0.279972
ALG11_HUMAN	—	—	0.516974	0.481103
ALG12_HUMAN	0.64	0.8	0.490199	0.465048
ALG13_HUMAN	1.22	1.35	0.624247	0.775747
ALG14_HUMAN	0.81	0.81	0.108778	0.426433
ALG1L_HUMAN	—	—	-0.00361049	-0.333784
ALG2_HUMAN	—	—	0.604664	0.46897
ALG3_HUMAN	0.73	0.72	0.757029	0.774491
ALG5_HUMAN	1.86	1.11	0.74941	0.696719
ALG6_HUMAN	0.86	0.82	0.323302	0.434315
ALG8_HUMAN	0.93	0.83	0.665244	0.707084
ALG9_HUMAN	0.72	0.72	0.78314	0.775369
ALK_HUMAN	1.04	1.12	—	-1.65593
ALKB1_HUMAN	1.29	1.3	0.63185	0.528455
ALKB2_HUMAN	0.69	0.67	0.513287	0.446711
ALKB3_HUMAN	0.85	0.82	1.12816	0.977584
ALKB4_HUMAN	1.28	1.56	0.459402	0.419224
ALKB5_HUMAN	2.18	1.96	2.10528	1.94558
ALKB6_HUMAN	0.83	0.83	0.353701	0.336938
ALKB7_HUMAN	1.07	0.92	1.8124	1.615
ALKB8_HUMAN	0.84	0.84	0.683072	0.676588
ALKL2_HUMAN	—	—	—	-1.67082
ALKMO_HUMAN	—	—	-0.932219	-0.747392
ALLC_HUMAN	0.79	0.92	—	-2.16803
ALMS1_HUMAN	0.95	1	0.401399	0.534246
ALPK1_HUMAN	1.21	1.24	0.137629	0.252059
ALPK2_HUMAN	0.72	0.77	1.52805	1.55681
ALPK3_HUMAN	0.68	0.82	1.8027	1.85929
ALR_HUMAN	1.16	1.29	1.01139	0.894709
ALS_HUMAN	0.97	1.3	-1.08401	-1.21881
ALS2_HUMAN	0.74	0.71	—	—
ALX1_HUMAN	0.55	0.62	-1.67133	-1.19805
ALX3_HUMAN	0.58	0.64	—	—
ALX4_HUMAN	0.52	0.59	-0.662231	-0.44705
AMACR_HUMAN	—	—	0.800824	0.852241
AMBN_HUMAN	0.78	0.89	—	-2.18474
AMBP_HUMAN	0.7	0.72	—	—
AMD_HUMAN	1.67	1.3	1.77741	1.87207
AMELX_HUMAN	1.03	1.25	—	—
AMELY_HUMAN	0.87	0.98	—	—
AMER1_HUMAN	0.9	0.88	0.266295	0.14583
AMER2_HUMAN	—	—	-1.86784	—
AMERL_HUMAN	0.81	0.77	0.416058	0.347997
AMGO1_HUMAN	0.69	0.7	0.834078	0.588781
AMGO2_HUMAN	1.26	1.15	-0.681599	-0.311696
AMGO3_HUMAN	0.89	0.88	-0.425657	-0.935422
AMHR2_HUMAN	0.7	0.87	0.190847	-0.304049
AMMR1_HUMAN	—	—	-0.232311	0.00124464
AMN1_HUMAN	3.41	3.31	0.812042	0.74171
AMNLS_HUMAN	1.74	1.98	-1.30649	—
AMOL1_HUMAN	0.84	0.84	1.67193	1.83876
AMOL2_HUMAN	1.09	1.12	0.643646	0.709471
AMOT_HUMAN	0.75	0.86	1.55628	1.70963
AMPB_HUMAN	1.67	1.26	0.761444	0.71216
AMPD1_HUMAN	0.68	2.32	2.36178	2.18611
AMPD2_HUMAN	1.93	1.54	0.0363094	0.419923
AMPD3_HUMAN	0.96	1.01	0.345558	0.985572
AMPE_HUMAN	0.9	1.06	0.145619	0.306622
AMPH_HUMAN	0.96	0.59	-0.0387441	-0.171769
AMPL_HUMAN	2.06	1.62	1.18885	1.29743
AMPN_HUMAN	1.38	1.33	-0.238526	-0.169451
AMPO_HUMAN	0.97	0.99	1.90671	1.89685
AMPQ_HUMAN	1.13	1.13	-0.17682	0.130314
AMRA1_HUMAN	0.93	1.01	0.66321	0.67832
AMRP_HUMAN	1.98	1.07	1.21448	1.07509
AMTN_HUMAN	0.84	0.84	—	—
AMY1_HUMAN	1.24	1.31	—	-2.02015
AMY2B_HUMAN	0.84	0.84	1.34462	1.03405
AMYP_HUMAN	—	—	-1.71256	—
AMZ1_HUMAN	0.77	0.77	—	-2.26099
AMZ2_HUMAN	2.01	1.33	1.67546	1.58304
AN13A_HUMAN	0.95	0.83	0.58216	0.646901
AN13B_HUMAN	—	—	-0.0673528	0.0357298
AN13C_HUMAN	1.47	1.33	0.787956	0.809906
AN13D_HUMAN	—	—	0.0451899	0.390944
AN18A_HUMAN	—	—	—	-2.00085
AN18B_HUMAN	—	—	-1.82422	-0.0761925
AN20B_HUMAN	—	—	-2.31694	—
AN30A_HUMAN	0.84	0.84	-2.42762	-2.35158
AN30B_HUMAN	1.45	1.45	—	-1.67374
AN32A_HUMAN	1.57	1.18	1.26951	1.3133
AN32B_HUMAN	2.78	2.17	0.461871	0.464875
AN32C_HUMAN	1.05	1.24	-0.608573	-0.448854
AN32D_HUMAN	0.87	1.2	—	-2.02563
AN32E_HUMAN	1.45	1.21	1.1153	0.914622
AN33B_HUMAN	—	—	0.412064	0.446483
AN34A_HUMAN	0.77	0.75	-0.705377	-0.839237
AN34C_HUMAN	0.71	0.8	-2.37519	—
AN36A_HUMAN	—	—	-0.399273	0.171688
AN36B_HUMAN	—	—	-0.694948	-0.165873
AN36C_HUMAN	—	—	-0.174921	0.300626
ANAG_HUMAN	1.16	1.29	0.241066	0.414186
ANC2_HUMAN	1.07	0.82	0.552641	0.661118
ANCHR_HUMAN	1.92	1.89	0.721779	0.521598
ANDR_HUMAN	0.63	0.7	0.941578	0.832467
ANF_HUMAN	1.6	1.79	-1.78798	-1.20144
ANFB_HUMAN	0.73	1.04	—	—
ANFC_HUMAN	0.5	0.56	—	-0.97725
ANFY1_HUMAN	0.65	0.7	0.536994	0.630494
ANGE1_HUMAN	1.54	1.63	0.488149	0.429699
ANGE2_HUMAN	0.83	0.89	0.893337	0.910959
ANGI_HUMAN	0.84	0.82	-0.112392	0.061098
ANGL1_HUMAN	—	—	1.30046	1.14503
ANGL2_HUMAN	0.83	0.88	0.996101	1.15123
ANGL3_HUMAN	0.83	1.03	—	—
ANGL4_HUMAN	0.86	0.96	0.339519	0.338751
ANGL5_HUMAN	—	—	-0.564044	-0.581501
ANGL6_HUMAN	0.72	0.72	-1.91436	-1.96052
ANGL7_HUMAN	0.62	0.77	-0.14668	-0.73617
ANGL8_HUMAN	0.72	0.81	-1.08903	-0.169904
ANGP1_HUMAN	0.71	0.8	1.20642	0.931689
ANGP2_HUMAN	0.78	0.91	-0.15184	-0.0648309
ANGP4_HUMAN	0.65	1	-2.0954	-1.79766
ANGT_HUMAN	1.97	1.82	0.992521	0.986376
ANHX_HUMAN	—	—	—	-2.10519
ANK1_HUMAN	0.89	2.1	2.29538	2.17471
ANK2_HUMAN	1.14	0.97	1.90661	1.6807
ANK3_HUMAN	1.22	1.23	1.62869	1.65177
ANKAR_HUMAN	1.37	1.38	0.720096	0.813586
ANKE1_HUMAN	0.93	1.4	-0.412781	-0.368064
ANKF1_HUMAN	0.7	0.71	—	-1.00687
ANKH_HUMAN	0.84	0.95	1.54202	1.4513
ANKH1_HUMAN	—	—	1.30065	1.27186
ANKK1_HUMAN	0.7	0.71	—	-0.934137
ANKL1_HUMAN	0.77	0.77	-1.49505	-1.48979
ANKL2_HUMAN	0.86	0.88	0.996608	0.907675
ANKR1_HUMAN	0.79	1.34	1.36208	2.20279
ANKR2_HUMAN	1.37	3.62	1.9696	2.35814
ANKR6_HUMAN	0.9	1.04	0.161518	0.305998
ANKR7_HUMAN	0.86	0.87	—	-0.85328
ANKR9_HUMAN	—	—	1.49339	1.28681
ANKS3_HUMAN	0.7	0.7	0.254935	0.301661
ANKS6_HUMAN	0.84	0.84	-0.00494249	0.154448
ANKUB_HUMAN	—	—	-1.57181	-1.12124
ANKY1_HUMAN	0.77	0.91	-0.15082	0.040721
ANKY2_HUMAN	1.19	0.95	0.987618	0.97204
ANKZ1_HUMAN	0.73	0.74	0.691091	0.738731
ANLN_HUMAN	0.9	0.77	-0.538593	-0.267723
ANM1_HUMAN	2.05	1.8	1.84519	1.74208
ANM2_HUMAN	1.12	1.09	0.922152	1.06295
ANM3_HUMAN	0.96	1.06	0.47981	0.658527
ANM5_HUMAN	1.43	1.4	1.1989	1.11667
ANM6_HUMAN	—	—	-0.244368	-0.0390961
ANM7_HUMAN	0.67	0.75	1.07752	1.07872
ANM8_HUMAN	0.72	0.8	-2.48066	—
ANM9_HUMAN	1.24	1.27	0.368361	0.409835
ANO1_HUMAN	0.86	0.96	0.166738	-0.149393
ANO10_HUMAN	0.91	0.91	0.726202	0.744629
ANO2_HUMAN	0.82	0.95	0.0503063	-0.246933
ANO3_HUMAN	0.91	0.87	—	-0.949056
ANO4_HUMAN	0.77	0.77	-1.20285	-2.01948
ANO5_HUMAN	0.99	1.04	1.80273	1.61765
ANO6_HUMAN	0.79	0.8	1.51645	1.48797
ANO7_HUMAN	0.97	0.98	-0.774112	-0.851308
ANO8_HUMAN	1.27	1.27	0.483833	0.283997
ANO9_HUMAN	1.15	1.19	-1.84343	-0.672862
ANPRA_HUMAN	1.53	1.63	0.0768188	0.242134
ANPRB_HUMAN	1.39	1.53	0.400129	0.565276
ANPRC_HUMAN	0.71	0.82	0.188785	0.431401
ANR10_HUMAN	1.72	1.73	1.5536	1.58013
ANR11_HUMAN	0.84	0.84	0.852099	0.886748
ANR12_HUMAN	0.97	1.07	1.30718	1.41942
ANR16_HUMAN	—	—	-0.0859564	0.0946318
ANR17_HUMAN	1.24	1.21	1.12445	1.11777
ANR19_HUMAN	0.89	0.9	—	—
ANR22_HUMAN	—	—	—	-0.533987
ANR23_HUMAN	0.77	0.81	2.73112	2.60408
ANR24_HUMAN	1.48	1.49	-0.871262	-1.02208
ANR26_HUMAN	0.88	0.95	0.677225	0.55734
ANR27_HUMAN	1.19	1.03	0.60452	0.610066
ANR28_HUMAN	1.01	1.3	1.42931	1.3794
ANR29_HUMAN	0.72	0.72	-0.295013	-0.155037
ANR31_HUMAN	0.84	0.84	-1.89682	-1.49419
ANR35_HUMAN	1.1	1.11	0.307413	0.0460579
ANR37_HUMAN	0.84	0.84	0.948246	0.800105
ANR39_HUMAN	0.73	0.73	1.37147	1.36605
ANR40_HUMAN	1	1.13	1.71924	1.535
ANR42_HUMAN	1.51	1.57	-0.127166	0.00718001
ANR44_HUMAN	—	—	0.193484	0.48429
ANR45_HUMAN	1.04	1.22	-0.985232	-1.24871
ANR46_HUMAN	1.2	0.85	1.62355	1.37127
ANR49_HUMAN	1.22	1.07	0.445765	0.459061
ANR50_HUMAN	0.78	0.77	0.155376	0.28799
ANR52_HUMAN	0.83	0.83	0.559867	0.501228
ANR53_HUMAN	0.84	1.09	-1.60417	-2.07851
ANR54_HUMAN	0.84	0.84	0.514039	0.555891
ANR55_HUMAN	1.04	1.22	—	-1.42353
ANR60_HUMAN	—	—	—	-1.9618
ANR61_HUMAN	—	—	—	-1.51223
ANR62_HUMAN	—	—	-1.53706	—
ANR65_HUMAN	—	—	-0.163172	-0.0289609
ANR66_HUMAN	—	—	—	-1.43837
ANRA2_HUMAN	1.36	1.2	0.538742	0.678861
ANS1A_HUMAN	1.57	1.3	0.345213	0.40562
ANS1B_HUMAN	0.73	0.76	0.570787	0.696851
ANS4B_HUMAN	0.78	0.78	—	—
ANT3_HUMAN	0.63	0.61	-1.40005	—
ANTR1_HUMAN	0.91	1.11	0.631353	0.864494
ANTR2_HUMAN	0.84	0.84	0.715938	0.827245
ANX10_HUMAN	0.59	0.63	—	—
ANX11_HUMAN	1.5	1.38	1.67903	1.69551
ANX13_HUMAN	0.61	0.68	—	-2.15256
ANXA1_HUMAN	2.02	1.73	1.09201	1.46855
ANXA2_HUMAN	2	1.88	0.980728	1.32853
ANXA3_HUMAN	0.84	0.8	0.561363	0.35842
ANXA4_HUMAN	1.52	1.03	0.634477	0.907416
ANXA5_HUMAN	2.55	1.6	1.34825	1.50068
ANXA6_HUMAN	2.22	2.17	1.92394	1.81994
ANXA7_HUMAN	2.06	1.72	1.87701	1.73158
ANXA8_HUMAN	—	—	—	-1.49002
ANXA9_HUMAN	0.73	0.89	-1.53718	-1.51604
AOAH_HUMAN	0.96	1.1	-0.0848916	0.227635
AOC1_HUMAN	—	—	-2.28005	-2.30768
AOC2_HUMAN	0.62	0.66	-1.27887	-0.687759
AOC3_HUMAN	1.28	1.2	0.280116	0.702287
AOFA_HUMAN	1.32	1.36	0.485819	0.901858
AOFB_HUMAN	1.15	1.05	1.43195	1.33926
AOXA_HUMAN	0.87	0.88	0.395688	0.225183
AP180_HUMAN	1.38	1.02	-0.438255	-0.0893046
AP1AR_HUMAN	—	—	0.486557	0.51369
AP1B1_HUMAN	2.03	2.02	0.688879	0.783922
AP1G1_HUMAN	0.89	0.9	1.24563	1.25633
AP1G2_HUMAN	1.02	1.05	0.0566076	0.361752
AP1M1_HUMAN	0.77	0.75	0.846179	0.892419
AP1M2_HUMAN	0.48	0.52	—	—
AP1S1_HUMAN	1.06	1.12	0.479902	0.406073
AP1S2_HUMAN	0.99	1.07	1.71496	1.72748
AP1S3_HUMAN	2.17	2.22	-1.51556	-0.513502
AP2A_HUMAN	0.89	1.01	-2.1205	—
AP2A1_HUMAN	0.84	0.84	1.08657	1.10871
AP2A2_HUMAN	1.28	1.03	-0.205047	-0.206212
AP2B_HUMAN	0.79	1.19	—	-2.4152
AP2B1_HUMAN	1.61	1.46	1.26895	1.20401
AP2C_HUMAN	0.76	0.88	-2.18113	-0.981641
AP2D_HUMAN	0.84	0.84	—	—
AP2E_HUMAN	0.68	0.69	-1.70055	-1.17631
AP2M1_HUMAN	2.3	0.71	1.43338	1.41855
AP2S1_HUMAN	2.39	1.99	1.37147	1.32947
AP3B1_HUMAN	1.65	1.7	0.695088	0.787641
AP3B2_HUMAN	0.98	0.91	-1.10049	-0.693787
AP3D1_HUMAN	1.4	1.2	1.02096	1.00739
AP3M1_HUMAN	0.84	0.84	0.877769	0.842613
AP3M2_HUMAN	1.12	1	0.752344	0.713508
AP3S1_HUMAN	1.56	1.22	0.877812	0.923067
AP3S2_HUMAN	1.17	1.1	1.34207	1.20592
AP4A_HUMAN	1.07	1.09	0.933321	0.862753
AP4AT_HUMAN	0.5	0.51	0.200073	0.318637
AP4B1_HUMAN	0.86	0.76	0.645193	0.632871
AP4E1_HUMAN	0.67	0.82	0.793013	0.642083
AP4M1_HUMAN	0.59	0.65	0.412061	0.399748
AP4S1_HUMAN	0.96	1.28	0.638213	0.673157
AP5B1_HUMAN	—	—	0.112179	0.0911532
AP5M1_HUMAN	1.23	0.97	1.20562	1.13364
AP5S1_HUMAN	1.3	1.38	0.871658	0.73849
AP5Z1_HUMAN	0.77	0.81	0.0557643	0.286261
APAF_HUMAN	0.89	1.05	0.329807	0.268131
APBA1_HUMAN	0.96	0.99	-0.795565	-0.975096
APBA2_HUMAN	1.44	1.31	-2.3439	—
APBA3_HUMAN	0.99	0.96	0.814495	0.6311
APBB1_HUMAN	1.52	1.55	1.07471	0.987688
APBB2_HUMAN	0.95	1.02	1.03783	1.30715
APBB3_HUMAN	0.7	0.67	0.102001	0.478207
APBP2_HUMAN	1.16	1.24	0.883655	0.874974
APC_HUMAN	1.01	1.1	1.28326	1.2657
APC1_HUMAN	1.39	1.55	0.824671	0.770702
APC10_HUMAN	1.06	1.29	0.916477	0.840584
APC11_HUMAN	—	—	1.89597	1.71507
APC13_HUMAN	1.51	1.35	1.41497	1.32838
APC15_HUMAN	1.43	1.46	1.2498	1.07676
APC16_HUMAN	—	—	2.15188	1.91416
APC4_HUMAN	—	—	0.559501	0.72257
APC5_HUMAN	1.78	1.47	1.65286	1.63328
APC7_HUMAN	1.69	1.73	1.08381	1.0374
APCD1_HUMAN	0.99	0.9	0.408854	0.333957
APCDL_HUMAN	—	—	-0.87111	-0.725667
APCL_HUMAN	—	—	-2.40766	-2.06243
APEL_HUMAN	0.74	0.74	-0.169382	0.30875
APEX1_HUMAN	2.18	1.96	1.29612	1.27107
APEX2_HUMAN	1.04	1.29	-0.0287956	0.19987
APH1A_HUMAN	2.18	2.12	1.29573	1.27622
APH1B_HUMAN	0.77	0.84	0.452332	0.364378
API5_HUMAN	1.26	1.34	1.16738	1.04321
APJ_HUMAN	1.04	0.98	0.474072	0.395365
APLD1_HUMAN	1.32	1.22	0.372571	0.0116423
APLF_HUMAN	0.78	0.78	0.35738	0.468333
APLP1_HUMAN	1.36	0.76	-0.878634	-0.410937
APLP2_HUMAN	2.14	1.54	1.19241	1.23743
APMAP_HUMAN	2.34	1.2	0.663558	0.88994
APOA_HUMAN	0.93	1.07	—	—
APOA1_HUMAN	1.13	0.96	-1.58763	-1.03811
APOA2_HUMAN	0.86	0.87	—	—
APOA4_HUMAN	1.95	2.12	—	-2.11541
APOA5_HUMAN	0.66	0.63	—	—
APOB_HUMAN	0.81	0.78	-0.751794	-0.559954
APOBR_HUMAN	—	—	-1.12971	-0.829184
APOC1_HUMAN	1.61	1.45	0.835365	0.912586
APOC2_HUMAN	0.73	0.73	—	-1.16797
APOC3_HUMAN	0.85	0.92	—	—
APOC4_HUMAN	1.29	1.54	—	—
APOD_HUMAN	2.74	3.45	1.97963	1.67708
APOE_HUMAN	1.57	1.05	0.79639	1.19381
APOF_HUMAN	0.82	1.02	-2.18488	—
APOH_HUMAN	1	1.03	—	—
APOL1_HUMAN	1.54	1.87	0.0289086	0.582357
APOL2_HUMAN	1.59	1.72	0.765914	0.952455
APOL3_HUMAN	1.43	1.41	0.539902	0.838098
APOL4_HUMAN	1.45	1.49	-0.220687	0.208183
APOL5_HUMAN	0.62	0.69	-1.34782	-1.23228
APOL6_HUMAN	0.46	0.54	0.477228	0.964624
APOM_HUMAN	1.08	1.06	—	—
APOP1_HUMAN	—	—	1.75399	1.55907
APR_HUMAN	1.03	1.05	-0.56589	-0.315286
APRG1_HUMAN	—	—	-0.285233	-0.153216
APRV1_HUMAN	0.72	0.73	-0.388869	-0.207898
APT_HUMAN	1.56	1.23	1.13728	1.06563
APTX_HUMAN	0.85	0.81	0.670987	0.60863
AQ12B_HUMAN	—	—	-1.79181	—
AQP1_HUMAN	1.51	1.36	1.46244	1.15015
AQP10_HUMAN	—	—	-2.12736	—
AQP11_HUMAN	0.62	0.63	-0.480454	-0.390482
AQP2_HUMAN	0.67	0.7	—	—
AQP3_HUMAN	1.43	1.24	-0.494328	0.130491
AQP4_HUMAN	0.91	0.95	1.83124	1.17722
AQP5_HUMAN	0.63	0.84	-1.95935	-1.83318
AQP6_HUMAN	1.13	1.25	—	-1.8157
AQP7_HUMAN	0.85	0.91	1.04458	1.45113
AQP73_HUMAN	—	—	—	-2.70484
AQP8_HUMAN	0.61	0.64	-1.91415	—
AQP9_HUMAN	0.62	0.6	-0.458608	-0.398641
AQR_HUMAN	1	1	0.478663	0.496366
AR13A_HUMAN	1.75	1.82	—	—
AR13B_HUMAN	—	—	-0.0575038	0.277893
AR26L_HUMAN	1.18	1.21	-2.32762	-1.61117
AR2BP_HUMAN	1.03	1.07	1.19204	1.0512
AR6P1_HUMAN	2.61	1.54	0.976878	0.987784
AR6P4_HUMAN	2.43	2.37	1.78514	1.6253
AR6P6_HUMAN	0.84	0.84	0.432474	0.480276
ARAF_HUMAN	1.84	1.93	1.53217	1.43343
ARAID_HUMAN	2.16	1.39	1.82233	1.70915
ARAP1_HUMAN	1.19	1.13	0.772633	0.984183
ARAP2_HUMAN	0.88	0.88	-0.326869	0.381646
ARAP3_HUMAN	0.87	0.91	-0.119168	-0.289123
ARAS1_HUMAN	0.97	0.97	-0.251489	-0.237541
ARBK1_HUMAN	0.8	0.86	1.08193	1.08371
ARBK2_HUMAN	0.82	0.92	-0.185425	0.250315
ARC_HUMAN	0.81	0.84	-1.21344	-1.31863
ARC1A_HUMAN	1.54	1.5	1.04072	1.01155
ARC1B_HUMAN	2.13	1.44	0.6824	0.95481
ARCH_HUMAN	2.29	2.15	1.04943	0.912553
AREG_HUMAN	0.9	1.08	0.147021	-0.311931
AREL1_HUMAN	0.72	0.61	0.727802	0.706097
ARF1_HUMAN	2.45	1.56	1.86842	1.7848
ARF3_HUMAN	1.88	1.35	0.370467	0.608662
ARF4_HUMAN	2.3	1.23	1.29951	1.28997
ARF5_HUMAN	1.89	1.62	1.59123	1.59571
ARF6_HUMAN	1.33	1.09	0.934474	0.893048
ARFG1_HUMAN	1.6	1.56	0.563706	0.749125
ARFG2_HUMAN	2.05	2.07	1.46728	1.31637
ARFG3_HUMAN	1.88	1.56	0.968326	0.910702
ARFP1_HUMAN	1.04	1.08	0.602421	0.587256
ARFP2_HUMAN	2.26	2.29	0.581571	0.517807
ARFRP_HUMAN	1.42	1.58	1.00237	0.952628
ARG28_HUMAN	1.13	1.2	-0.569599	-0.177666
ARG33_HUMAN	—	—	-0.989624	-0.554595
ARG35_HUMAN	—	—	-1.61405	-1.50474
ARG39_HUMAN	—	—	-1.42959	-1.28318
ARGAL_HUMAN	1.84	1.92	1.26066	1.14599
ARGFX_HUMAN	0.84	0.84	—	—
ARGI1_HUMAN	1.07	1.2	—	-1.40319
ARGI2_HUMAN	0.78	0.83	0.559611	0.459377
ARGL1_HUMAN	2.33	1.43	1.04054	1.16285
ARH_HUMAN	1.12	1.05	0.571626	0.57734
ARH37_HUMAN	—	—	0.95553	0.85276
ARH38_HUMAN	—	—	-1.14078	—
ARH40_HUMAN	—	—	0.555248	0.599151
ARHG1_HUMAN	1.78	1.9	0.25312	0.585282
ARHG2_HUMAN	1.91	1.85	0.608766	0.811196
ARHG3_HUMAN	1.15	1	0.543737	0.503686
ARHG4_HUMAN	0.76	0.71	0.549948	0.372743
ARHG5_HUMAN	0.73	0.82	-1.39878	-1.18299
ARHG6_HUMAN	1.65	1.63	1.57724	1.56092
ARHG7_HUMAN	0.72	0.72	1.03162	1.09673
ARHG8_HUMAN	1.45	1.34	0.933165	0.974339
ARHG9_HUMAN	1.11	1.09	0.394499	0.471318
ARHGA_HUMAN	1.06	1.12	—	—
ARHGB_HUMAN	0.91	0.96	0.669242	0.754775
ARHGC_HUMAN	1.05	1.06	1.31768	1.48738
ARHGF_HUMAN	0.76	0.88	-0.165242	-0.0861872
ARHGG_HUMAN	0.78	0.86	-0.78308	-1.05924
ARHGH_HUMAN	1.38	1.35	0.138801	0.400478
ARHGI_HUMAN	1.64	0.8	0.118595	0.267031
ARHGJ_HUMAN	—	—	-0.859611	-0.66496
ARHGP_HUMAN	—	—	0.049807	0.0806265
ARHL1_HUMAN	—	—	1.84614	1.69499
ARHL2_HUMAN	0.89	0.81	0.975619	0.831419
ARI1_HUMAN	0.92	0.91	1.52002	1.41706
ARI1A_HUMAN	1.64	1.26	0.597152	0.619707
ARI1B_HUMAN	2.1	2.11	0.969471	0.963424
ARI2_HUMAN	1.23	1.35	1.70533	1.62837
ARI2O_HUMAN	—	—	-0.528286	-0.293672
ARI3A_HUMAN	0.74	0.77	-0.490687	-0.244814
ARI3B_HUMAN	0.83	0.91	-0.293066	-0.377125
ARI3C_HUMAN	0.84	0.84	—	—
ARI4A_HUMAN	1.02	1.06	0.401263	0.494416
ARI4B_HUMAN	0.98	0.79	0.710644	0.720407
ARI5A_HUMAN	1.18	1.12	0.477947	0.711331
ARI5B_HUMAN	1.44	1.6	1.18902	1.04575
ARID2_HUMAN	1.01	0.99	0.650942	0.710376
ARIP4_HUMAN	0.63	0.68	0.429728	0.458638
ARK72_HUMAN	1.69	1.21	1.27259	1.16724
ARK73_HUMAN	0.86	0.8	-1.17217	-1.11785
ARK74_HUMAN	—	—	-1.39698	-1.10435
ARL1_HUMAN	1.32	1.32	1.46521	1.39538
ARL10_HUMAN	0.84	0.84	0.228878	0.218252
ARL11_HUMAN	0.64	0.64	-1.32152	-1.05432
ARL14_HUMAN	0.84	1.03	—	—
ARL15_HUMAN	0.74	0.86	0.51549	0.491604
ARL16_HUMAN	0.74	0.72	0.820657	0.742152
ARL17_HUMAN	0.81	0.95	-0.932106	-0.720428
ARL2_HUMAN	—	—	1.69722	1.60238
ARL3_HUMAN	1.51	1.45	0.101132	0.0452643
ARL4A_HUMAN	1.23	0.94	-0.00137542	0.284726
ARL4C_HUMAN	1.16	0.91	-0.544257	0.0924961
ARL4D_HUMAN	1.26	1.33	-0.134339	0.0370239
ARL5A_HUMAN	2.12	1.78	1.41167	1.38242
ARL5B_HUMAN	0.75	0.76	0.406768	0.246494
ARL6_HUMAN	0.68	0.69	-0.0129749	0.0152004
ARL8A_HUMAN	0.89	0.85	1.02624	0.938856
ARL8B_HUMAN	2.3	1.16	1.32632	1.20333
ARL9_HUMAN	0.73	0.72	-1.23498	-1.4041
ARLY_HUMAN	1.12	1.11	0.150735	0.327957
ARM10_HUMAN	—	—	0.222633	0.227681
ARM12_HUMAN	0.75	0.72	-1.65933	-0.744983
ARMC1_HUMAN	1.28	1.24	1.21602	1.07334
ARMC2_HUMAN	1.24	1.21	0.0476603	0.0946947
ARMC3_HUMAN	0.82	0.82	-1.5758	—
ARMC4_HUMAN	1.18	1.21	—	—
ARMC5_HUMAN	1.33	1.33	0.297329	0.293519
ARMC6_HUMAN	1.28	1.47	0.792523	0.772899
ARMC7_HUMAN	1.9	2.28	-0.0920456	-0.0263601
ARMC8_HUMAN	0.93	1.01	1.30903	1.18315
ARMC9_HUMAN	0.96	1.21	-0.414797	0.00660294
ARMD1_HUMAN	0.77	0.75	-1.60124	-0.370257
ARMD3_HUMAN	1.23	1.43	0.773263	0.869346
ARMD4_HUMAN	0.7	0.7	-0.460225	-0.31805
ARMT1_HUMAN	1.04	1.11	1.02516	0.887738
ARMX1_HUMAN	1.47	1.35	0.916348	1.07641
ARMX2_HUMAN	1	0.75	0.251701	0.564794
ARMX3_HUMAN	1.58	1.17	1.09224	1.28243
ARMX4_HUMAN	0.9	0.91	0.217576	0.27052
ARMX5_HUMAN	0.92	0.98	0.307436	0.33678
ARMX6_HUMAN	2.08	1.78	0.312732	0.505927
ARNT_HUMAN	0.82	0.9	1.18439	1.09896
ARNT2_HUMAN	1.43	1.07	0.455722	0.0145667
AROS_HUMAN	1.93	1.76	1.39121	1.27599
ARP10_HUMAN	2.3	1.82	1.46339	1.43011
ARP19_HUMAN	1.81	1.58	1.84826	1.90577
ARP2_HUMAN	1.67	1	1.16938	1.19663
ARP21_HUMAN	0.85	0.8	1.24345	1.42641
ARP3_HUMAN	2.22	1.08	1.23775	1.34724
ARP3B_HUMAN	1.05	1.12	0.421079	0.515011
ARP3C_HUMAN	—	—	-0.0526251	-0.358954
ARP5_HUMAN	1.03	1.09	0.0962146	-0.0569246
ARP5L_HUMAN	2.01	0.96	1.11025	1.07711
ARP6_HUMAN	1.15	1.25	0.814794	0.85339
ARP8_HUMAN	0.56	0.62	0.665007	0.678539
ARPC2_HUMAN	2.58	2.01	1.98799	1.81364
ARPC3_HUMAN	2.23	1.55	1.06758	1.1058
ARPC4_HUMAN	—	—	1.17676	1.16347
ARPC5_HUMAN	2.3	1.88	0.781785	0.970609
ARPIN_HUMAN	0.78	0.79	0.592138	0.57264
ARRB1_HUMAN	0.62	0.68	0.422534	0.448804
ARRB2_HUMAN	1.2	1.01	0.392762	0.655303
ARRC_HUMAN	0.81	1.01	—	—
ARRD1_HUMAN	1.98	1.97	0.4556	0.542812
ARRD2_HUMAN	2	2	1.75112	1.07291
ARRD3_HUMAN	0.8	0.78	1.41064	1.21236
ARRD4_HUMAN	0.87	0.85	0.55831	0.605206
ARRD5_HUMAN	—	—	-2.18664	-1.39917
ARRS_HUMAN	0.67	0.74	—	—
ARSA_HUMAN	0.65	0.68	0.176673	0.402038
ARSB_HUMAN	0.52	0.59	0.324614	0.484878
ARSD_HUMAN	0.82	1	-0.263281	0.0657813
ARSE_HUMAN	0.69	0.72	-2.05767	—
ARSF_HUMAN	0.65	0.72	—	—
ARSG_HUMAN	—	—	0.225916	0.24902
ARSH_HUMAN	0.84	0.84	—	—
ARSI_HUMAN	1.47	1.64	-0.599674	-0.444357
ARSJ_HUMAN	0.88	1.01	-1.2325	-0.813467
ARSK_HUMAN	1.9	1.94	0.0960266	0.0808212
ARTN_HUMAN	1.06	1.29	-1.53105	-1.02957
ARV1_HUMAN	2.44	2.4	0.953266	0.941878
ARVC_HUMAN	2.2	2.37	0.662906	0.761384
ARX_HUMAN	0.65	0.66	0.447902	0.448978
ARY1_HUMAN	1.08	1.27	-0.666895	-0.405016
ARY2_HUMAN	0.68	0.74	-1.41366	—
AS3MT_HUMAN	1.35	1.35	0.742727	0.379516
ASA2B_HUMAN	—	—	-0.0603709	0.00723127
ASAH1_HUMAN	1.85	1.59	1.73939	1.78547
ASAH2_HUMAN	—	—	-0.821409	-0.839183
ASAP1_HUMAN	1.28	1.3	0.195158	0.469788
ASAP2_HUMAN	1.47	1.33	-0.0283452	0.310504
ASAP3_HUMAN	1.23	1.32	1.00035	0.930103
ASB1_HUMAN	0.95	1.02	1.04917	0.882858
ASB10_HUMAN	0.68	0.69	1.24006	1.06364
ASB11_HUMAN	0.68	0.68	1.94333	1.68188
ASB12_HUMAN	0.8	0.81	1.35221	1.14018
ASB13_HUMAN	1.23	1.17	0.747565	0.581999
ASB14_HUMAN	0.69	0.69	1.14089	1.07897
ASB15_HUMAN	1.3	1.31	1.69852	1.2125
ASB16_HUMAN	0.84	0.84	1.11347	1.047
ASB17_HUMAN	0.87	0.85	—	—
ASB18_HUMAN	—	—	0.202611	0.427036
ASB2_HUMAN	0.7	1.1	—	—
ASB3_HUMAN	—	—	0.531562	0.45385
ASB4_HUMAN	0.79	1	1.26623	0.936371
ASB5_HUMAN	0.83	0.88	2.05484	1.99433
ASB6_HUMAN	0.76	0.78	0.302878	0.323066
ASB7_HUMAN	0.81	0.94	0.25011	0.13889
ASB8_HUMAN	1.9	2.3	2.04916	1.79112
ASB9_HUMAN	0.93	1.05	-0.0975032	-0.45835
ASC_HUMAN	1.05	0.84	-0.0663229	0.414455
ASCC1_HUMAN	1.1	1.12	1.03168	0.955963
ASCC2_HUMAN	1.21	1.35	0.989322	0.921009
ASCC3_HUMAN	1.11	1.32	0.657242	0.739885
ASCL1_HUMAN	0.92	1.03	—	-1.83649
ASCL2_HUMAN	0.51	0.57	-1.88874	-0.84495
ASCL3_HUMAN	0.58	0.66	—	—
ASCL4_HUMAN	0.76	0.77	—	—
ASCL5_HUMAN	—	—	-1.15419	-0.728532
ASF1A_HUMAN	0.88	0.88	1.12864	1.0399
ASF1B_HUMAN	0.68	0.62	-2.153	-1.28164
ASGL1_HUMAN	1.27	1.02	0.106079	0.095863
ASGR1_HUMAN	0.89	0.92	-1.84565	-1.15424
ASGR2_HUMAN	0.67	0.81	—	-1.0644
ASH1L_HUMAN	0.86	1.07	1.20397	1.18305
ASH2L_HUMAN	1.58	1.72	1.00447	1.02651
ASHWN_HUMAN	1.29	1.47	1.00744	0.802125
ASIC1_HUMAN	0.92	1	-0.925483	-0.69447
ASIC2_HUMAN	0.8	0.81	—	-2.52281
ASIC3_HUMAN	0.76	0.86	-0.78473	-0.421702
ASIC4_HUMAN	1.78	2.09	—	-2.47328
ASIC5_HUMAN	0.84	0.84	—	—
ASIP_HUMAN	0.7	0.89	—	-0.825411
ASM_HUMAN	0.94	1.08	0.973099	0.903938
ASM3A_HUMAN	1.26	1.38	1.08564	0.850407
ASM3B_HUMAN	0.56	0.63	—	-1.32008
ASML_HUMAN	1.5	1.53	—	—
ASNA_HUMAN	1.63	1.15	1.22626	1.05491
ASND1_HUMAN	1.13	1.13	1.55423	1.4027
ASNS_HUMAN	2.01	1.77	-0.00405082	0.320288
ASPC1_HUMAN	0.74	0.77	0.737615	0.657967
ASPD_HUMAN	0.91	0.91	—	—
ASPG_HUMAN	0.87	0.93	0.588424	0.459673
ASPH_HUMAN	1.09	1.11	2.05	1.90527
ASPH1_HUMAN	1.22	1.41	—	-1.37937
ASPH2_HUMAN	—	—	-1.12485	-0.891956
ASPM_HUMAN	0.8	0.81	-1.16533	-0.861189
ASPN_HUMAN	0.9	0.89	0.25492	0.775846
ASPP1_HUMAN	1.43	1.5	0.260184	0.304921
ASPP2_HUMAN	1.47	1.35	0.74004	0.794854
ASPX_HUMAN	0.66	0.65	—	—
ASSY_HUMAN	2.22	2.29	1.01542	1.25624
ASTE1_HUMAN	0.83	0.88	-0.128424	0.0501438
ASTER_HUMAN	2.48	2.2	1.8595	1.72091
ASTL_HUMAN	0.64	0.64	—	-1.97767
ASTN1_HUMAN	1	0.76	-1.85341	-1.85329
ASTN2_HUMAN	0.91	1	0.376247	0.248346
ASTRA_HUMAN	0.8	0.74	0.664031	0.743302
ASTRB_HUMAN	1.94	1.73	0.160784	0.395917
ASTRC_HUMAN	0.98	1.18	0.201302	-0.108274
ASXL1_HUMAN	1.06	1.07	0.667881	0.739991
ASXL2_HUMAN	1.32	1.29	0.759107	0.786277
ASXL3_HUMAN	1.07	1.06	-1.36167	-1.49485
ASZ1_HUMAN	0.72	0.73	—	—
AT10A_HUMAN	0.74	0.8	-0.876992	-0.370337
AT10B_HUMAN	1.2	1.34	-1.46925	-2.33351
AT10D_HUMAN	0.8	0.8	-0.136798	0.152796
AT11A_HUMAN	0.88	1.03	0.691665	0.753628
AT11B_HUMAN	1.54	1.6	0.764829	0.938841
AT11C_HUMAN	0.78	0.78	-0.00972199	0.113057
AT12A_HUMAN	0.54	0.6	—	—
AT131_HUMAN	1.47	1.25	0.368462	0.585655
AT132_HUMAN	1.26	0.94	0.487515	0.357685
AT133_HUMAN	1.35	1.4	0.996319	1.09126
AT134_HUMAN	1.11	1.11	-1.46511	-0.813614
AT135_HUMAN	0.79	0.8	-1.39501	—
AT1A1_HUMAN	2.79	2.26	0.854895	1.25504
AT1A2_HUMAN	1.69	2.61	2.40907	2.16656
AT1A3_HUMAN	1.35	1.17	-1.47804	-0.984209
AT1A4_HUMAN	0.78	0.79	-0.868099	-0.920649
AT1B1_HUMAN	2.43	2.75	2.07071	1.93354
AT1B2_HUMAN	1.65	1.24	-0.774332	-0.637512
AT1B3_HUMAN	2.68	1.78	0.740481	0.921296
AT1B4_HUMAN	0.99	1.29	1.43455	1.71117
AT2A1_HUMAN	0.69	3.87	3.30043	2.37403
AT2A2_HUMAN	1.74	1.95	3.02282	3.10394
AT2A3_HUMAN	0.99	0.97	-0.328803	0.0657104
AT2B1_HUMAN	1.41	1.31	1.17383	1.23638
AT2B2_HUMAN	1.03	0.99	0.962448	0.490619
AT2B3_HUMAN	0.8	0.95	-2.52597	-2.25182
AT2B4_HUMAN	1.62	1.62	0.780715	0.98869
AT2C1_HUMAN	1.1	1.12	1.15166	1.03639
AT2C2_HUMAN	0.75	0.82	—	—
AT2L1_HUMAN	1.27	0.93	-0.0456653	-0.0806211
AT2L2_HUMAN	1.07	1.04	0.763991	0.994446
AT5F1_HUMAN	2.86	2.34	2.33039	2.2534
AT5G1_HUMAN	0.73	0.81	2.37145	2.17785
AT5G2_HUMAN	1.44	1.51	2.6325	2.43722
AT5G3_HUMAN	2.75	2.43	2.50511	2.33199
AT5L2_HUMAN	—	—	-1.46048	-1.41467
AT7L1_HUMAN	0.75	0.9	0.0194777	-0.0484085
AT7L2_HUMAN	0.72	0.73	0.048865	0.0635735
AT7L3_HUMAN	2.19	2.21	0.828633	0.823951
AT8A1_HUMAN	1.1	1.06	1.51631	1.31159
AT8A2_HUMAN	1.1	1.14	-1.09773	-1.16003
AT8B1_HUMAN	2.12	1.79	0.0667246	0.135015
AT8B2_HUMAN	0.72	0.74	0.0537582	0.367864
AT8B3_HUMAN	0.73	0.78	-1.46449	-1.44754
AT8B4_HUMAN	1.25	1.33	-0.260292	0.20528
ATAD1_HUMAN	0.99	0.9	1.4467	1.31277
ATAD2_HUMAN	0.81	0.87	-0.0438445	0.0785656
ATAD5_HUMAN	0.81	0.91	-0.818314	-0.665862
ATCAY_HUMAN	0.81	0.81	—	—
ATD2B_HUMAN	0.89	0.89	0.271368	0.429252
ATD3A_HUMAN	—	—	0.444554	0.364234
ATD3B_HUMAN	—	—	-0.273675	-0.0176899
ATD3C_HUMAN	1.06	1.01	-0.858582	-1.35241
ATE1_HUMAN	—	—	1.15616	1.15912
ATF1_HUMAN	1.23	1.29	1.27342	1.08024
ATF2_HUMAN	1.11	1.18	1.12922	1.09523
ATF3_HUMAN	1.3	1.24	-0.112324	0.379347
ATF4_HUMAN	2.89	3.22	2.32377	2.07761
ATF5_HUMAN	1.16	1.31	0.681625	0.870113
ATF6A_HUMAN	0.98	1.04	0.661586	0.654625
ATF6B_HUMAN	0.76	0.84	—	—
ATF7_HUMAN	0.68	0.78	0.884983	0.893068
ATG10_HUMAN	0.74	0.83	0.416852	0.561647
ATG12_HUMAN	1.32	1.24	0.929282	0.911169
ATG13_HUMAN	1.71	1.75	0.953962	0.946084
ATG2A_HUMAN	1.92	1.52	0.471259	0.435754
ATG2B_HUMAN	0.83	0.87	0.867946	0.872988
ATG3_HUMAN	1.62	1.62	0.930512	0.938586
ATG4A_HUMAN	0.83	0.82	1.02384	0.985207
ATG4B_HUMAN	1.43	1.38	0.990372	0.933224
ATG4C_HUMAN	0.84	0.84	0.541027	0.448726
ATG4D_HUMAN	0.99	0.96	1.33899	1.09627
ATG5_HUMAN	0.92	0.91	0.949606	0.935058
ATG7_HUMAN	0.57	0.59	0.804362	0.869107
ATG9A_HUMAN	1.47	1.49	1.4169	1.3343
ATG9B_HUMAN	0.84	0.84	—	-2.3291
ATGA1_HUMAN	1.23	1.14	0.952789	0.803981
ATIF1_HUMAN	2.11	1.94	2.25738	2.18191
ATL1_HUMAN	0.75	0.76	-0.283343	-0.286154
ATL2_HUMAN	0.81	0.9	0.0893964	0.0870072
ATL3_HUMAN	1.4	1.43	0.254671	0.262214
ATL4_HUMAN	0.84	0.93	0.758009	1.13643
ATL5_HUMAN	0.84	0.84	0.595894	0.46168
ATLA1_HUMAN	0.77	0.78	-0.360135	-0.228931
ATLA2_HUMAN	1.35	1.57	1.57687	1.37295
ATLA3_HUMAN	0.68	0.68	0.638331	0.773357
ATM_HUMAN	1.13	1.15	0.801014	0.926546
ATMIN_HUMAN	1.36	1.37	1.1426	1.09279
ATN1_HUMAN	0.82	0.86	0.473558	0.595799
ATNG_HUMAN	1.03	1.14	-1.03782	-0.502491
ATOH1_HUMAN	0.51	0.57	—	—
ATOH7_HUMAN	0.64	0.64	—	—
ATOH8_HUMAN	2.07	2.08	0.607687	0.831748
ATOX1_HUMAN	2.02	1.63	0.923422	0.882093
ATP23_HUMAN	1.01	0.98	—	—
ATP4A_HUMAN	0.5	0.53	—	—
ATP4B_HUMAN	0.8	0.93	—	—
ATP5E_HUMAN	—	—	1.51915	1.4037
ATP5H_HUMAN	2.77	2.88	2.37714	2.21962
ATP5I_HUMAN	2.78	2.85	2.78576	2.65131
ATP5J_HUMAN	2.68	2.58	2.35857	2.23358
ATP5L_HUMAN	2.75	2.51	2.07807	1.92642
ATP5S_HUMAN	0.89	1.03	1.24305	1.07198
ATP6_HUMAN	4.36	4.42	3.30783	3.33375
ATP68_HUMAN	2.36	2	2.33751	2.13191
ATP7A_HUMAN	1.14	1.38	0.309108	0.280986
ATP7B_HUMAN	0.57	0.63	-0.330049	-0.0904413
ATP8_HUMAN	—	—	3.54238	3.55073
ATP9A_HUMAN	1.57	1.35	0.7576	1.21372
ATP9B_HUMAN	0.78	0.82	0.894487	0.967305
ATPA_HUMAN	3.16	3.13	2.90313	2.7254
ATPB_HUMAN	2.94	2.88	2.92437	2.81519
ATPD_HUMAN	2.17	2.5	2.17222	1.89426
ATPF1_HUMAN	1.23	1.22	1.90721	1.79848
ATPF2_HUMAN	0.81	0.91	0.956139	0.864835
ATPG_HUMAN	2.32	2.46	2.32639	2.26636
ATPK_HUMAN	2.54	2.16	2.52391	2.28305
ATPMD_HUMAN	2.84	2.75	2.45999	2.36497
ATPO_HUMAN	2.45	2.61	2.53365	2.37358
ATR_HUMAN	1.09	1.08	0.386797	0.497286
ATRAP_HUMAN	—	—	0.598437	0.944386
ATRIP_HUMAN	—	—	0.0617916	0.10046
ATRN_HUMAN	1.15	1.33	0.807858	0.789189
ATRN1_HUMAN	1.24	1.31	0.758758	0.111807
ATRX_HUMAN	1.2	1.19	1.37641	1.32191
ATS1_HUMAN	1.62	1.4	0.525528	0.852965
ATS10_HUMAN	1.1	1.1	-0.0935814	0.316243
ATS12_HUMAN	0.67	0.75	-0.651516	-0.337488
ATS13_HUMAN	0.76	0.78	-0.289643	-0.271339
ATS14_HUMAN	0.91	0.92	-1.85049	-1.07653
ATS15_HUMAN	1.11	1.13	-0.594953	-0.140714
ATS16_HUMAN	0.97	0.99	-1.38416	0.0711711
ATS17_HUMAN	0.78	0.78	0.189389	-0.043137
ATS18_HUMAN	1.23	1.26	-2.1528	-2.20912
ATS19_HUMAN	1.12	1.14	0.125631	0.231561
ATS2_HUMAN	0.85	1.14	-0.186532	0.223621
ATS20_HUMAN	0.82	0.97	—	-1.95892
ATS3_HUMAN	0.69	0.76	-0.658075	-0.693174
ATS4_HUMAN	1.9	1.88	-1.36504	-0.905277
ATS5_HUMAN	0.91	0.97	0.260777	0.355204
ATS6_HUMAN	0.98	1.2	-0.682978	-0.488942
ATS7_HUMAN	0.87	0.97	-0.766935	-0.469289
ATS8_HUMAN	0.82	1	-0.589105	-1.00505
ATS9_HUMAN	0.65	0.68	0.389223	0.634353
ATTY_HUMAN	0.88	1.04	—	—
ATX1_HUMAN	1.24	1.21	1.06876	1.10457
ATX10_HUMAN	1.7	1.52	1.56083	1.56178
ATX1L_HUMAN	—	—	0.684129	0.783105
ATX2_HUMAN	1.96	1.71	0.815036	0.944841
ATX2L_HUMAN	1.58	1.77	0.526173	0.832681
ATX3_HUMAN	0.96	1.19	0.572629	0.65746
ATX3L_HUMAN	0.79	0.86	—	—
ATX7_HUMAN	1.27	1.32	0.616188	0.627408
AUGN_HUMAN	1.09	0.78	0.144185	-0.114062
AUHM_HUMAN	1.14	1.01	1.05956	1.01317
AUNIP_HUMAN	0.77	0.81	-1.4641	-1.45459
AUP1_HUMAN	2.09	1.78	1.36625	1.24632
AURKA_HUMAN	—	—	0.725524	0.340065
AURKB_HUMAN	0.91	0.94	-1.79685	-0.817024
AURKC_HUMAN	0.72	0.87	-0.448524	-0.370192
AUTS2_HUMAN	1.46	1.38	0.189246	0.435564
AUXI_HUMAN	1.25	1.08	-0.132171	-1.43e-05
AVEN_HUMAN	0.79	0.82	0.877246	0.942899
AVIL_HUMAN	0.91	1.06	0.432251	0.334293
AVL9_HUMAN	0.79	0.8	0.652022	0.536657
AVPI1_HUMAN	1.63	1.51	0.0814553	0.227555
AVR2A_HUMAN	1.33	1.51	0.886622	0.915332
AVR2B_HUMAN	0.66	0.73	0.74828	0.688859
AWAT1_HUMAN	1.35	1.37	—	—
AWAT2_HUMAN	0.66	0.66	—	—
AX2R_HUMAN	—	—	-0.101012	0.0769971
AXA2L_HUMAN	0.84	0.74	1.23073	1.62272
AXA81_HUMAN	—	—	-1.91307	-1.12715
AXDN1_HUMAN	—	—	-1.02239	-1.36636
AXIN1_HUMAN	—	—	0.483828	0.502831
AXIN2_HUMAN	—	—	0.663395	0.471519
AZI2_HUMAN	1.32	1.66	0.977789	0.932498
AZIN1_HUMAN	1.46	1.12	1.48061	1.4694
AZIN2_HUMAN	1.28	1.24	-0.251684	0.0969274
B2CL1_HUMAN	1.34	1.42	0.843169	1.03022
B2CL2_HUMAN	1.2	0.94	0.409587	0.499188
B2L10_HUMAN	0.69	0.82	—	-1.46494
B2L11_HUMAN	0.87	1.02	0.387356	0.645146
B2L12_HUMAN	0.84	0.84	0.77797	0.730246
B2L13_HUMAN	1.7	1.65	1.65047	1.62643
B2L14_HUMAN	0.57	0.62	—	-1.41827
B2L15_HUMAN	—	—	-0.990681	-0.776162
B2LA1_HUMAN	1.13	1.08	-0.766113	-0.431657
B2MG_HUMAN	3.56	2.84	2.02479	2.51989
B3A2_HUMAN	1.75	1.76	0.690841	0.784522
B3A3_HUMAN	0.99	0.87	-0.890533	-0.686821
B3A4_HUMAN	1.01	1.01	-2.2801	-2.38907
B3AT_HUMAN	1.59	1.67	-0.462008	-0.291918
B3GA1_HUMAN	1.07	1.03	-2.70355	-1.18133
B3GA2_HUMAN	0.68	0.68	-1.47633	-1.73985
B3GA3_HUMAN	0.99	1.05	0.108281	0.253481
B3GL1_HUMAN	0.86	0.97	-0.535758	-0.117505
B3GL2_HUMAN	0.79	0.8	1.40411	1.20918
B3GLT_HUMAN	1.26	1.28	0.55057	0.390926
B3GN2_HUMAN	—	—	-0.130497	0.0806842
B3GN3_HUMAN	0.76	1	—	—
B3GN4_HUMAN	1.01	1.13	-1.62103	-1.91183
B3GN5_HUMAN	0.76	0.69	1.10797	1.20804
B3GN6_HUMAN	0.64	0.64	—	—
B3GN7_HUMAN	0.66	0.66	-1.29535	-0.626676
B3GN8_HUMAN	0.84	0.84	-0.548223	-0.425839
B3GN9_HUMAN	0.82	0.81	-0.49645	-0.0188045
B3GNL_HUMAN	0.71	0.83	-0.143681	-0.195885
B3GT1_HUMAN	0.68	0.8	0.584287	0.145718
B3GT2_HUMAN	0.93	1.11	-0.898037	-1.03867
B3GT4_HUMAN	1.09	1.04	—	—
B3GT5_HUMAN	0.59	0.67	-1.45059	-1.51844
B3GT6_HUMAN	0.7	0.71	0.249827	0.326713
B4GA1_HUMAN	—	—	0.987341	0.86952
B4GN1_HUMAN	0.65	0.74	0.356745	0.16781
B4GN2_HUMAN	0.76	0.77	—	—
B4GN3_HUMAN	0.72	0.73	-0.297679	0.0543142
B4GN4_HUMAN	0.84	0.84	—	—
B4GT1_HUMAN	1.08	1.13	0.686785	0.660611
B4GT2_HUMAN	0.8	0.87	1.2516	1.26469
B4GT3_HUMAN	1.47	1.24	0.775417	0.722019
B4GT4_HUMAN	1.36	1.62	0.314548	0.237348
B4GT5_HUMAN	1.68	1.68	1.12992	1.1797
B4GT6_HUMAN	0.84	1.01	0.100829	0.0478782
B4GT7_HUMAN	1.13	1.28	0.510899	0.50859
B9D1_HUMAN	1.12	1.29	0.045718	0.148495
B9D2_HUMAN	0.69	0.83	-0.480005	-0.381984
BAALC_HUMAN	1.12	0.73	-0.177738	-0.540991
BAAT_HUMAN	0.82	0.9	-2.02748	-1.80573
BABA1_HUMAN	—	—	1.65494	1.46565
BABA2_HUMAN	0.73	0.71	1.23926	1.21563
BACD1_HUMAN	—	—	-0.301638	-0.0409853
BACD2_HUMAN	—	—	0.664026	0.656514
BACD3_HUMAN	—	—	0.443748	0.559837
BACE1_HUMAN	1.5	1.2	0.523563	0.575922
BACE2_HUMAN	0.89	0.73	0.35176	0.490603
BACH_HUMAN	1.06	0.93	-0.41945	-0.133661
BACH1_HUMAN	0.86	0.92	1.12976	1.13313
BACH2_HUMAN	0.74	0.83	0.52516	0.488297
BAD_HUMAN	0.51	0.53	1.25194	1.05222
BAF_HUMAN	1.97	2.16	1.85575	1.74648
BAG1_HUMAN	1.8	1.75	1.72013	1.63248
BAG2_HUMAN	0.94	1	0.723246	0.640881
BAG3_HUMAN	1.5	2.35	1.59967	1.65352
BAG4_HUMAN	0.73	0.84	0.686768	0.70322
BAG5_HUMAN	1.25	0.93	0.842117	0.881564
BAGE1_HUMAN	0.82	1.04	—	—
BAHC1_HUMAN	0.67	0.69	0.132989	0.0803739
BAHD1_HUMAN	1.41	1.45	0.186205	0.238212
BAIP2_HUMAN	0.79	0.81	-0.00127783	-0.0767783
BAIP3_HUMAN	0.68	0.68	-0.192542	-0.152171
BAK_HUMAN	0.88	0.93	0.559192	0.479795
BAKOR_HUMAN	—	—	0.91188	0.837875
BAMBI_HUMAN	0.89	0.85	-0.148827	-0.0774816
BANK1_HUMAN	0.9	0.93	-0.883465	-0.578006
BANP_HUMAN	1.59	1.5	0.548074	0.592125
BAP1_HUMAN	1.5	1.49	1.20391	1.16252
BAP18_HUMAN	—	—	1.11692	1.14779
BAP29_HUMAN	0.94	1.09	1.37717	1.3385
BAP31_HUMAN	1.89	1.1	1.24159	1.18767
BARD1_HUMAN	0.84	0.84	0.984785	0.965663
BARH1_HUMAN	0.73	0.74	—	—
BARH2_HUMAN	0.84	0.84	—	—
BARX1_HUMAN	0.93	1.09	—	—
BARX2_HUMAN	0.81	0.91	—	-1.27467
BASI_HUMAN	1.79	0.89	2.11459	1.94064
BASP1_HUMAN	2.45	1.43	-0.274262	-0.0193373
BAT1_HUMAN	0.56	0.63	-1.40289	-1.04593
BATF_HUMAN	0.83	0.83	-1.09879	-0.252325
BATF2_HUMAN	0.74	0.75	0.0984534	0.496016
BATF3_HUMAN	0.76	0.81	-0.743477	-0.510022
BAX_HUMAN	0.99	1.1	0.548955	0.59784
BAZ1A_HUMAN	1.13	1.17	0.379846	0.55028
BAZ1B_HUMAN	1.52	1.74	1.0805	0.998816
BAZ2A_HUMAN	1.27	1.44	0.684303	0.872814
BAZ2B_HUMAN	1.35	1.17	0.857056	0.888652
BBC3_HUMAN	1.38	1.46	—	—
BBIP1_HUMAN	—	—	0.709796	0.721166
BBOF1_HUMAN	1.2	1.35	0.0116592	0.236915
BBS1_HUMAN	1.44	1.45	0.407999	0.222
BBS10_HUMAN	1.02	1.19	0.553265	0.520964
BBS12_HUMAN	0.73	0.74	-0.946772	-0.552574
BBS2_HUMAN	2.06	1.91	1.32941	1.24754
BBS4_HUMAN	0.98	1.18	0.744621	0.777459
BBS5_HUMAN	0.74	0.75	0.332002	0.352605
BBS7_HUMAN	0.79	0.92	0.424955	0.342671
BBX_HUMAN	1.38	1.19	0.903586	0.940014
BC11A_HUMAN	1.28	1.29	-1.41405	-1.05615
BC11B_HUMAN	0.95	1.04	-1.318	-0.487876
BCAM_HUMAN	1.09	1.15	0.538691	0.654398
BCAP_HUMAN	0.84	0.84	-0.230984	0.125969
BCAR1_HUMAN	1.24	1.19	0.97528	0.851133
BCAR3_HUMAN	1.11	1.21	0.746433	0.774737
BCAS1_HUMAN	1.46	1.27	-1.72204	-0.584136
BCAS3_HUMAN	1.07	1.11	1.03561	1.00755
BCAS4_HUMAN	0.71	0.78	-0.346532	-0.615684
BCAT1_HUMAN	0.76	0.89	-0.0431125	0.302093
BCAT2_HUMAN	1.33	1.44	1.05837	1.07268
BCCIP_HUMAN	1.25	1.46	1.32887	1.27218
BCD1_HUMAN	1.01	0.99	0.554439	0.472784
BCDO1_HUMAN	1	1.04	-1.79726	-1.70215
BCDO2_HUMAN	0.73	0.72	0.967496	1.13018
BCKD_HUMAN	1.14	1.12	1.23096	1.20071
BCL10_HUMAN	1.14	1.13	0.148905	0.262869
BCL2_HUMAN	1.06	1.17	1.1153	0.917527
BCL3_HUMAN	0.87	0.97	-0.0740679	0.182152
BCL6_HUMAN	1.34	2.43	1.64339	1.44448
BCL6B_HUMAN	0.74	0.75	0.147185	-0.0231701
BCL7A_HUMAN	1.2	1.18	0.597274	0.55623
BCL7B_HUMAN	1.45	1.47	1.19263	1.12157
BCL7C_HUMAN	1.66	1.67	0.937439	0.84036
BCL8_HUMAN	—	—	-0.53418	-0.165824
BCL9_HUMAN	1.03	1.24	0.248824	0.253256
BCL9L_HUMAN	0.84	0.84	0.639213	0.721976
BCLA3_HUMAN	0.69	0.7	0.43042	0.404593
BCLF1_HUMAN	1.5	1.37	1.26911	1.2633
BCOR_HUMAN	1.31	1.39	0.749789	0.656616
BCOR2_HUMAN	0.84	0.84	—	—
BCORL_HUMAN	1.01	1.08	-0.353344	-0.129071
BCR_HUMAN	1.68	1.72	0.0306928	0.147169
BCS1_HUMAN	1.25	1.45	0.950126	0.97489
BD1L1_HUMAN	1.21	1.13	0.683597	0.701707
BDH_HUMAN	1.07	1.06	—	-1.44012
BDH2_HUMAN	1.18	0.97	0.6166	0.511164
BDNF_HUMAN	0.81	0.88	-0.476302	-0.034502
BDP1_HUMAN	1.46	1.46	—	—
BEAN1_HUMAN	—	—	-1.88077	-2.37146
BECN1_HUMAN	1.89	1.81	1.54846	1.32774
BEGIN_HUMAN	0.94	0.88	-1.95178	-0.618282
BEND2_HUMAN	—	—	-1.12337	-1.20767
BEND3_HUMAN	0.8	0.8	-0.374466	-0.50869
BEND4_HUMAN	—	—	—	-2.60783
BEND5_HUMAN	0.79	0.83	0.323774	0.158803
BEND6_HUMAN	0.84	0.84	-0.742297	-0.360081
BEND7_HUMAN	0.78	0.79	0.832204	0.616984
BEST1_HUMAN	0.83	0.98	-0.85798	-0.655484
BEST2_HUMAN	0.5	0.57	—	—
BEST3_HUMAN	1	1.02	1.11872	1.40417
BEST4_HUMAN	0.78	0.95	-2.12148	-1.96548
BET1_HUMAN	1.1	1.09	0.732282	0.59508
BET1L_HUMAN	0.7	0.75	0.595583	0.609118
BEX1_HUMAN	1.97	1.66	-1.40115	-1.5739
BEX2_HUMAN	—	—	-0.133719	0.728235
BEX3_HUMAN	3.01	1.77	0.611121	0.80843
BEX4_HUMAN	1.87	1.12	0.125832	0.320165
BEX5_HUMAN	0.92	0.81	-0.844251	-1.13822
BFAR_HUMAN	1.04	1.17	—	—
BFSP1_HUMAN	0.86	1.45	-1.31153	-0.788644
BFSP2_HUMAN	0.75	0.84	—	-1.14312
BGAL_HUMAN	1.5	1.3	0.574191	0.564716
BGAT_HUMAN	0.85	0.96	—	—
BGH3_HUMAN	1.9	1.18	0.864132	1.07222
BGLR_HUMAN	1.72	1.41	0.460872	0.544858
BGP11_HUMAN	1.28	0.98	—	—
BHA15_HUMAN	—	—	-1.40684	—
BHE22_HUMAN	0.84	0.84	-2.01414	-0.951702
BHE40_HUMAN	1.42	1.36	1.20137	1.39469
BHE41_HUMAN	1.24	0.95	1.29581	1.33614
BHLH9_HUMAN	0.8	0.82	0.359126	0.163492
BHMT1_HUMAN	0.88	0.84	—	-1.35211
BHMT2_HUMAN	1.05	1.05	0.540985	0.452966
BI1_HUMAN	2.46	1.48	2.08733	1.85992
BI2L1_HUMAN	1.13	1.16	-0.591265	-0.319909
BI2L2_HUMAN	0.57	0.64	-1.50618	-0.881147
BICC1_HUMAN	0.66	0.75	0.513721	0.577424
BICD1_HUMAN	0.96	1.07	-0.0810344	0.489324
BICD2_HUMAN	0.98	0.89	0.815432	0.710864
BICL1_HUMAN	—	—	-1.22112	-0.66643
BICRA_HUMAN	1.69	1.74	-0.25022	0.0388069
BICRL_HUMAN	0.99	0.96	0.72351	0.723556
BID_HUMAN	1.07	1.03	0.0947855	0.577231
BIEA_HUMAN	1.34	1.41	1.26195	1.17106
BIG1_HUMAN	1.24	1.19	0.948881	0.994692
BIG2_HUMAN	0.95	1.02	0.924867	0.940486
BIG3_HUMAN	1.37	1.35	-0.738373	-0.345215
BIK_HUMAN	0.61	0.6	-1.41874	-1.84144
BIN1_HUMAN	1.62	2.64	2.62032	2.51873
BIN2_HUMAN	0.89	0.72	-0.304552	0.0107535
BIN3_HUMAN	1.21	1.14	0.258692	0.419718
BIP_HUMAN	2.94	2.41	1.14127	1.29115
BIRC1_HUMAN	0.84	0.86	-1.99569	-1.32256
BIRC2_HUMAN	1.88	1.2	1.34308	1.33774
BIRC3_HUMAN	1.05	1.18	0.0184425	0.479323
BIRC5_HUMAN	0.6	0.61	—	-0.885539
BIRC6_HUMAN	1.93	1.9	1.17636	1.19227
BIRC7_HUMAN	1.44	1.47	-1.93478	-1.53417
BIRC8_HUMAN	0.7	0.7	—	—
BIVM_HUMAN	1.43	1.44	1.11005	1.07198
BKRB1_HUMAN	0.66	0.74	—	-0.820583
BKRB2_HUMAN	0.82	0.86	-0.806625	-0.394421
BL1S1_HUMAN	2.13	2.23	1.83395	1.60028
BL1S2_HUMAN	—	—	1.17349	1.20677
BL1S3_HUMAN	0.62	0.62	-0.0760026	-0.118055
BL1S4_HUMAN	0.9	0.87	0.499535	0.366042
BL1S5_HUMAN	—	—	0.647639	0.696464
BL1S6_HUMAN	2.03	1.97	1.27426	1.20187
BLCAP_HUMAN	2.17	2.42	2.03481	1.99709
BLID_HUMAN	—	—	—	-1.00014
BLK_HUMAN	0.6	0.64	-2.11748	-1.31933
BLM_HUMAN	0.75	1.27	-0.798046	-0.454594
BLMH_HUMAN	0.87	0.91	0.758739	0.803835
BLNK_HUMAN	1.05	0.96	-0.744573	-0.104911
BLVRB_HUMAN	1.71	1.99	1.72996	1.50636
BMAL1_HUMAN	1.19	1.22	0.309517	0.588392
BMAL2_HUMAN	0.6	0.67	-1.1314	-0.559406
BMF_HUMAN	—	—	-0.15881	0.0566419
BMI1_HUMAN	1.74	1.61	1.28741	1.18864
BMP1_HUMAN	1.12	1.3	-0.102164	0.13224
BMP10_HUMAN	0.62	0.75	—	-1.92088
BMP15_HUMAN	0.69	0.86	—	—
BMP2_HUMAN	0.78	0.87	-0.226252	-0.348312
BMP2K_HUMAN	1.07	1.29	0.656318	0.756405
BMP3_HUMAN	0.84	1.02	-0.916454	-2.04807
BMP4_HUMAN	0.57	0.56	0.383032	0.374037
BMP5_HUMAN	0.7	0.82	0.333737	0.178493
BMP6_HUMAN	0.64	0.7	-0.115303	-0.422546
BMP7_HUMAN	1.06	1.18	-0.920602	-0.924234
BMP8A_HUMAN	0.67	0.76	-1.51694	-2.2085
BMP8B_HUMAN	0.61	0.68	-0.803484	-0.65816
BMPER_HUMAN	0.72	0.77	-0.026493	0.351222
BMPR2_HUMAN	0.72	0.78	0.901351	0.915864
BMR1A_HUMAN	0.91	0.95	0.935103	0.892145
BMR1B_HUMAN	0.69	1.72	0.482831	0.248451
BMS1_HUMAN	1.14	1.05	0.884243	0.747715
BMX_HUMAN	0.66	0.87	-0.998851	-0.536392
BN3D2_HUMAN	0.71	0.72	0.0170375	0.0877743
BNC1_HUMAN	0.9	1.18	-1.38303	-1.13484
BNC2_HUMAN	1.34	1.41	1.72529	1.59892
BNI3L_HUMAN	2.25	1.61	1.06234	1.09805
BNIP2_HUMAN	1.53	1.69	1.58115	1.41023
BNIP3_HUMAN	1.37	1.25	1.2852	1.20016
BNIPL_HUMAN	0.74	0.75	-1.1353	-1.29757
BOC_HUMAN	1.33	1.31	0.209531	0.485111
BOD1_HUMAN	0.91	0.86	1.51586	1.34325
BODG_HUMAN	0.87	1.06	-0.766831	-0.827964
BOK_HUMAN	1.19	1.2	-0.401001	0.292976
BOLA1_HUMAN	0.63	0.68	0.940268	0.741384
BOLA2_HUMAN	1.21	0.94	-0.671671	-0.646307
BOLA3_HUMAN	—	—	1.62344	1.55022
BOLL_HUMAN	0.81	0.8	0.543447	0.211166
BOP_HUMAN	0.72	0.8	0.283559	0.288383
BOP1_HUMAN	1.15	1.14	0.822181	0.716792
BORA_HUMAN	0.85	1.07	-0.365148	-0.316457
BORC5_HUMAN	0.8	0.77	0.623394	0.436713
BORC6_HUMAN	0.97	1.02	0.616577	0.531352
BORC7_HUMAN	—	—	1.05705	0.953239
BORC8_HUMAN	—	—	0.596511	0.676331
BOREA_HUMAN	0.78	0.74	-1.2286	-0.87022
BORG1_HUMAN	0.69	0.76	0.152328	0.324011
BORG2_HUMAN	0.98	0.91	1.12826	0.983391
BORG4_HUMAN	1.19	1.13	0.442314	0.522768
BORG5_HUMAN	1.43	1.5	-0.0899244	0.169186
BPEC1_HUMAN	0.89	1.11	—	—
BPHL_HUMAN	0.93	0.96	0.934283	0.837323
BPI_HUMAN	0.89	0.91	-1.54113	-0.673066
BPIB4_HUMAN	—	—	—	-1.3007
BPL1_HUMAN	1.16	1.25	0.902827	0.749576
BPNT1_HUMAN	0.93	1.14	0.724735	0.479793
BPTF_HUMAN	1.17	1.11	1.18306	1.22843
BRAF_HUMAN	—	—	0.673042	0.786097
BRAP_HUMAN	1.17	1.3	—	—
BRAS2_HUMAN	—	—	-0.974944	-0.341418
BRAT1_HUMAN	—	—	0.475471	0.42453
BRCA1_HUMAN	0.77	0.85	0.254055	0.302997
BRCA2_HUMAN	0.89	1.11	-0.919417	-0.902104
BRCC3_HUMAN	1.01	1.27	0.820163	0.745672
BRD1_HUMAN	1.55	1.33	0.604766	0.621355
BRD2_HUMAN	2.03	1.73	-0.892488	-0.938088
BRD3_HUMAN	1.88	1.64	0.633155	0.660254
BRD4_HUMAN	1.8	1.84	0.812981	0.86639
BRD7_HUMAN	1.57	1.43	0.636364	0.591903
BRD8_HUMAN	1.22	1.08	0.9412	0.767688
BRD9_HUMAN	1.76	1.63	0.758036	0.706484
BRDOS_HUMAN	—	—	-0.0615658	0.0929802
BRDT_HUMAN	0.94	1.11	—	—
BRE1A_HUMAN	0.83	0.76	0.935713	0.873429
BRE1B_HUMAN	0.54	0.56	0.727111	0.779409
BRF2_HUMAN	1.04	1.14	0.916815	0.733412
BRI3_HUMAN	—	—	1.57151	1.55731
BRI3B_HUMAN	0.68	0.66	-0.107522	0.00371896
BRID5_HUMAN	—	—	-0.0321409	-0.0713635
BRK1_HUMAN	2.43	1.7	1.70219	1.65422
BRM1L_HUMAN	1.69	1.7	0.481858	0.461443
BRMS1_HUMAN	1.26	1.33	0.721234	0.623963
BRNP1_HUMAN	0.95	1.03	-1.17851	-0.612349
BRNP2_HUMAN	0.67	0.71	-1.33622	-2.01229
BRNP3_HUMAN	0.84	0.91	-0.520593	-0.294789
BROMI_HUMAN	—	—	-0.483803	-0.154282
BROX_HUMAN	1.73	1.8	1.23848	1.18052
BRPF1_HUMAN	1.07	1.05	0.346134	0.26185
BRPF3_HUMAN	0.73	0.73	0.599587	0.475187
BRS3_HUMAN	0.88	1.14	—	—
BRSK1_HUMAN	0.72	0.71	-0.96447	-0.932821
BRSK2_HUMAN	0.77	0.84	—	-1.15419
BRWD1_HUMAN	1.02	1.3	1.25043	1.27682
BRWD3_HUMAN	1.47	1.51	-0.0544502	0.0894494
BRX1_HUMAN	—	—	0.753003	0.6987
BSCL2_HUMAN	1.79	1.1	0.967797	0.735829
BSDC1_HUMAN	1.79	1.5	1.07112	0.997365
BSH_HUMAN	0.85	0.85	—	—
BSN_HUMAN	0.63	0.48	-1.44687	-1.06196
BSPH1_HUMAN	1.23	1.26	—	—
BSPRY_HUMAN	1.2	1.33	-1.37228	-1.76069
BSSP4_HUMAN	1.2	1.24	—	—
BST1_HUMAN	0.76	0.76	-0.147101	-0.0187855
BST2_HUMAN	1.24	0.85	0.693268	0.912763
BT1A1_HUMAN	0.46	0.52	—	—
BT2A1_HUMAN	1.03	0.91	0.383253	0.416218
BT2A2_HUMAN	1.17	1.26	-0.197198	0.284284
BT2A3_HUMAN	0.83	1	—	—
BT3A1_HUMAN	1.59	1.72	0.271528	0.883576
BT3A2_HUMAN	1.27	1.32	0.318032	0.788153
BT3A3_HUMAN	1.56	1.55	0.0296354	0.592582
BT3L4_HUMAN	—	—	1.16335	1.04886
BTAF1_HUMAN	1.71	1.64	0.546151	0.654727
BTBD1_HUMAN	2.11	2.06	2.14334	2.16056
BTBD2_HUMAN	1.18	1.18	1.19516	1.09791
BTBD3_HUMAN	1.42	1.04	0.914867	0.761555
BTBD6_HUMAN	0.98	0.98	1.69154	1.55369
BTBD7_HUMAN	1.07	1.42	—	—
BTBD8_HUMAN	0.67	0.67	-0.155289	-0.0651492
BTBD9_HUMAN	0.72	0.75	0.501004	0.665465
BTBDA_HUMAN	1.35	1.22	0.894208	0.859844
BTBDB_HUMAN	0.54	0.54	-0.310555	-0.698521
BTBDG_HUMAN	1.06	1.07	-1.26212	-0.770474
BTBDH_HUMAN	0.97	0.97	—	—
BTBDI_HUMAN	—	—	—	-2.23561
BTBDJ_HUMAN	—	—	-0.532203	-0.150716
BTC_HUMAN	0.97	1.23	-0.536191	-0.514176
BTD_HUMAN	1.03	1.24	0.773513	0.745644
BTF3_HUMAN	1.9	1.82	2.10208	1.99854
BTG1_HUMAN	2.37	1.23	0.563933	0.830282
BTG2_HUMAN	1.56	1.74	1.96084	1.60731
BTG3_HUMAN	1.31	1.23	-0.333926	-0.029226
BTG4_HUMAN	0.63	0.71	—	—
BTK_HUMAN	0.88	0.85	-0.334696	-0.058417
BTLA_HUMAN	—	—	-1.39757	-0.494176
BTNL2_HUMAN	0.56	0.62	—	—
BTNL3_HUMAN	1.53	2	-2.18646	-1.51213
BTNL8_HUMAN	0.7	0.84	-2.10206	-1.0595
BTNL9_HUMAN	0.81	0.81	0.413328	0.216757
BUB1_HUMAN	0.76	0.86	-1.00788	-0.337028
BUB1B_HUMAN	0.88	0.8	-1.09433	-0.376475
BUB3_HUMAN	1.75	1.49	1.0774	0.915263
BUD13_HUMAN	0.79	0.74	0.491611	0.35978
BUD23_HUMAN	1.41	1.28	1.41549	1.36112
BUD31_HUMAN	1.36	1.25	0.97342	0.952699
BUP1_HUMAN	0.71	0.77	-0.515411	-0.542872
BWR1B_HUMAN	0.83	0.95	—	—
BY55_HUMAN	0.85	0.94	-1.91772	-0.891252
BYST_HUMAN	0.66	0.75	0.391815	0.273781
BZW1_HUMAN	2.14	1.82	1.32081	1.3456
BZW2_HUMAN	2.03	2.43	2.22076	2.09855
C10_HUMAN	2.21	1.04	1.8673	1.61607
C102A_HUMAN	0.7	0.71	-0.336671	-0.42412
C102B_HUMAN	1.03	1.28	0.336175	0.2934
C11B1_HUMAN	0.86	0.92	—	—
C11B2_HUMAN	0.91	0.96	—	—
C144A_HUMAN	—	—	-0.799171	-0.652814
C144C_HUMAN	—	—	-2.28852	-1.08087
C144L_HUMAN	—	—	-1.91394	-1.39973
C163A_HUMAN	0.85	0.79	0.261793	0.675617
C163B_HUMAN	0.68	0.69	-0.270528	-0.0653178
C16L2_HUMAN	0.69	0.7	—	—
C170B_HUMAN	2.05	1.88	-0.339639	-0.0679247
C19L1_HUMAN	0.61	0.64	0.817095	0.679699
C19L2_HUMAN	0.77	0.78	0.679163	0.592471
C1C1L_HUMAN	—	—	-0.965263	-0.516293
C1D_HUMAN	—	—	0.75599	0.581106
C1GLC_HUMAN	1.28	1.43	0.674088	0.558689
C1GLT_HUMAN	1.23	1.53	0.888897	0.7754
C1QA_HUMAN	1.53	1.32	0.810031	1.36632
C1QB_HUMAN	1.48	1.3	0.664251	1.22238
C1QBP_HUMAN	2.03	1.39	1.83282	1.68431
C1QC_HUMAN	0.95	0.78	0.661653	1.22728
C1QL2_HUMAN	0.77	0.77	—	—
C1QL3_HUMAN	0.86	0.86	—	-2.22824
C1QL4_HUMAN	0.75	0.76	—	-1.24635
C1QR1_HUMAN	0.96	0.92	0.699133	0.592423
C1QRF_HUMAN	1.06	1.26	—	—
C1QT1_HUMAN	0.87	1.03	0.293159	0.570099
C1QT2_HUMAN	0.63	0.63	-0.454159	-0.505996
C1QT3_HUMAN	—	—	0.166841	0.457325
C1QT4_HUMAN	—	—	-1.0544	-0.532903
C1QT5_HUMAN	—	—	-0.00884484	0.27103
C1QT6_HUMAN	0.84	0.84	-0.223716	-0.164401
C1QT7_HUMAN	0.77	0.77	-0.447333	-0.107059
C1QT8_HUMAN	—	—	-1.93538	—
C1R_HUMAN	1.64	1.42	0.965436	1.31632
C1RL_HUMAN	1.33	1.59	0.293513	0.48122
C1S_HUMAN	2.04	1.63	1.27143	1.58283
C1T9A_HUMAN	0.77	0.78	-0.154351	-0.609676
C1T9B_HUMAN	—	—	-0.606592	-0.790909
C1TC_HUMAN	1.52	1.52	1.35434	1.26897
C1TM_HUMAN	0.82	0.75	-0.799163	-0.276063
C27C1_HUMAN	0.65	0.66	-0.854216	-1.1951
C295L_HUMAN	—	—	-1.69918	-0.565437
C2AIL_HUMAN	—	—	1.57983	1.23358
C2C2L_HUMAN	1.19	1.27	0.243003	0.247615
C2C4A_HUMAN	—	—	—	-1.08685
C2C4B_HUMAN	—	—	-0.659375	-1.23226
C2C4C_HUMAN	0.9	0.85	-1.5608	-1.07526
C2CD2_HUMAN	0.98	0.72	-0.184997	0.344544
C2CD3_HUMAN	1	1.02	0.304228	0.46524
C2CD5_HUMAN	1.32	1.26	0.855168	0.85438
C2CD6_HUMAN	0.77	0.77	-0.476938	-0.00756092
C2D1A_HUMAN	1.03	1.13	0.436008	0.505341
C2D1B_HUMAN	0.88	0.89	0.725726	0.644106
C2D2A_HUMAN	0.91	0.89	0.352152	0.288301
C2D2B_HUMAN	0.73	0.74	-1.52458	-1.12071
C2TA_HUMAN	0.92	1.06	-0.119318	0.447778
C3AR_HUMAN	1.05	1.03	-0.038954	0.183819
C42S1_HUMAN	1.31	0.64	0.658028	0.815402
C42S2_HUMAN	1.15	1.25	0.833912	0.806389
C43BP_HUMAN	1.02	1.02	0.9129	0.909607
C4BPA_HUMAN	0.77	0.76	-1.42818	—
C4BPB_HUMAN	0.73	0.81	-0.814449	-0.651168
C560_HUMAN	1.68	1.59	1.14314	1.20814
C56D1_HUMAN	0.84	0.84	-0.026081	0.0723896
C56D2_HUMAN	1.46	1.43	0.398698	0.0526572
C5AR1_HUMAN	1.16	1.29	0.0420949	0.195994
C5AR2_HUMAN	0.65	0.75	-0.669594	-0.595938
C8AP2_HUMAN	0.84	0.87	—	—
C99L2_HUMAN	0.67	0.68	1.60228	1.47351
CA021_HUMAN	0.84	1.05	1.93832	1.88906
CA043_HUMAN	—	—	2.30841	2.09786
CA050_HUMAN	0.86	0.89	0.841252	0.746767
CA052_HUMAN	1.59	1.38	0.769448	0.715263
CA053_HUMAN	0.71	0.72	0.0954971	0.134626
CA054_HUMAN	0.87	0.87	0.361477	0.523036
CA074_HUMAN	0.7	0.7	-0.273513	-0.18268
CA087_HUMAN	1.36	1.39	-1.50685	-2.09525
CA094_HUMAN	0.77	0.75	-2.2413	—
CA100_HUMAN	0.84	0.84	—	—
CA105_HUMAN	0.57	0.62	-0.613697	-0.0134168
CA109_HUMAN	1.22	1.37	0.639135	0.650634
CA112_HUMAN	0.66	0.74	-0.262968	-0.0580401
CA115_HUMAN	1.53	1.08	0.246511	0.345174
CA122_HUMAN	1.78	1.43	1.17557	1.23745
CA127_HUMAN	—	—	0.610159	0.178076
CA131_HUMAN	0.79	0.78	0.408613	0.461733
CA140_HUMAN	—	—	—	-1.64795
CA145_HUMAN	—	—	-1.54471	-1.76615
CA158_HUMAN	0.84	0.84	0.179037	-0.936059
CA159_HUMAN	0.64	0.77	-0.509593	-0.240476
CA162_HUMAN	0.93	0.76	-0.194007	0.207187
CA167_HUMAN	0.84	0.84	0.748459	0.550954
CA174_HUMAN	1.19	1.17	0.782461	0.63314
CA189_HUMAN	—	—	-1.40468	—
CA198_HUMAN	2.33	2.12	0.89319	1.07446
CA210_HUMAN	1.25	1.21	—	—
CA211_HUMAN	—	—	—	-0.690873
CA216_HUMAN	1.06	0.98	0.564402	0.512065
CA220_HUMAN	—	—	-1.86093	-0.726621
CA226_HUMAN	—	—	-1.25247	-1.01155
CA229_HUMAN	—	—	-0.857395	-0.863375
CA2D1_HUMAN	0.54	0.62	2.01796	1.87287
CA2D2_HUMAN	1.4	1.41	-0.748805	-0.730627
CA2D3_HUMAN	0.94	0.97	0.957669	0.854946
CA2D4_HUMAN	0.8	0.81	-0.369118	-0.237675
CA5BL_HUMAN	0.7	0.77	—	—
CAAP1_HUMAN	1.29	1.38	0.523915	0.354951
CAB39_HUMAN	1.8	1.36	1.93003	1.80437
CAB45_HUMAN	2.12	2.12	1.15251	1.14578
CABIN_HUMAN	1.92	1.9	0.472038	0.475705
CABL1_HUMAN	1.48	1.38	-0.433695	0.282128
CABL2_HUMAN	0.72	0.72	0.0775278	-0.0302208
CABP1_HUMAN	1.27	1.18	-0.652852	-0.777721
CABP2_HUMAN	0.93	1.02	—	—
CABP4_HUMAN	0.73	0.73	-0.796236	-0.170487
CABP5_HUMAN	0.61	0.68	-2.02958	-1.78447
CABP7_HUMAN	0.84	0.83	—	-2.12763
CABP8_HUMAN	0.71	0.66	-2.04406	-1.23529
CABYR_HUMAN	1.16	1.19	-0.940709	-1.12211
CAC1A_HUMAN	1.08	1.01	-1.12318	-1.70978
CAC1B_HUMAN	0.99	1.03	—	-2.76933
CAC1C_HUMAN	0.59	0.68	-0.462502	-0.356288
CAC1D_HUMAN	0.79	0.95	-1.61133	-1.7398
CAC1E_HUMAN	0.58	0.66	-1.14317	-0.310067
CAC1F_HUMAN	0.55	0.59	-1.72082	-2.49526
CAC1G_HUMAN	0.96	1.11	-1.48916	-1.48871
CAC1H_HUMAN	0.44	0.48	-0.367232	-0.161579
CAC1I_HUMAN	0.84	0.91	-2.24013	-1.68309
CAC1S_HUMAN	1.15	2.1	2.04975	1.83962
CACB1_HUMAN	0.77	1.33	1.96989	1.89168
CACB2_HUMAN	0.94	1.01	-0.402783	-0.725687
CACB3_HUMAN	0.99	0.98	-0.438932	-0.137976
CACB4_HUMAN	0.97	1.51	-0.956272	-0.761608
CACL1_HUMAN	0.81	0.79	1.21083	1.06551
CACO1_HUMAN	2.05	1.96	1.81252	1.66925
CACO2_HUMAN	1.96	1.67	1.70493	1.53089
CACP_HUMAN	1.98	2.07	1.71764	1.79202
CAD10_HUMAN	1.1	1.16	-2.20146	—
CAD11_HUMAN	1.21	1.24	0.278662	0.270026
CAD12_HUMAN	0.74	0.83	—	—
CAD13_HUMAN	1.15	1.19	1.60735	1.52299
CAD15_HUMAN	0.65	0.81	0.885621	0.808181
CAD16_HUMAN	0.72	0.77	—	-2.37472
CAD17_HUMAN	0.71	0.68	-0.857489	-1.88855
CAD18_HUMAN	0.87	0.81	-0.690166	-1.02632
CAD19_HUMAN	1.09	1.28	-1.03399	-1.44185
CAD20_HUMAN	0.55	0.62	0.0986333	-1.30849
CAD22_HUMAN	0.95	1.04	-1.05017	-1.90542
CAD23_HUMAN	0.92	0.92	-0.46182	-0.322554
CAD24_HUMAN	0.82	0.83	-1.12974	-0.910512
CAD26_HUMAN	0.77	0.8	-0.797967	-0.607537
CADH1_HUMAN	0.95	0.75	-1.55165	-0.761267
CADH2_HUMAN	1.48	1.54	-0.662094	-0.527265
CADH3_HUMAN	0.63	0.67	—	-1.12581
CADH4_HUMAN	0.63	0.75	-1.86313	-1.86764
CADH5_HUMAN	0.98	0.89	0.586898	0.469953
CADH6_HUMAN	0.84	1.01	-0.472536	-0.358875
CADH7_HUMAN	0.64	0.96	—	—
CADH8_HUMAN	1.07	1.29	-0.775247	-0.373361
CADH9_HUMAN	0.76	0.93	—	—
CADM1_HUMAN	1.81	1.59	0.65219	0.600169
CADM2_HUMAN	0.74	0.74	0.482835	0.68272
CADM3_HUMAN	0.78	0.9	-0.403153	0.0596278
CADM4_HUMAN	0.69	0.79	0.209392	0.0344119
CAF17_HUMAN	—	—	0.685201	0.614722
CAF1A_HUMAN	1.02	1.1	0.212789	0.202338
CAF1B_HUMAN	0.65	0.75	0.812227	0.0386917
CAGE1_HUMAN	1.83	1.98	—	-1.65231
CAH1_HUMAN	0.89	0.97	-0.113286	0.064061
CAH10_HUMAN	0.87	0.87	-1.38743	—
CAH11_HUMAN	1.45	1.22	0.808549	0.605943
CAH12_HUMAN	0.89	0.81	-1.01109	-0.497725
CAH13_HUMAN	0.84	0.84	-0.572178	-0.625063
CAH14_HUMAN	0.99	1.01	0.748192	-0.156451
CAH2_HUMAN	1.47	0.91	1.32607	1.01908
CAH3_HUMAN	1.21	2.03	3.46733	3.82165
CAH4_HUMAN	1.12	1.16	0.252047	-0.0304187
CAH5A_HUMAN	0.66	0.78	—	-1.73907
CAH5B_HUMAN	0.79	0.92	-0.131268	0.193495
CAH6_HUMAN	0.83	0.87	—	—
CAH7_HUMAN	0.72	0.68	—	-1.7791
CAH8_HUMAN	0.65	0.77	-0.246194	-0.361099
CAH9_HUMAN	1.01	1.14	-1.03685	-2.03309
CAHD1_HUMAN	0.77	0.78	0.0704886	-0.0317679
CAHM2_HUMAN	0.87	0.81	0.165511	0.395391
CAHM3_HUMAN	0.82	0.82	—	—
CAHM4_HUMAN	—	—	-1.91802	-1.22642
CAHM5_HUMAN	0.84	0.84	-0.279854	-0.440079
CAHM6_HUMAN	0.97	0.83	-0.0329245	0.141722
CALB1_HUMAN	0.97	0.99	—	—
CALB2_HUMAN	1.16	1.12	-0.39451	-0.12141
CALCB_HUMAN	0.86	0.94	-1.91529	-1.23999
CALCR_HUMAN	0.83	1.02	-0.370661	-0.304341
CALD1_HUMAN	1.13	1.14	0.92257	1.09389
CALI_HUMAN	0.74	0.77	—	-1.18929
CALL3_HUMAN	0.86	1.06	—	-1.36975
CALL4_HUMAN	0.99	1.06	0.0957027	-0.0971886
CALL5_HUMAN	0.63	0.72	—	—
CALL6_HUMAN	—	—	1.63314	0.559061
CALM1_HUMAN	—	—	2.39348	2.08628
CALM2_HUMAN	—	—	1.91869	1.77097
CALM3_HUMAN	—	—	1.78571	1.71987
CALR_HUMAN	2.31	1.73	1.54768	1.52803
CALR3_HUMAN	1.22	1.2	—	-1.33398
CALRL_HUMAN	0.68	0.76	0.691598	0.828675
CALU_HUMAN	1.54	1.6	1.42139	1.47743
CALX_HUMAN	2.37	1.55	1.64354	1.66284
CALY_HUMAN	0.91	0.63	—	—
CAMKV_HUMAN	1.18	1.37	—	—
CAMLG_HUMAN	1.98	1.12	1.16375	1.09148
CAMP_HUMAN	0.79	0.8	—	—
CAMP1_HUMAN	0.91	0.95	1.04912	0.910459
CAMP2_HUMAN	1.05	1.02	1.54862	1.54488
CAMP3_HUMAN	0.96	0.94	-2.06385	-1.91748
CAN1_HUMAN	1.44	1.29	1.22795	1.15638
CAN10_HUMAN	0.74	0.89	0.0704664	0.25879
CAN11_HUMAN	0.74	0.89	-2.40473	-1.36811
CAN12_HUMAN	2.19	2.2	-1.81583	-0.679517
CAN13_HUMAN	0.84	0.84	—	-1.47977
CAN14_HUMAN	1.32	1.34	—	-1.75633
CAN15_HUMAN	1.13	1.2	0.194145	0.352403
CAN2_HUMAN	1.47	0.75	1.23601	1.39644
CAN3_HUMAN	0.99	1.35	2.31142	2.15046
CAN5_HUMAN	0.85	0.99	-0.517271	-0.164514
CAN6_HUMAN	0.74	0.84	-0.0580237	0.0961485
CAN7_HUMAN	1.12	1.14	0.93306	0.934827
CAN8_HUMAN	—	—	-1.03954	-0.395987
CAN9_HUMAN	0.61	0.71	-1.68415	-0.561936
CANB1_HUMAN	—	—	1.39817	1.13731
CANB2_HUMAN	1.14	1.13	—	-2.42376
CAND1_HUMAN	1.23	1.15	1.02179	1.03645
CAND2_HUMAN	0.91	1.64	1.58534	1.5314
CANT1_HUMAN	1.51	1.41	0.675648	0.579229
CAP1_HUMAN	2.44	1.51	0.947952	1.04071
CAP2_HUMAN	1.16	2.51	2.27296	2.10295
CAP7_HUMAN	0.72	0.72	—	—
CAPAM_HUMAN	0.89	1	0.877208	0.825818
CAPG_HUMAN	1.05	0.81	0.158574	0.726116
CAPON_HUMAN	1.31	1.35	-1.07935	-1.29021
CAPR1_HUMAN	1.94	1.49	1.46276	1.4196
CAPR2_HUMAN	1.27	1.07	0.258879	0.557298
CAPS1_HUMAN	0.57	0.62	-1.18478	-0.865552
CAPS2_HUMAN	0.73	0.7	-0.0156735	0.0552292
CAPSL_HUMAN	0.58	0.59	—	—
CAPZB_HUMAN	2.05	1.75	1.60665	1.55338
CAR10_HUMAN	0.71	0.83	0.0261122	-0.0156158
CAR11_HUMAN	0.83	0.79	-1.55992	-0.586868
CAR14_HUMAN	0.68	0.76	-2.11937	-2.0505
CAR16_HUMAN	—	—	-0.341558	-0.00965226
CAR17_HUMAN	—	—	—	-1.07091
CAR18_HUMAN	0.83	0.82	—	—
CAR19_HUMAN	0.99	0.96	1.27182	1.06288
CARD6_HUMAN	1.14	1.13	0.0915755	0.235241
CARD8_HUMAN	0.89	0.89	0.912631	0.929218
CARD9_HUMAN	0.61	0.62	-1.15094	-0.448559
CARF_HUMAN	0.95	1.05	0.578138	0.521154
CARL1_HUMAN	0.82	0.83	-0.475551	-0.10799
CARL2_HUMAN	0.81	0.81	-1.36796	-0.480333
CARL3_HUMAN	1.13	1.14	—	-2.02349
CARM1_HUMAN	1.66	2.05	1.41455	1.27544
CARME_HUMAN	0.84	0.84	0.822455	0.714245
CART_HUMAN	1.08	1.13	—	—
CARTF_HUMAN	0.85	0.95	0.539963	0.51801
CASA1_HUMAN	0.84	1.05	—	—
CASB_HUMAN	1.32	1.84	—	—
CASC1_HUMAN	0.75	0.86	-0.616554	-1.01982
CASC3_HUMAN	2.1	1.71	1.03796	1.03941
CASC4_HUMAN	0.87	0.86	1.14786	1.08146
CASD1_HUMAN	1.62	1.64	0.944289	0.880866
CASK_HUMAN	0.7	0.82	—	—
CASL_HUMAN	1.18	1.22	0.404478	0.340692
CASP1_HUMAN	1.04	1	-0.050961	0.273721
CASP2_HUMAN	0.6	0.7	0.0334599	0.243036
CASP3_HUMAN	1.05	1.05	0.735637	0.767937
CASP4_HUMAN	0.99	1.11	0.460865	0.847084
CASP5_HUMAN	0.88	1.08	-1.32784	-1.817
[truncated: 16,379 more rows]

## Sheet: Dataset S5
UniProt ID	Desm Ctl Abundance	Desm Agg Abundance	Fil Ctl Abundance	Fil Agg Abundance	Myot Ctl Abundance	Myot Agg Abundance
1433B_HUMAN	—	—	—	—	—	-4.26398
1433E_HUMAN	-4.22935	-4.35692	—	—	-4.18765	-4.27958
1433G_HUMAN	-3.14943	-3.62876	—	-3.31304	-3.47718	-3.18989
1433S_HUMAN	-3.85459	-3.98156	—	-3.66733	-4.28298	-3.57289
1433Z_HUMAN	—	-3.68021	—	-3.30951	—	-3.96664
2A5D_HUMAN	—	-4.81023	—	—	—	—
2ABA_HUMAN	—	-4.08279	—	—	—	—
3HIDH_HUMAN	—	-4.00823	—	—	—	—
3MG_HUMAN	—	-3.9067	—	—	—	—
5NT1A_HUMAN	—	-3.52142	—	—	—	—
A16A1_HUMAN	—	-4.93481	—	—	—	—
A1AG1_HUMAN	—	-3.95254	—	—	—	—
A1AT_HUMAN	—	-3.56893	—	—	—	—
A1BG_HUMAN	—	-4.64498	—	—	—	—
A2AP_HUMAN	—	—	—	—	—	-4.52959
A2GL_HUMAN	—	—	—	-3.7121	—	—
A2MG_HUMAN	—	-4.0751	—	—	—	—
A2ML1_HUMAN	—	—	—	—	-4.6476	-5.03561
AAAS_HUMAN	-4.24156	-4.05471	-4.12205	—	-3.69761	-3.61119
AACT_HUMAN	—	-3.87512	—	—	-4.11138	-4.49938
AAKB2_HUMAN	—	-3.98012	—	—	—	—
AAKG3_HUMAN	—	-4.23486	—	—	—	—
AAPK2_HUMAN	—	-4.60163	—	—	—	—
AATC_HUMAN	—	-3.42885	—	-3.53494	-3.97577	-4.15986
AATM_HUMAN	-3.23453	-3.5831	-3.50669	-3.92859	-3.60495	-3.7022
ABCA1_HUMAN	—	—	—	-4.52607	—	—
ABCB6_HUMAN	—	-4.44293	—	—	—	—
ABCD1_HUMAN	—	-4.90279	—	—	—	—
ABCF1_HUMAN	—	-4.87723	—	—	—	—
ABCF3_HUMAN	—	—	—	—	-4.41326	—
ABEC2_HUMAN	-3.17411	-3.3701	-3.71261	—	-3.2752	-3.95253
ABHD4_HUMAN	—	-4.25174	—	—	—	—
ABLM1_HUMAN	-4.21475	-4.29245	—	—	-4.58112	-4.25182
ABLM2_HUMAN	—	-4.50375	—	—	—	—
ABLM3_HUMAN	—	-4.16921	—	—	—	—
ABRA_HUMAN	—	-4.44062	—	—	—	—
ACADM_HUMAN	-4.16699	-4.01236	—	—	—	-4.46279
ACADS_HUMAN	—	-4.64554	—	—	—	—
ACADV_HUMAN	-3.17702	-3.34522	-4.2011	—	-3.55884	-3.87772
ACES_HUMAN	—	-4.42395	—	—	—	—
ACHB4_HUMAN	-4.42335	—	—	—	—	—
ACINU_HUMAN	—	—	—	—	—	-5.06329
ACO13_HUMAN	—	-4.17677	—	—	—	—
ACOC_HUMAN	—	-4.89928	—	—	—	-4.76902
ACON_HUMAN	-4.7149	-4.2571	—	-3.81244	—	-4.4069
ACPM_HUMAN	-3.54464	-4.05282	—	—	-3.55502	-3.53002
ACSL1_HUMAN	-3.10833	-3.38764	-3.07164	—	-3.32553	-3.41652
ACSL3_HUMAN	-4.58345	-4.3216	—	—	—	—
ACTBL_HUMAN	—	-4.3251	—	—	-4.35629	—
ACTN2_HUMAN	-1.62754	-1.8415	-1.59256	-1.77794	-1.56374	-1.76532
ACTN3_HUMAN	-2.72555	-3.38021	-3.09157	-3.93755	-2.79466	-3.29514
ACTN4_HUMAN	-2.90865	-3.2616	-3.17555	-3.27717	-2.80292	-3.04626
ACTS_HUMAN	-1.57861	-1.72375	-1.95084	-2.2313	-1.36691	-1.45959
ACTY_HUMAN	—	-4.12074	—	—	—	-4.43672
ACTZ_HUMAN	-3.25288	-3.28106	-3.67426	-3.38994	-3.2881	-3.47293
ACY1_HUMAN	—	-3.4297	—	—	—	—
ADA28_HUMAN	—	—	—	—	—	-4.82516
ADAL_HUMAN	—	-4.26794	—	—	—	—
ADAM5_HUMAN	—	-4.15276	—	—	—	—
ADCK2_HUMAN	-4.33928	-3.88564	-4.19452	—	-3.66353	-3.76499
ADEC1_HUMAN	—	-4.12141	—	—	—	—
ADGB_HUMAN	—	-5.25257	—	—	—	-4.69141
ADH1A_HUMAN	—	—	—	—	-4.0409	-4.36832
ADPPT_HUMAN	—	-3.31653	—	—	—	—
ADT1_HUMAN	-2.50813	-2.64374	-2.51342	-2.60612	-2.53423	-2.43569
ADT2_HUMAN	—	-3.99942	—	—	—	—
ADT3_HUMAN	-3.75311	-4.16202	—	—	-3.82034	-3.83682
AF10_HUMAN	—	-5.05921	—	—	—	—
AFG32_HUMAN	-4.22523	-4.58926	—	—	—	-4.73996
AGM1_HUMAN	—	-4.32111	—	—	—	—
AGO2_HUMAN	—	-4.96463	—	—	—	—
AGRL3_HUMAN	—	—	—	—	-4.97229	—
AHNK_HUMAN	-5.23026	—	—	-4.69817	—	-5.33633
AIFM1_HUMAN	—	—	—	—	—	-4.60758
AIFM2_HUMAN	—	-4.60235	—	—	—	—
AIMP2_HUMAN	—	-3.76024	—	—	—	—
AK1A1_HUMAN	—	-4.54252	—	—	—	—
AK1BA_HUMAN	—	-4.53033	—	—	—	—
AK1BF_HUMAN	—	-4.2174	—	—	—	—
AK1C2_HUMAN	—	-4.05475	—	—	—	—
AK1C3_HUMAN	—	-4.05475	—	—	—	—
AK1D1_HUMAN	—	-4.03842	—	-3.80834	—	—
AKAP9_HUMAN	—	—	—	-4.76362	-5.2669	—
AKIP1_HUMAN	—	-4.35286	—	—	—	—
AL1A1_HUMAN	—	-4.38746	—	-4.16019	—	—
AL1B1_HUMAN	—	-4.4312	—	—	—	-4.2574
AL3A2_HUMAN	-3.56573	-3.89729	-4.0706	-3.67724	-4.01575	-3.98067
AL3B1_HUMAN	—	-4.38796	—	—	—	—
AL9A1_HUMAN	—	-4.72437	—	—	—	—
ALAT1_HUMAN	—	-3.50035	—	-3.98876	—	—
ALBU_HUMAN	-2.77267	-2.30809	-3.65656	-2.61586	-2.97788	-2.64217
ALDOA_HUMAN	-2.47945	-2.5305	-2.53435	-2.44652	-2.52877	-2.54171
ALDOC_HUMAN	-3.46893	-3.76308	-3.92347	—	-3.32918	-3.47457
ALDR_HUMAN	—	-4.35938	—	-3.42003	—	—
ALKB2_HUMAN	—	-4.44728	—	—	—	—
ALKB3_HUMAN	—	-4.487	—	—	—	—
ALKB5_HUMAN	—	-4.31321	—	—	—	—
ALKB6_HUMAN	—	-4.09429	—	-3.83693	—	—
ALKB7_HUMAN	—	-4.0621	—	—	—	—
AMBP_HUMAN	—	-4.04505	—	—	—	-4.40807
AMOL1_HUMAN	—	-4.61623	—	—	—	—
AMPD1_HUMAN	-3.85029	-3.60033	-4.29435	—	-3.61655	-4.46521
AMPD3_HUMAN	—	-4.63471	—	-3.61188	—	-4.51204
AMPL_HUMAN	—	-4.7458	—	—	—	—
AMZ2_HUMAN	—	-4.41599	—	—	—	—
AN18A_HUMAN	—	-4.74643	—	—	—	—
ANGT_HUMAN	—	-4.63612	—	—	—	—
ANK1_HUMAN	—	-5.22477	—	—	-5.0555	—
ANK2_HUMAN	-5.17501	—	—	—	—	—
ANKF1_HUMAN	—	—	—	—	-4.39865	—
ANKR1_HUMAN	—	-3.46266	—	—	—	-4.0218
ANKR2_HUMAN	-4.37911	—	—	—	-4.28429	—
ANM1_HUMAN	—	-4.60001	—	—	—	—
ANM5_HUMAN	—	-3.98284	—	—	—	—
ANO9_HUMAN	—	—	—	—	—	-4.71332
ANR12_HUMAN	—	—	—	—	-5.00443	—
ANR17_HUMAN	—	—	—	-4.68835	-4.55223	-4.19117
ANR23_HUMAN	—	-2.85309	—	-3.46374	—	-3.84996
ANR35_HUMAN	-4.33973	—	—	—	—	—
ANR37_HUMAN	—	-3.88646	—	—	—	—
ANT3_HUMAN	—	-4.31586	—	—	—	—
ANX11_HUMAN	—	-4.73393	—	—	—	—
ANXA1_HUMAN	—	-4.12619	—	-3.45942	-3.52451	-4.11655
ANXA2_HUMAN	-3.38565	-3.02428	-3.58684	-3.58575	-3.50991	-3.25734
ANXA5_HUMAN	—	-4.22286	—	—	—	—
ANXA6_HUMAN	-3.54545	-3.34505	-3.59455	-3.63301	-3.5953	-3.60308
ANXA7_HUMAN	—	-4.0765	—	—	—	—
AOFB_HUMAN	-3.88572	-4.57569	—	—	-4.44399	-4.65186
AP1B1_HUMAN	—	—	—	—	-4.93831	—
AP1M1_HUMAN	—	-4.34405	—	—	—	—
AP1S2_HUMAN	—	—	—	-3.48918	—	—
AP2B1_HUMAN	—	—	—	—	-4.93278	—
AP2M1_HUMAN	—	-4.18404	—	—	—	—
AP2S1_HUMAN	—	-3.10159	—	—	—	-3.70112
AP3S2_HUMAN	—	-3.38389	—	-3.15128	—	—
AP4M1_HUMAN	—	-4.29187	—	—	—	—
AP4S1_HUMAN	—	-4.189	—	—	—	—
AP5S1_HUMAN	—	-3.86798	—	—	—	—
APC5_HUMAN	—	-4.30054	—	—	—	—
APC7_HUMAN	—	-3.77887	—	—	—	—
APOA1_HUMAN	—	-2.95302	—	-3.72164	—	-3.9547
APOA4_HUMAN	—	-4.24704	—	—	—	-4.4362
APOB_HUMAN	-5.16362	-4.73583	—	-4.93213	-5.30758	—
APOC1_HUMAN	—	—	—	-2.83942	—	—
APOC3_HUMAN	-2.91762	-3.11678	—	-3.29076	-3.43432	-3.85716
APOD_HUMAN	-3.04197	-3.03845	—	-3.19681	-3.45798	-3.11827
APOE_HUMAN	—	—	—	—	—	-3.98378
APOH_HUMAN	—	-4.4882	—	—	—	—
APOL2_HUMAN	—	-4.55827	—	—	—	—
APRV1_HUMAN	—	—	—	—	-4.3164	-4.00477
APT_HUMAN	—	-4.28591	—	—	—	—
AQP9_HUMAN	-4.19594	-3.93409	—	—	-3.70229	-4.0659
ARAP3_HUMAN	—	-5.21929	—	—	—	—
ARC1A_HUMAN	—	-4.13515	—	-3.6344	—	—
ARF4_HUMAN	—	-3.89105	—	—	—	—
ARFP1_HUMAN	—	—	—	—	—	-4.41021
ARGI1_HUMAN	-3.61751	-3.44134	—	-3.78073	-3.43766	-3.64633
ARH37_HUMAN	—	-4.85994	—	—	—	—
ARHGH_HUMAN	-5.13731	—	—	—	—	—
ARHL1_HUMAN	—	-4.11595	—	—	—	—
ARK72_HUMAN	—	-4.19087	—	—	—	—
ARL1_HUMAN	—	-3.73957	—	—	—	—
ARL2_HUMAN	—	-3.98253	—	—	—	—
ARMC6_HUMAN	—	-4.18173	—	—	—	—
ARMC8_HUMAN	—	—	—	—	—	-4.29749
ARP10_HUMAN	—	-4.16568	—	—	—	—
ARP21_HUMAN	—	-4.94019	—	—	-4.8706	—
ARP2_HUMAN	-3.27319	-3.46526	-3.69456	-3.66169	-3.30841	-3.75651
ARP3_HUMAN	—	-3.80549	—	-3.91446	—	—
ARPC4_HUMAN	—	-3.86108	—	—	—	—
ASAH1_HUMAN	—	-4.31431	—	—	—	—
ASB10_HUMAN	—	-3.15132	—	-3.73712	—	—
ASB16_HUMAN	—	-3.41444	—	-3.46639	—	-3.84854
ASB18_HUMAN	—	-4.52808	—	—	—	—
ASB2_HUMAN	—	-3.18448	—	-3.83484	—	—
ASB8_HUMAN	—	-4.09517	—	—	—	—
ASH1L_HUMAN	—	-5.42299	—	—	—	—
ASNS_HUMAN	—	-4.29451	—	—	—	—
ASPD_HUMAN	—	-3.98965	—	—	—	—
ASPH_HUMAN	-3.68432	-4.23965	-4.26453	—	-4.60765	-4.44642
ASPM_HUMAN	—	—	—	—	—	-5.24268
ASPN_HUMAN	-3.82878	-3.41827	—	—	-4.27004	-3.37851
ASSY_HUMAN	—	-4.64554	—	—	—	—
AT10D_HUMAN	—	—	—	—	—	-4.85559
AT131_HUMAN	—	—	—	—	-4.75568	—
AT1A1_HUMAN	—	-4.69768	—	-3.41546	—	-4.05199
AT1A2_HUMAN	-3.87381	-3.44471	—	—	-4.19205	-3.92385
AT1B1_HUMAN	-3.31836	-3.10622	-3.87939	-2.99271	-3.97533	-4.04819
AT1B4_HUMAN	-4.27878	-4.58331	—	-4.01302	—	-3.94283
AT2A1_HUMAN	-2.4258	-2.60025	-2.32195	-2.66543	-2.49381	-2.67134
AT2A2_HUMAN	-2.61075	-2.60533	-2.43367	-2.66486	-2.4871	-2.4893
AT2A3_HUMAN	-4.48903	-4.37827	—	—	-4.1313	-4.41519
AT2L2_HUMAN	—	-4.0857	—	-4.11357	—	—
AT5F1_HUMAN	-2.99601	-2.88056	—	-3.17517	-2.9076	-2.64612
AT7L2_HUMAN	—	-4.71823	—	—	—	—
ATAD1_HUMAN	—	—	—	—	-4.44975	—
ATAD5_HUMAN	-4.80847	—	—	—	—	—
ATG2A_HUMAN	—	-4.52588	—	—	—	-4.96615
ATG4B_HUMAN	—	-4.3121	—	—	—	—
ATGA1_HUMAN	—	-3.77094	—	—	—	—
ATP5H_HUMAN	-2.48416	-2.8294	-2.74342	-2.71876	-2.57892	-2.63978
ATP5I_HUMAN	-2.25845	-3.69854	-2.35828	-2.56034	-2.59984	-2.56838
ATP5J_HUMAN	-2.57285	-2.63833	-2.56604	-2.95952	-2.5152	-2.57373
ATP5L_HUMAN	-2.40998	-2.48201	-2.32176	-2.30108	-2.53909	-2.46626
ATP68_HUMAN	-3.48954	—	—	—	-3.72447	—
ATP6_HUMAN	—	—	—	—	-3.9149	—
ATPA_HUMAN	-2.03121	-2.15731	-1.97042	-2.12472	-2.07385	-2.01392
ATPB_HUMAN	-2.11815	-2.22529	-2.1366	-2.35914	-2.10189	-2.05859
ATPD_HUMAN	-2.773	-2.72935	-2.3161	-2.54503	-2.70893	-2.70068
ATPF2_HUMAN	—	-4.49154	—	—	—	—
ATPG_HUMAN	-2.74325	-3.10787	-2.52733	-3.01268	-2.77041	-2.77723
ATPK_HUMAN	-2.85182	-2.67184	-2.88424	-3.1449	-2.48403	-2.58422
ATPMD_HUMAN	-2.47002	-2.60854	-2.42546	-2.49055	-2.36559	-2.36849
ATPO_HUMAN	-2.44302	-2.70238	-2.54703	-2.5166	-2.54856	-2.48147
AUHM_HUMAN	-3.73808	—	-3.43455	-3.70197	—	—
AZI2_HUMAN	—	—	—	—	-4.48553	—
B2L13_HUMAN	-4.41186	-4.21095	—	—	—	-4.50586
B2MG_HUMAN	—	—	—	-3.34842	—	—
B3AT_HUMAN	—	-4.00353	—	—	—	—
B3GN3_HUMAN	-4.39335	—	—	—	—	—
B4GT5_HUMAN	—	-4.61947	—	—	—	—
BACD2_HUMAN	—	-3.53772	—	—	—	—
BACD3_HUMAN	—	—	—	—	—	-4.33405
BAF_HUMAN	-3.22829	-3.09645	—	—	-3.40209	-3.88525
BAG2_HUMAN	—	-4.0742	—	—	—	—
BAG3_HUMAN	-3.5314	-3.35217	-3.85874	-3.07629	-3.60159	-3.12488
BBIP1_HUMAN	-3.46816	—	—	—	—	—
BBS5_HUMAN	—	-4.0997	—	—	—	—
BCOR_HUMAN	—	-4.99419	—	—	—	—
BFSP1_HUMAN	-4.26407	—	—	—	—	—
BGH3_HUMAN	—	-4.52222	—	—	—	-4.51073
BIN1_HUMAN	-4.2438	-3.59302	—	—	-4.08863	-3.47908
BIP_HUMAN	—	-3.4187	—	-3.20607	-4.10429	-3.35991
BL1S1_HUMAN	—	-3.75164	—	—	—	—
BL1S5_HUMAN	—	-4.30248	—	—	—	—
BLMH_HUMAN	-4.09926	-3.70053	—	-3.93089	-4.14305	-4.1532
BLVRB_HUMAN	—	-3.48391	—	—	—	—
BMP1_HUMAN	-4.71999	—	—	—	—	—
BORC7_HUMAN	—	-4.05594	—	—	—	—
BPIA1_HUMAN	—	—	—	—	—	-4.24675
BRCA2_HUMAN	—	—	—	—	-5.4223	—
BRCC3_HUMAN	—	-4.53033	—	—	—	—
BRD2_HUMAN	—	—	—	—	—	-4.47038
BRE1A_HUMAN	-4.81181	—	—	—	—	—
BROMI_HUMAN	-4.57008	—	—	—	-4.82732	—
BT1A1_HUMAN	-4.2637	—	—	—	—	—
BTBD1_HUMAN	—	-3.22198	—	—	—	—
BTBD6_HUMAN	—	-4.40345	—	—	—	—
BTBD9_HUMAN	—	-3.63295	—	—	—	—
BTBDA_HUMAN	-3.14203	-3.36866	-2.71746	-2.86416	-3.39282	-3.51205
BTBDG_HUMAN	—	-4.65453	—	—	—	—
BUB3_HUMAN	—	-4.23358	—	—	—	—
C1QBP_HUMAN	—	—	—	—	—	-4.31178
C1QC_HUMAN	—	-3.88768	—	—	—	—
C560_HUMAN	—	-3.9778	—	—	—	—
CA167_HUMAN	—	—	—	-4.3385	—	—
CA2D1_HUMAN	-3.6882	-3.48605	-4.42743	-3.28072	—	-3.70535
CAC1S_HUMAN	-5.09535	-4.3994	—	—	—	—
CACB1_HUMAN	—	-4.80734	—	—	—	—
CAD13_HUMAN	-4.19763	-3.78205	—	-3.2767	—	-3.8245
CAF17_HUMAN	—	-3.98393	—	—	—	—
CAH1_HUMAN	—	-3.02221	—	—	—	—
CAH2_HUMAN	—	-3.58501	—	—	—	—
CAH3_HUMAN	-3.04914	-2.88413	-3.31933	-2.32903	-3.26496	-3.28456
CALL3_HUMAN	—	-3.6225	—	—	-3.70366	—
CALL5_HUMAN	-3.32716	-3.70222	—	-3.03177	-3.72515	-3.16229
CALX_HUMAN	-3.90049	-3.51557	-4.15718	-3.94409	-3.80901	-3.41133
CAN1_HUMAN	-4.57981	-4.17582	—	—	-4.33874	—
CAND2_HUMAN	-4.91483	-4.59233	—	—	—	-4.93052
CANT1_HUMAN	—	—	—	—	-4.25147	—
CAP2_HUMAN	-4.40463	-3.7414	—	-3.83784	—	-4.2067
CAPZB_HUMAN	-2.99528	-3.16269	-3.23106	-3.09698	-2.9669	-3.54229
CASPE_HUMAN	-3.05473	-3.08344	—	—	-3.33656	-3.02619
CASQ1_HUMAN	-2.50053	-2.66826	-2.46867	-2.8315	-2.57898	-2.68646
CASQ2_HUMAN	-3.15862	-2.93267	-3.18845	-3.06597	-3.29152	-2.98082
CATA_HUMAN	-3.27511	-3.14025	-3.73734	-3.18269	-3.62691	-3.42935
CATB_HUMAN	—	—	—	—	-3.83749	—
CATC_HUMAN	—	—	—	—	-4.44669	—
CATD_HUMAN	—	-3.70859	—	-3.53524	-3.46188	-3.74554
CATG_HUMAN	—	-4.09434	—	—	—	—
CATL2_HUMAN	—	—	—	—	-3.83103	—
CAV3_HUMAN	—	-3.62829	—	—	—	—
CAVN1_HUMAN	—	-3.62756	—	—	—	-3.82679
CAVN4_HUMAN	—	-3.18283	—	-2.8503	—	-3.12995
CAZA1_HUMAN	-3.92711	-3.98157	—	—	—	—
CAZA2_HUMAN	-2.91398	-2.9394	-2.62817	-2.96763	-3.06409	-3.34256
CBPA3_HUMAN	-4.16285	—	—	—	—	-3.62095
CBPA4_HUMAN	—	—	—	—	-4.10932	—
CBPB2_HUMAN	—	—	—	—	—	-4.46485
CBPC4_HUMAN	—	-5.07674	—	—	—	—
CBP_HUMAN	—	—	—	-4.55952	—	—
CBX4_HUMAN	-4.571	—	—	—	—	-4.58669
CC113_HUMAN	—	-4.60698	—	—	—	—
CC127_HUMAN	—	-3.89687	—	—	—	—
CC141_HUMAN	-4.50066	—	—	—	—	-4.98149
CC146_HUMAN	—	-3.75989	—	-3.84448	—	-4.81851
CC150_HUMAN	—	—	—	—	—	-4.90332
CC160_HUMAN	—	—	—	—	-4.20202	—
CC168_HUMAN	—	—	—	—	-4.95214	—
CC175_HUMAN	-4.45245	—	—	—	—	—
CCD18_HUMAN	—	-5.1932	—	—	—	—
CCD22_HUMAN	—	-3.92215	—	—	—	—
CCD80_HUMAN	—	—	—	—	-4.86996	—
CCDC3_HUMAN	—	-4.462	—	—	—	—
CCND1_HUMAN	—	-4.18753	—	—	—	—
CCR6_HUMAN	—	—	—	—	—	-4.4344
CCR7_HUMAN	-3.58554	-4.0268	-3.55159	—	-4.14011	—
CCSE2_HUMAN	—	-4.67108	—	—	—	—
CD36_HUMAN	-4.49675	—	—	-3.96453	—	-4.53547
CD59_HUMAN	—	-3.46147	—	—	—	-3.49999
CD5L_HUMAN	—	-4.49071	—	—	—	—
CD5R1_HUMAN	-3.99151	—	—	—	—	—
CDC16_HUMAN	—	-4.5101	—	—	—	—
CDC23_HUMAN	—	-4.80661	—	—	—	—
CDC6_HUMAN	—	—	—	—	-4.64043	—
CDK12_HUMAN	—	-5.03288	—	—	—	—
CDK18_HUMAN	—	-3.80226	—	—	—	—
CDK9_HUMAN	—	-4.60118	—	—	—	—
CDON_HUMAN	—	-4.79738	—	—	—	—
CDSN_HUMAN	-3.51642	-3.4685	-3.73898	-3.99633	-3.52274	-3.58386
CDT1_HUMAN	—	-4.48711	—	-3.90897	—	-4.5757
CE192_HUMAN	—	—	—	—	—	-5.18466
CE350_HUMAN	—	—	—	—	—	-5.19521
CELA1_HUMAN	-2.88741	-3.17747	-2.86719	-2.92044	-3.27883	-3.53127
CENPF_HUMAN	-5.03603	-5.06027	—	—	-5.27443	—
CEP89_HUMAN	—	—	-4.29602	—	—	—
CERK1_HUMAN	—	-4.76061	—	—	—	—
CERU_HUMAN	—	-4.07136	—	—	—	—
CF410_HUMAN	—	-3.84072	—	-3.70152	—	—
CFA44_HUMAN	—	-4.63312	—	—	—	—
CFA57_HUMAN	—	—	—	—	-4.80706	—
CFAI_HUMAN	—	—	—	—	-4.43309	-4.46714
CFLAR_HUMAN	—	-3.85994	—	—	—	—
CGAS_HUMAN	—	—	—	-4.01095	—	—
CGL_HUMAN	-3.51236	—	—	—	—	—
CH082_HUMAN	—	-4.05216	—	—	—	—
CH089_HUMAN	—	-3.5641	—	-3.4797	—	-3.70201
CH60_HUMAN	—	—	—	-3.6785	—	-4.3029
CHD3_HUMAN	—	-4.75034	—	—	—	—
CHD6_HUMAN	-4.37957	-4.56015	-4.83172	-4.60554	-4.99456	-5.27228
CHP1_HUMAN	-3.62933	—	—	—	—	-3.88194
CILP1_HUMAN	—	-4.43063	—	—	—	-4.11315
CINP_HUMAN	—	—	—	—	—	-4.18787
CIRBP_HUMAN	—	-3.80248	—	—	—	—
CISD1_HUMAN	—	—	—	—	-3.48613	-3.57272
CISY_HUMAN	-4.49119	-4.69902	—	—	-4.42016	-4.50689
CJ067_HUMAN	—	-4.10616	—	—	—	—
CK049_HUMAN	—	-4.55047	—	—	—	—
CK054_HUMAN	—	-4.52895	—	—	—	—
CK091_HUMAN	-2.64423	-3.05677	-2.81356	-2.819	-2.83324	-2.90246
CKAP4_HUMAN	—	-4.4674	—	—	—	—
CLAP1_HUMAN	—	-4.54423	—	—	—	—
CLC2B_HUMAN	—	-4.20382	—	—	—	—
CLCN6_HUMAN	—	—	-4.30139	—	—	-4.77753
CLD10_HUMAN	—	—	—	—	—	-4.21946
CLH1_HUMAN	—	-4.43966	—	—	—	—
CLH2_HUMAN	—	-4.58863	—	—	—	—
CLIP4_HUMAN	-4.57431	—	—	—	—	—
CLK3_HUMAN	—	—	-3.88335	—	-4.47224	—
CLSPN_HUMAN	—	—	—	—	-4.37929	—
CLUS_HUMAN	—	-3.54343	—	-3.413	—	-4.01791
CLYBL_HUMAN	-4.2576	—	—	—	—	-4.39301
CMA1_HUMAN	—	—	—	—	—	-3.58916
CMBL_HUMAN	—	-3.71354	—	—	—	—
CMC1_HUMAN	-2.68141	-3.21757	-2.86567	-3.82305	-3.25032	-3.19017
CMC2_HUMAN	-3.59827	-4.29357	-3.91963	—	-4.55729	-4.3686
CNEP1_HUMAN	—	-4.41803	—	—	—	—
CO032_HUMAN	-2.38081	-2.53093	-2.35211	-2.34308	-2.41367	-2.63365
CO1A1_HUMAN	-3.87523	-3.69116	-4.03354	-3.29026	-3.65678	-3.09388
CO1A2_HUMAN	-3.62776	-3.36708	-3.65488	-3.16885	-3.50962	-3.08119
CO3A1_HUMAN	-4.2004	-4.01945	-4.55099	-3.5007	-4.39878	-3.61119
CO3_HUMAN	—	-3.91381	—	—	—	-5.0594
CO4A1_HUMAN	—	-4.21528	—	—	-4.60011	-4.05616
CO4A2_HUMAN	-3.69168	-3.65169	-3.82852	-3.46736	-3.91421	-3.46048
CO4A3_HUMAN	-5.04552	-4.97263	—	—	—	-4.80615
CO4A6_HUMAN	—	—	—	—	—	-4.92962
CO5A3_HUMAN	—	-4.59907	—	-4.16214	—	—
CO6A1_HUMAN	-3.32668	-2.9671	-3.64871	-2.89885	-3.32297	-2.60878
CO6A2_HUMAN	-3.414	-2.95837	-3.59447	-3.11099	-3.37609	-2.74813
CO6A3_HUMAN	-3.15014	-2.87934	-3.43648	-2.73467	-3.38954	-2.59541
CO8A1_HUMAN	—	-4.55938	—	—	—	—
COA5_HUMAN	—	-3.55703	—	—	—	—
COA7_HUMAN	-3.94126	—	-3.46268	—	—	—
COCA1_HUMAN	—	-4.88047	—	—	—	—
COEA1_HUMAN	-4.98042	-3.86669	—	—	—	-5.03465
COF2_HUMAN	—	-3.19402	—	-3.37943	-4.18115	—
COFA1_HUMAN	—	-4.83019	—	—	—	-4.62511
COG2_HUMAN	—	-4.58577	—	—	—	—
COG8_HUMAN	—	-4.81739	—	—	—	—
COIA1_HUMAN	—	-4.93183	—	—	—	—
COMD3_HUMAN	—	-4.32067	—	—	—	—
COMT_HUMAN	—	-3.73702	—	—	—	-3.80715
COPA_HUMAN	—	—	—	—	-4.84923	—
COPB2_HUMAN	—	—	—	—	-4.51975	—
COPG1_HUMAN	-4.66763	—	—	—	—	—
COPG2_HUMAN	—	-4.68993	—	—	—	—
COPZ2_HUMAN	—	-4.35286	—	—	—	—
COQ4_HUMAN	—	-4.45388	—	—	—	—
COQ5_HUMAN	—	-3.83667	—	—	—	—
COQ6_HUMAN	—	-4.0118	—	—	—	—
COQ7_HUMAN	-3.69599	-3.97224	—	—	-4.06444	—
COQ8A_HUMAN	-3.29532	-3.43931	-3.58852	-4.27126	-3.81058	-4.40281
COQ9_HUMAN	-3.79868	—	—	—	-4.39467	—
COR2A_HUMAN	-3.48428	—	—	—	—	—
CORO6_HUMAN	—	-4.53363	—	-3.59429	—	-4.51245
COX2_HUMAN	-2.49156	-2.97075	-2.344	-3.17229	-2.50157	-2.52016
COX41_HUMAN	-2.66438	-3.31427	-2.43506	-3.29409	-2.72364	-2.82593
COX5A_HUMAN	-2.15079	-2.49238	-2.28689	-2.59796	-2.255	-2.3672
COX5B_HUMAN	-2.82203	-2.92416	-2.69725	-3.57094	-3.19279	-3.67734
COX6C_HUMAN	-2.27089	-2.39745	-2.13672	-2.38633	-2.40412	-2.42368
COX7C_HUMAN	-2.95835	-3.65903	—	—	—	—
CP096_HUMAN	-4.2615	-4.1162	-4.12972	-3.92132	-4.20154	-4.18067
CP26B_HUMAN	—	-4.73991	—	—	—	—
CP2J2_HUMAN	—	-4.56039	—	—	—	—
CP2S1_HUMAN	-4.16257	—	—	—	—	—
CPNS1_HUMAN	—	-4.45877	—	—	—	—
CPT1A_HUMAN	—	-4.19347	—	-3.87908	-4.10438	—
CPT1B_HUMAN	-3.73672	-3.92066	-3.9578	—	-4.10351	-4.13528
CPTP_HUMAN	—	-3.71849	—	—	—	—
CQ100_HUMAN	-3.24252	-3.52119	—	—	—	—
CQ10A_HUMAN	-4.11881	-3.19857	—	-3.25774	—	-4.2312
CR021_HUMAN	-3.80256	—	—	—	—	—
CRADD_HUMAN	—	-4.32949	—	—	—	—
CRNL1_HUMAN	—	-4.95903	—	—	—	—
CRNN_HUMAN	—	—	—	—	-4.58313	—
CRNS1_HUMAN	—	-3.98333	—	-4.37786	—	—
CRYAB_HUMAN	-2.02106	-1.30176	-2.36892	-1.29091	-2.39731	-1.60057
CS057_HUMAN	—	—	—	—	-4.78582	—
CSAD_HUMAN	—	—	—	-3.98613	—	—
CSMD3_HUMAN	—	—	—	—	-5.38085	—
CSN6_HUMAN	—	-4.0601	—	—	—	—
CSN7A_HUMAN	—	-3.37198	—	—	—	—
CSN8_HUMAN	—	-4.17984	—	—	—	—
CSPG2_HUMAN	—	—	—	—	-5.42321	-4.80205
CSRP3_HUMAN	-3.75855	-3.33397	—	—	-3.24709	-3.01621
CT194_HUMAN	—	—	—	—	-4.65346	-4.90928
CTHR1_HUMAN	—	—	—	—	-4.06066	—
CTU1_HUMAN	—	-4.17736	—	—	—	—
CUBN_HUMAN	—	—	—	-4.84966	—	—
CUL3_HUMAN	—	-2.94668	—	—	—	-3.66527
CUL4B_HUMAN	—	—	—	—	-4.68845	—
CUL7_HUMAN	—	—	-4.50506	-4.50281	-4.62894	-5.1658
CUTC_HUMAN	—	-3.65747	—	—	—	—
CX6B1_HUMAN	-2.66312	-3.53614	—	—	-2.8252	-2.83361
CX7A1_HUMAN	-2.3492	-2.61843	-2.25999	-3.35798	-2.49002	-2.61745
CX7A2_HUMAN	-2.99812	-3.44428	—	—	-3.25444	-3.28168
CY1_HUMAN	-3.21634	-3.6009	—	—	-3.57502	-3.37629
CYB5B_HUMAN	-3.16984	-3.36689	-3.07892	-2.7667	-3.31787	-3.40895
CYLC1_HUMAN	-4.63639	—	—	—	—	—
CYTA_HUMAN	-2.31992	-2.45663	-2.54223	-2.50027	-2.7894	-2.52947
CYTB_HUMAN	—	-3.57834	—	—	—	—
CYTC_HUMAN	—	-4.19499	—	—	—	—
CYTN_HUMAN	—	—	—	—	-4.03775	—
CYTSA_HUMAN	—	—	—	—	-4.88258	-4.8284
CYTS_HUMAN	—	—	—	—	-3.93033	—
D39U1_HUMAN	—	-4.49751	—	—	—	—
DAAF5_HUMAN	—	-4.79166	—	—	—	—
DACT2_HUMAN	-4.43145	—	-3.96957	—	-4.5638	—
DAG1_HUMAN	—	-4.3091	—	—	—	—
DAOA_HUMAN	—	—	—	—	-3.76737	-4.0232
DAPK2_HUMAN	—	-3.7913	—	—	—	—
DAPK3_HUMAN	—	-4.68769	—	—	—	—
DBF4B_HUMAN	-3.9291	-4.07992	-4.19113	-4.06175	—	-4.46519
DC1I2_HUMAN	-4.62763	-3.96874	—	—	—	—
DC1L1_HUMAN	—	-4.40631	—	—	—	—
DC2L1_HUMAN	—	—	-3.94326	—	—	-4.40684
DCA13_HUMAN	-3.81899	-3.57734	-3.92349	-4.10871	-4.06976	-3.97528
DCAF6_HUMAN	—	-4.96514	—	—	—	—
DCAF7_HUMAN	—	-4.56466	—	—	—	-4.39556
DCD_HUMAN	-2.38985	-2.56664	-2.32168	-2.31582	-2.63219	-2.45976
DCLK1_HUMAN	—	—	—	-3.67335	—	—
DCMC_HUMAN	—	-4.32862	—	—	—	—
DCTN1_HUMAN	—	-4.79433	—	-4.2783	—	-4.96806
DCTN2_HUMAN	—	—	—	—	—	-4.16989
DCTN3_HUMAN	—	-3.59389	—	—	—	-4.13104
DCTN4_HUMAN	—	-3.69828	—	-3.43008	—	—
DCTN6_HUMAN	—	—	—	—	—	-3.81805
DCUP_HUMAN	—	-4.5953	—	—	—	—
DCXR_HUMAN	—	-2.93519	—	-2.83163	—	-3.77595
DDB1_HUMAN	—	—	—	—	—	-4.60082
DDHD2_HUMAN	—	—	—	-4.12475	—	—
DDR2_HUMAN	-4.40271	-4.11193	-4.00845	-4.22256	-4.89301	-4.75208
DDT4L_HUMAN	—	-4.14525	—	—	—	—
DDX24_HUMAN	—	—	—	-4.10577	—	—
DDX3X_HUMAN	—	-3.92332	—	—	—	—
DDX56_HUMAN	—	-4.76862	—	—	—	—
DDX6_HUMAN	—	-4.71458	—	—	—	—
DEFM_HUMAN	—	-4.41624	—	—	—	—
DEN2A_HUMAN	-4.16214	-4.36117	-3.75418	-3.86188	-4.785	-4.79818
DEND_HUMAN	—	-4.20613	—	-3.91807	—	—
DEOC_HUMAN	—	-3.74883	—	—	—	—
DERM_HUMAN	-4.02931	-3.69752	—	—	—	-3.25656
DESM_HUMAN	-1.61151	-1.13697	-1.67722	-1.11455	-1.69432	-1.14868
DESP_HUMAN	-3.48258	-3.52099	-3.33441	-3.59611	-3.54359	-3.38144
DGKD_HUMAN	—	-4.458	—	—	—	—
DHB12_HUMAN	—	-3.95842	—	-3.78474	-4.4552	-3.56341
DHB4_HUMAN	—	-4.58459	—	—	-4.17417	-4.45878
DHB7_HUMAN	—	-3.89777	—	—	—	—
DHB8_HUMAN	—	-4.44728	—	—	—	—
DHDDS_HUMAN	—	-4.24015	—	—	—	—
DHE3_HUMAN	—	-4.77727	—	—	—	—
DHR11_HUMAN	—	—	—	—	—	-3.8934
DHRS7_HUMAN	-4.00095	-4.218	—	-3.82079	—	-3.79398
DHSD_HUMAN	-4.02421	-3.83717	—	—	—	—
DHX30_HUMAN	-4.58137	—	—	—	—	—
DHYS_HUMAN	—	-4.28474	—	—	—	—
DJC15_HUMAN	-3.68046	—	—	—	—	—
DLDH_HUMAN	-4.52953	-4.42443	—	-3.62706	-4.66776	—
DMD_HUMAN	-4.31236	-3.6065	—	-4.32758	-4.72293	-3.72986
DMKN_HUMAN	—	—	—	—	-4.45871	—
DMP46_HUMAN	—	—	—	—	-4.05258	—
DMPK_HUMAN	—	-4.51636	—	—	—	—
DNJA2_HUMAN	-4.43771	—	—	—	-4.57594	-4.4534
DNJA4_HUMAN	-4.32491	-4.3487	—	—	—	-3.98895
DNJB2_HUMAN	—	-3.36402	—	-3.23767	—	-4.34905
DNJB4_HUMAN	-4.25375	-3.69587	—	-2.77763	—	-3.72715
DNJB5_HUMAN	—	-4.10853	—	—	—	—
DNJB6_HUMAN	-4.05593	-3.20787	—	—	—	-4.06205
DNJC4_HUMAN	—	-3.57807	—	—	—	—
DNM3A_HUMAN	—	—	—	—	-4.62742	—
DNPEP_HUMAN	—	-4.70733	—	—	—	—
DNSL1_HUMAN	—	-4.19772	—	—	—	—
DOCK4_HUMAN	-4.73484	—	-4.67844	-4.58871	—	—
DOK5_HUMAN	—	-3.34356	—	—	—	—
DPH1_HUMAN	—	-3.35672	—	—	—	—
DPH2_HUMAN	—	-4.71995	—	—	—	—
DPM1_HUMAN	—	-4.44561	—	—	—	—
DPOD2_HUMAN	—	-4.70181	—	—	—	—
DPOLL_HUMAN	—	—	—	—	—	-4.69553
DPTOR_HUMAN	—	-3.94651	—	—	—	—
DR9C7_HUMAN	—	—	—	—	-3.98058	—
DRC6_HUMAN	—	-4.0981	—	—	—	—
DRG1_HUMAN	—	-4.5953	—	—	—	—
DRG2_HUMAN	—	-4.59174	—	—	—	—
DRS7B_HUMAN	-3.82289	-3.70934	—	—	-3.8365	-4.05118
DRS7C_HUMAN	-3.65316	-3.91087	-3.57498	—	-3.78848	-3.89106
DS13A_HUMAN	—	-3.84111	—	—	—	—
DSC1_HUMAN	-3.59199	-3.80106	-4.31371	—	-3.62626	-3.3437
DSC3_HUMAN	-4.39356	-4.30959	-3.96784	—	-4.2928	-4.54421
DSE_HUMAN	-3.29727	-3.56162	-3.29889	-3.31142	-3.31634	-3.6715
DSG1_HUMAN	-3.37552	-3.29673	-3.46471	-3.25107	-3.46135	-3.1202
DTD1_HUMAN	-4.14295	—	—	—	—	—
DUS16_HUMAN	—	—	—	—	-4.51307	—
DUS1_HUMAN	—	-3.98726	—	—	—	—
DUS23_HUMAN	—	—	—	-3.63645	—	—
DUS26_HUMAN	-4.0504	-3.09183	—	-3.39318	—	-3.66442
DUS27_HUMAN	-4.78983	-3.39916	—	—	-4.75396	-4.88383
DUS3_HUMAN	—	-4.29781	—	—	—	—
DYH17_HUMAN	—	—	—	—	—	-5.48804
DYHC1_HUMAN	-5.3932	-3.82261	—	-4.13262	-5.39506	-4.59158
DYHC2_HUMAN	—	—	—	—	—	-5.10365
DYSF_HUMAN	-3.59738	-3.1479	-3.82408	-2.8141	-4.17353	-2.99921
E2F6_HUMAN	—	-4.47934	—	—	—	—
EAA1_HUMAN	-4.17525	—	-4.09637	—	—	—
ECH1_HUMAN	-3.79477	-2.97898	—	-3.20315	—	-4.35438
ECHA_HUMAN	-2.57645	-2.85043	-2.54624	-2.82362	-2.79588	-2.85898
ECHB_HUMAN	-2.49142	-2.62628	-2.36228	-2.54966	-2.81559	-2.68321
ECHD1_HUMAN	—	-3.82193	—	—	—	—
ECHM_HUMAN	—	-4.00795	—	—	—	—
ECM1_HUMAN	—	—	—	—	-4.21743	-3.97222
EF1A2_HUMAN	—	—	—	—	—	-4.19058
EF1D_HUMAN	—	—	—	—	-4.20048	—
EF1G_HUMAN	-4.3666	-3.91221	—	—	—	—
EF2_HUMAN	-3.74464	-3.91022	-4.20861	-3.92574	-4.11289	-4.17191
EFCB6_HUMAN	—	—	—	-4.63674	—	—
EFL1_HUMAN	-4.77533	—	—	—	—	-4.51333
EFTU_HUMAN	-4.00666	-3.68244	-4.0574	-3.57548	-4.48966	-3.81987
EGLN3_HUMAN	—	-3.44128	—	—	—	—
EI2BG_HUMAN	—	—	—	—	—	-4.22189
EIF3E_HUMAN	—	-3.85988	—	—	—	—
EIF3F_HUMAN	—	-4.03456	—	—	—	—
EIF3H_HUMAN	—	-4.26425	—	—	—	—
EIF3I_HUMAN	—	-3.94437	—	—	—	—
EIF3K_HUMAN	—	-3.58486	—	—	—	-4.19999
EIF3L_HUMAN	—	-4.29683	—	—	—	—
ELNE_HUMAN	—	—	—	—	-4.31504	—
ELN_HUMAN	-4.62154	-4.08622	—	—	—	-3.97109
ELOC_HUMAN	—	-3.76693	—	—	—	—
ELP3_HUMAN	—	-4.4557	—	—	—	—
ELP5_HUMAN	—	-4.53033	—	—	—	—
ELP6_HUMAN	—	-4.45552	—	—	—	—
EMC2_HUMAN	—	-3.99796	—	—	—	—
EMC3_HUMAN	—	-4.44728	—	—	—	—
EMD_HUMAN	—	-4.43547	—	—	—	—
EMIL1_HUMAN	—	-4.40122	—	—	—	-4.68321
ENAH_HUMAN	—	-4.5215	—	—	—	-4.61009
ENDD1_HUMAN	-4.42509	-4.38677	—	—	-4.42695	-4.07281
ENOA_HUMAN	-2.69099	-2.78229	-2.85794	-3.10248	-2.78037	-3.06562
ENOB_HUMAN	-2.68662	-2.72398	-2.95951	-2.81244	-2.59091	-2.8997
ENOG_HUMAN	—	-4.66813	-4.03975	—	—	-4.16567
ENPL_HUMAN	—	—	-3.44794	—	—	—
EPB42_HUMAN	—	-4.48883	—	—	—	—
EPDR1_HUMAN	—	-4.38089	—	—	—	—
EPIPL_HUMAN	—	—	—	—	-5.48765	—
ERCC2_HUMAN	—	-4.91145	—	—	—	—
ERCC6_HUMAN	-4.99687	—	—	—	—	—
ERGI1_HUMAN	—	—	—	—	—	-3.73883
ERGI3_HUMAN	-4.12591	-3.94821	—	—	—	-4.1751
ERI3_HUMAN	—	-4.55827	—	—	—	—
ERLN2_HUMAN	-3.64076	-3.66235	—	—	-3.77415	-4.39173
ERP44_HUMAN	—	-4.63916	—	—	—	—
ERR2_HUMAN	-4.1792	—	—	—	—	—
EST2_HUMAN	—	—	—	-3.91919	—	—
ESYT1_HUMAN	—	-4.13938	—	—	-5.00401	-4.08618
ESYT2_HUMAN	—	-4.65206	—	—	—	-4.36935
ETFA_HUMAN	—	-3.09388	—	-3.28992	—	—
ETFD_HUMAN	-3.40316	—	-3.7014	—	-3.81436	-4.38636
ETHE1_HUMAN	—	-4.43547	—	—	—	—
EURL_HUMAN	—	—	-3.74788	—	—	—
EXOC4_HUMAN	—	—	—	—	-4.82309	—
EXOS2_HUMAN	—	-4.49751	—	—	—	—
EXOS6_HUMAN	—	-3.78274	—	—	—	—
EXOSX_HUMAN	—	—	—	—	-4.67493	—
F110C_HUMAN	—	-4.25642	-3.90445	—	—	-4.32662
F162A_HUMAN	—	—	—	—	-3.96863	—
F16P2_HUMAN	—	-4.07575	—	—	—	—
F71E2_HUMAN	—	—	—	—	-4.78282	—
F8I2_HUMAN	—	-4.42906	—	—	—	—
FA53A_HUMAN	—	—	—	-3.89047	—	—
FA83D_HUMAN	—	—	—	—	-4.57898	—
FAAA_HUMAN	—	-3.48343	—	-3.69002	—	—
FABP5_HUMAN	-2.91085	-3.57964	-2.69272	—	-3.18256	-3.03034
FABPH_HUMAN	—	—	—	-2.74317	—	—
FAH2A_HUMAN	—	—	—	-3.56473	—	—
FAHD1_HUMAN	—	—	—	—	-4.13135	—
FAKD2_HUMAN	—	-4.17338	—	—	—	—
FAKD5_HUMAN	—	-4.6008	—	—	—	—
FANCL_HUMAN	—	-4.07434	—	—	—	—
FANCM_HUMAN	—	—	—	—	-5.12315	—
FBLN2_HUMAN	—	-4.76115	—	—	—	-4.62219
FBLN3_HUMAN	—	-4.08717	—	—	—	—
FBLN5_HUMAN	-4.37739	-3.70699	—	—	—	-4.20011
FBN1_HUMAN	-3.92418	-3.49895	—	-3.62305	-3.96987	-3.23353
FBX32_HUMAN	-3.97531	-3.17233	—	—	—	—
FBX40_HUMAN	—	-4.71034	—	-4.311	—	—
FBX43_HUMAN	—	—	—	—	-4.49836	—
FBX50_HUMAN	-3.44438	-3.48185	—	—	-3.92437	-3.53812
FBXL3_HUMAN	—	-4.66208	—	—	—	—
FEM1A_HUMAN	—	-4.11272	—	—	—	—
FETUA_HUMAN	—	-4.21401	—	—	—	—
FGF16_HUMAN	—	-3.58905	-3.67834	-3.61109	-3.98339	-4.01745
FGF6_HUMAN	—	—	—	-3.60865	—	—
FGOP2_HUMAN	-4.22593	—	—	—	—	—
FHL1_HUMAN	-2.80233	-2.68488	-2.78775	-2.63168	-2.59705	-2.57504
FHL3_HUMAN	-3.18162	-3.2392	-3.47834	-3.0375	-2.93582	-3.49063
FHOD1_HUMAN	—	-4.37818	—	—	—	-4.90446
FIBA_HUMAN	—	-4.04092	—	-3.70499	—	-4.4011
FIBB_HUMAN	—	-3.8735	—	-3.68518	-4.45253	-3.57166
FIBG_HUMAN	—	-3.82614	—	-3.57644	-4.11204	-4.11968
FIBP_HUMAN	—	-4.59174	—	—	—	—
FIL1L_HUMAN	—	—	—	—	-4.61761	—
FILA2_HUMAN	-4.20519	-4.15106	-4.74095	-4.03201	-4.0392	-4.22453
FILA_HUMAN	-4.61368	-4.42654	-4.62416	-4.7804	-4.67137	-4.58078
FINC_HUMAN	—	-4.45715	—	-4.67095	—	-4.47846
FIP1_HUMAN	—	—	—	—	-4.36128	—
FIS1_HUMAN	—	-3.21207	-3.5841	-2.69389	—	-4.04337
FITM1_HUMAN	-3.31494	-3.99059	-3.86333	—	-3.90292	-3.9824
FLII_HUMAN	—	-4.30544	—	—	—	—
FLIP1_HUMAN	—	—	—	-4.54422	—	—
FLNA_HUMAN	—	—	—	—	-5.1842	—
FLNB_HUMAN	-4.41662	—	—	-3.92657	-5.30755	—
FLNC_HUMAN	-2.46751	-2.12069	-2.50757	-1.66907	-2.34014	-2.09254
FLOT1_HUMAN	—	-3.33859	—	-3.14516	—	-4.30922
FMOD_HUMAN	—	-4.26299	—	—	—	—
FN3K_HUMAN	—	-4.17776	—	—	—	—
FND3A_HUMAN	-4.62117	-4.60366	-3.93949	-4.25023	-4.29594	-4.87696
FNIP1_HUMAN	—	-4.60456	—	—	—	—
FOLC_HUMAN	—	-4.48635	—	—	—	—
FOXB1_HUMAN	—	—	-3.78701	—	-3.98903	—
FRYL_HUMAN	-4.98337	-4.52142	—	-4.65077	-5.23077	-4.8759
FSD2_HUMAN	—	—	—	-4.16776	—	—
FSIP2_HUMAN	—	-4.991	—	—	—	—
FUND2_HUMAN	-3.81917	-3.70189	—	—	-4.23751	-4.21232
FXL15_HUMAN	—	-3.8509	—	-3.54492	—	—
FXL22_HUMAN	—	-4.14261	—	—	—	—
FXR1_HUMAN	-4.31487	-3.74343	—	—	—	-4.6316
FYCO1_HUMAN	—	-4.53468	—	—	—	—
FZR1_HUMAN	—	-4.72612	—	—	—	—
G2E3_HUMAN	—	-4.59872	—	—	—	—
G3P_HUMAN	-2.4062	-2.48669	-2.60121	-2.4657	-2.29545	-2.37003
G6PI_HUMAN	-4.19622	—	—	—	—	-4.15572
GA45A_HUMAN	—	-4.24812	—	—	—	—
GABPA_HUMAN	—	—	—	—	-4.21785	—
GAK1B_HUMAN	—	-4.7458	—	—	—	—
GALD1_HUMAN	—	-4.37306	—	—	—	—
GALT_HUMAN	—	-4.14559	—	—	—	—
GAMT_HUMAN	—	-3.43579	—	—	—	—
GAN_HUMAN	—	-4.49368	—	—	—	—
GBB1_HUMAN	—	-4.24919	—	—	—	—
GBB2_HUMAN	—	-3.73346	—	-3.2988	—	—
GBRR1_HUMAN	—	—	—	—	—	-4.6162
GCC2_HUMAN	—	—	—	—	—	-4.69582
GCSP_HUMAN	-4.21194	-4.54646	—	—	-4.37637	-4.88164
GCYB2_HUMAN	—	—	—	—	-4.60211	—
GDE_HUMAN	-3.14341	-3.28621	-3.34853	-3.62862	-3.30518	-3.37505
GDPD4_HUMAN	—	—	—	—	—	-4.42174
GELS_HUMAN	-2.89533	-2.77442	-3.05195	-2.64738	-2.8471	-2.72105
GFPT1_HUMAN	—	-4.56219	—	—	—	—
GGCT_HUMAN	—	-3.32583	—	-3.1945	-4.05526	-3.76934
GGH_HUMAN	—	—	—	—	-3.98747	—
GIMA1_HUMAN	—	—	—	—	-4.29754	—
GLCM_HUMAN	—	—	—	—	-4.51027	-4.32107
GLE1_HUMAN	-4.29344	-3.94148	—	—	-4.43321	-4.7169
GLGB_HUMAN	—	-3.83904	—	—	—	—
GLNA_HUMAN	—	-4.28942	—	—	—	—
GLO2_HUMAN	—	-4.51919	—	—	—	—
GLYC_HUMAN	—	-3.69247	—	—	—	—
GLYG_HUMAN	-3.3312	-3.74375	-3.31619	-4.00442	-3.33962	-3.91735
GLYM_HUMAN	—	-4.73307	—	—	—	—
GMPPA_HUMAN	—	-4.34096	—	-3.69105	—	—
GMPPB_HUMAN	—	-4.58694	—	—	—	—
GMPR1_HUMAN	—	-3.96325	—	—	—	—
GNL3L_HUMAN	—	-3.94924	—	—	—	—
GOPC_HUMAN	—	-3.93169	—	—	—	—
GP155_HUMAN	-4.1812	—	—	—	—	—
GP156_HUMAN	-4.48827	—	—	—	—	—
GPAN1_HUMAN	—	-4.58209	—	—	—	—
GPC1_HUMAN	—	-4.00172	—	—	—	—
GPN3_HUMAN	—	-4.48396	—	—	—	—
GRAP1_HUMAN	—	—	—	—	-4.75932	—
GRCR1_HUMAN	—	-4.04951	—	—	—	—
GRHPR_HUMAN	—	-4.54651	—	—	—	—
GRID2_HUMAN	—	-4.86272	—	—	—	—
GRN_HUMAN	—	—	—	—	-4.25809	—
GRP75_HUMAN	-4.30262	—	—	-3.64217	-4.3599	-4.21255
GRPE2_HUMAN	—	-4.38282	—	—	—	—
GSDMA_HUMAN	-4.08961	—	—	—	-3.73446	—
GSHR_HUMAN	—	-4.26322	—	—	—	—
GSTM3_HUMAN	—	-4.21187	—	—	—	—
GSTM4_HUMAN	—	-3.55977	—	—	—	—
GSTO1_HUMAN	—	-4.41266	—	—	—	—
GSTT1_HUMAN	—	-4.09792	—	—	—	—
GTPB8_HUMAN	—	-3.99887	—	—	—	—
GTR5_HUMAN	-4.42595	—	—	—	—	—
GTR7_HUMAN	—	-4.73991	—	—	—	—
GUC2F_HUMAN	—	-4.37478	-4.40691	-4.11074	-4.60716	—
GUCD1_HUMAN	—	-4.41085	—	—	—	—
GYS1_HUMAN	-3.51199	-3.58518	-3.73547	-3.2178	-3.42222	-3.8917
GYS2_HUMAN	-3.98825	-4.12068	-4.12208	-3.46531	-4.37743	-4.43886
H10_HUMAN	—	-3.21877	—	—	—	-3.1182
H13_HUMAN	—	-4.29477	—	—	-4.10584	—
H15_HUMAN	—	—	—	-3.34728	—	—
H2AY_HUMAN	—	-4.09575	—	—	—	—
H33_HUMAN	-3.85966	—	—	—	—	-4.0694
H4_HUMAN	-2.01565	-1.88223	-2.03155	-1.62464	-2.03501	-1.59965
HAP28_HUMAN	—	—	—	—	-3.98566	-3.82443
HAUS2_HUMAN	—	-4.40171	—	—	—	—
HAX1_HUMAN	-3.98832	-3.55036	—	—	—	-4.28411
HBA_HUMAN	-2.33396	-1.56318	-2.41751	-2.2924	-2.35958	-2.17331
HBB_HUMAN	-2.31206	-1.55977	-2.36933	-2.15378	-2.24865	-1.98694
HBD_HUMAN	—	-2.4379	—	-3.45791	-3.8953	-3.38189
HBP1_HUMAN	—	-4.7416	—	—	—	—
HCD2_HUMAN	—	-4.13435	—	—	—	—
HCDH_HUMAN	-3.83622	—	—	—	-4.45797	—
HCLS1_HUMAN	—	—	—	—	-4.33496	—
HDAC3_HUMAN	—	-4.66208	—	—	—	—
HECD2_HUMAN	—	-4.74955	—	—	—	—
HEM1_HUMAN	—	-4.83682	—	—	—	—
HEM2_HUMAN	—	-4.03613	—	—	-4.29962	—
HEMH_HUMAN	—	-4.17189	—	—	—	—
HEMK1_HUMAN	—	-4.55956	—	—	—	—
HEMO_HUMAN	—	-3.91343	—	—	—	—
HEPS_HUMAN	-4.14191	-4.01446	—	—	—	—
HEXD_HUMAN	—	-4.54633	—	—	—	—
HHATL_HUMAN	-3.24253	-3.47696	-3.28551	-3.56715	-3.38055	-3.22743
HIF1N_HUMAN	—	-4.26053	—	—	—	—
HIKES_HUMAN	—	-3.17257	—	-2.98577	—	—
HMGX3_HUMAN	—	—	—	—	-4.8771	—
HNRH2_HUMAN	—	-3.93954	—	—	—	—
HNRH3_HUMAN	—	-3.37739	—	—	—	—
HNRPM_HUMAN	—	—	—	—	—	-4.72485
HOOK3_HUMAN	—	—	—	—	-4.66795	—
HORN_HUMAN	-4.31596	-4.37849	-4.8397	-4.32226	-4.39721	-4.17607
HP1B3_HUMAN	—	-4.26793	—	—	—	—
HPRT_HUMAN	—	-4.05617	—	—	—	—
HPS1_HUMAN	—	-4.79548	—	—	—	—
HPT_HUMAN	—	-3.71193	—	—	—	—
HRG_HUMAN	-3.8192	-4.67054	—	—	—	—
HS105_HUMAN	-4.43786	-4.35021	—	—	-3.86086	-3.84802
HS90A_HUMAN	-4.18828	-4.32878	—	-3.78486	—	-4.25692
HS90B_HUMAN	-4.58586	-4.21972	—	—	-4.82078	-4.021
HSP72_HUMAN	-3.52357	-3.25027	-3.26795	-2.94741	-3.50172	-3.34609
HSP7C_HUMAN	-3.07415	-2.88739	-3.56352	-2.70833	-2.98522	-2.65902
HSPB1_HUMAN	-2.71245	-2.03362	-2.60452	-1.74992	-2.81461	-2.34382
HSPB2_HUMAN	—	-4.11976	—	—	—	—
HSPB3_HUMAN	—	-3.14168	—	-2.99174	—	—
HSPB6_HUMAN	-3.42007	-2.72874	—	-3.01442	-3.86413	-3.16915
HSPB7_HUMAN	-3.32949	-2.66268	-3.59282	-2.39388	-3.4368	-2.88287
HSPB8_HUMAN	—	-3.32469	—	—	—	-3.22141
HTR5B_HUMAN	—	—	—	—	-5.20842	-5.18922
HTRA1_HUMAN	—	—	—	—	—	-4.35755
HUS1_HUMAN	-2.90512	-3.42527	-3.03892	-3.16467	-3.38574	-3.47042
HUTH_HUMAN	-4.25882	—	—	—	—	—
HXK1_HUMAN	-4.68849	-4.59815	—	-3.88272	—	-4.8239
HYCCI_HUMAN	—	-4.74748	—	—	—	—
HYDIN_HUMAN	-5.43547	—	-4.98448	-4.88113	-4.93264	-5.03234
HYEP_HUMAN	-3.76857	-3.50024	—	—	—	-3.5347
I12R2_HUMAN	—	-4.46071	—	—	—	-4.15211
I5P1_HUMAN	—	-4.64554	—	—	—	—
IC1_HUMAN	—	-4.64935	—	—	—	—
ICMT_HUMAN	—	—	—	—	—	-4.04522
IDE_HUMAN	-4.27238	-4.59528	-3.76244	—	-4.68323	—
IDH3A_HUMAN	-4.38629	—	—	—	-4.34459	-4.42501
IDH3B_HUMAN	—	-3.90297	—	—	—	—
IDH3G_HUMAN	—	-4.62503	—	—	—	-4.4329
IDHC_HUMAN	—	-4.11731	—	—	-4.39811	—
IDHP_HUMAN	-2.80611	-2.87005	-3.0247	-2.95835	-3.022	-3.08958
IDI2_HUMAN	—	-3.38849	—	—	—	—
IER5_HUMAN	—	-3.7106	—	-3.9749	—	-4.35305
IF2A_HUMAN	—	-3.7856	—	-3.31396	—	—
IF4A2_HUMAN	—	-4.64023	—	—	—	—
IF4E2_HUMAN	—	-4.4198	—	—	—	—
IF4H_HUMAN	—	-4.42509	—	—	-4.12243	—
IF6_HUMAN	—	-4.10687	—	-3.45697	—	—
IFFO1_HUMAN	—	-3.58652	—	-3.23555	—	-4.19179
IFIT1_HUMAN	—	-4.71007	—	—	—	—
IFT74_HUMAN	—	-4.72853	—	—	—	—
IGHA1_HUMAN	-3.48089	-3.41832	—	-3.82065	-3.69341	-3.75812
IGHG1_HUMAN	-4.24463	-3.29998	—	—	-3.56571	-3.41681
IGHG2_HUMAN	—	-4.16256	—	—	—	—
IGHG3_HUMAN	—	-4.04523	—	—	—	—
IGHM_HUMAN	—	-4.12499	—	—	—	—
IGJ_HUMAN	-3.54069	—	—	—	-4.08992	-4.0399
IGKC_HUMAN	-2.60694	-2.50618	-3.39175	-2.58961	-2.74347	-2.62174
IGLL5_HUMAN	—	-4.28079	—	—	-4.11152	—
IGS22_HUMAN	—	-4.37828	—	-3.77185	—	-4.18289
IL32_HUMAN	—	-4.39985	—	—	—	—
IL33_HUMAN	-4.25417	-4.11917	—	—	—	—
IL37_HUMAN	—	—	—	—	-4.01351	—
ILF2_HUMAN	—	-4.07296	—	—	—	—
ILVBL_HUMAN	—	-4.66041	—	-4.26107	—	—
IMB1_HUMAN	—	—	—	—	—	-4.44125
IMDH2_HUMAN	—	-4.7416	—	—	-4.49207	—
IMP4_HUMAN	—	-4.49453	—	—	—	—
INKA2_HUMAN	—	—	-3.83075	—	—	—
INP5K_HUMAN	—	-4.68192	—	—	—	—
INT11_HUMAN	—	-4.80879	—	—	—	—
INT1_HUMAN	—	—	—	—	-5.06843	—
INT3_HUMAN	—	—	—	—	-4.91053	—
INVO_HUMAN	—	—	-4.12952	—	-4.65568	-4.34463
IP6K3_HUMAN	—	-4.03821	—	—	—	—
IPO5_HUMAN	—	-4.40522	-4.40257	—	—	—
IPO8_HUMAN	-4.04678	-4.34929	-4.04696	—	-4.37776	-4.59921
IPSP_HUMAN	—	-4.63916	—	—	—	—
ISOC2_HUMAN	—	-3.8573	—	—	—	—
ITA11_HUMAN	-4.89762	—	—	—	—	—
ITA1_HUMAN	—	—	—	—	-4.73894	—
ITAX_HUMAN	—	—	—	—	—	-4.92711
ITB1_HUMAN	—	-4.93264	—	—	—	-4.36009
ITIH2_HUMAN	—	-4.92627	—	—	—	—
ITIH4_HUMAN	—	-4.43737	—	—	—	—
ITPR1_HUMAN	-5.16671	—	—	—	—	—
ITSN1_HUMAN	—	-4.60079	—	—	—	—
JAK1_HUMAN	—	-5.09284	—	—	—	—
JMJD4_HUMAN	—	-4.23253	—	—	—	—
JMJD7_HUMAN	—	-4.53033	—	—	—	—
JPH1_HUMAN	—	—	—	—	—	-4.55534
JPH2_HUMAN	-4.56873	-4.87325	—	—	—	—
JSPR1_HUMAN	-3.87936	-3.9841	-3.90468	—	-3.97516	-3.97942
K0408_HUMAN	—	-4.39068	—	—	—	—
K1586_HUMAN	—	—	—	—	-4.7078	—
KAD1_HUMAN	-3.80958	-3.49935	-3.65017	-2.90712	-3.57911	-3.54565
KAPCA_HUMAN	—	-4.57595	—	—	—	—
KATL2_HUMAN	—	—	—	—	—	-4.59231
KAZRN_HUMAN	-4.02952	-3.64326	—	—	-3.95258	-3.51674
KBTB2_HUMAN	—	-4.82513	—	—	—	—
KBTB7_HUMAN	—	-4.8657	—	—	—	—
KBTBC_HUMAN	—	-4.22697	—	—	—	—
KC1A_HUMAN	—	-4.55827	—	—	—	—
KCC2A_HUMAN	-3.68144	-3.48281	-4.07738	-4.13978	-4.24022	-3.62194
KCC2B_HUMAN	-4.64628	-4.37279	—	—	—	-4.685
KCC2D_HUMAN	-3.86782	-3.49071	—	-3.42518	-4.25889	-3.33062
KCD19_HUMAN	—	-3.94402	-3.87339	-4.03551	-4.56512	-4.20263
KCMF1_HUMAN	—	-4.61156	—	—	—	—
KCNG1_HUMAN	-3.80004	-4.46003	—	-3.88189	-3.97079	-4.30202
KCNK2_HUMAN	—	-4.16727	—	—	—	—
KCRB_HUMAN	—	—	—	—	—	-4.40104
KCRM_HUMAN	-2.04723	-2.1567	-1.94885	-2.03878	-1.96756	-2.08888
KCRS_HUMAN	-3.97373	-3.71535	-4.00707	—	-3.61715	-4.21412
KCTD5_HUMAN	—	-4.39985	—	—	—	—
KEAP1_HUMAN	—	-3.68322	—	-3.41952	—	—
KHDR3_HUMAN	—	-3.73513	—	—	—	—
KHNYN_HUMAN	—	-4.86187	—	—	—	—
KI20B_HUMAN	-4.98619	-4.62508	—	—	—	—
KI26A_HUMAN	—	—	—	—	-5.23566	—
KIF15_HUMAN	—	-4.83019	—	—	-4.29719	—
KIF22_HUMAN	—	—	-4.20768	—	-4.57459	—
KLD8B_HUMAN	—	-3.76412	—	—	—	—
KLDC2_HUMAN	—	-4.63916	—	—	—	—
KLF6_HUMAN	—	-4.1695	—	—	—	—
KLH21_HUMAN	—	-3.70862	—	-3.84378	—	—
KLH22_HUMAN	—	-3.8999	—	—	—	—
KLH24_HUMAN	—	-3.7327	—	-4.23851	—	-4.24173
KLH30_HUMAN	—	-3.44546	—	-3.35143	—	—
KLH33_HUMAN	—	-4.75737	—	—	—	—
KLH34_HUMAN	—	-3.78694	—	—	—	—
KLH38_HUMAN	—	-4.26449	—	—	—	—
KLH40_HUMAN	-3.13536	-2.86218	-3.88342	-2.99001	-3.20679	-2.87185
KLH41_HUMAN	-2.48963	-2.36502	-2.37993	-2.34181	-2.2576	-2.20367
KLK7_HUMAN	—	—	—	—	-3.88816	—
KNG1_HUMAN	—	-4.75926	—	—	—	—
KNL1_HUMAN	—	—	—	—	—	-5.16387
KPB1_HUMAN	—	—	—	—	-4.97967	—
KPBB_HUMAN	-4.5604	-3.68154	—	—	-4.48059	-4.63053
KPYM_HUMAN	-2.91413	-2.87171	-2.69265	-3.01028	-2.88896	-3.05718
KV311_HUMAN	—	-4.01108	—	—	—	—
LACRT_HUMAN	—	—	—	—	-3.92099	—
LAMA2_HUMAN	-4.64844	-3.75077	-4.87929	—	—	-4.087
LAMA4_HUMAN	—	—	—	—	—	-4.73026
LAMB1_HUMAN	-4.82953	-3.95699	—	—	—	-4.74018
LAMB2_HUMAN	-3.82042	-3.32907	-4.63965	-3.60336	-4.36953	-3.49403
LAMC1_HUMAN	-3.68723	-3.22893	—	-3.59319	-4.89669	-3.32305
LAMP1_HUMAN	-4.19778	-3.52022	—	-3.34726	—	-4.11532
LAMP2_HUMAN	—	-3.9073	—	—	-4.39389	-4.45129
LASP1_HUMAN	—	-4.44728	—	—	—	-4.25515
LCLT1_HUMAN	—	-4.36691	—	—	—	—
LCN1_HUMAN	—	—	—	—	-4.02662	-3.7737
LDB3_HUMAN	-2.46891	-2.67046	-2.36081	-2.57475	-2.43602	-2.45504
LDH6B_HUMAN	—	-4.61156	—	—	—	—
LDHA_HUMAN	-3.03245	-3.14169	-3.266	-3.00846	-3.17848	-3.27786
LDHB_HUMAN	—	-3.78741	—	-3.14306	-4.08454	-4.34386
LEG1_HUMAN	-3.85645	-3.84804	—	—	—	—
LEG3_HUMAN	—	-4.14785	—	—	—	—
LEG7_HUMAN	-3.2831	-3.06703	-3.14907	-3.30531	-3.20701	-2.95819
LFNG_HUMAN	-4.40145	—	—	—	—	—
LIMC1_HUMAN	—	-4.72243	—	—	—	—
LIS1_HUMAN	—	-3.93491	—	—	—	—
LMCD1_HUMAN	-4.3851	—	—	—	—	—
LMNA_HUMAN	-2.92395	-2.74872	-3.05496	-2.54852	-3.21318	-2.56929
LMNB2_HUMAN	—	-4.03092	—	—	—	—
LMO7_HUMAN	—	-3.91338	—	—	—	-4.68181
LMOD2_HUMAN	—	-3.63393	-4.13594	-3.22432	-4.12521	-3.91641
LMOD3_HUMAN	-3.92709	-3.74583	-3.65822	-3.61222	-4.11463	-4.0313
LORF1_HUMAN	-4.25503	—	—	—	—	-4.39045
LORI_HUMAN	—	-4.44453	—	—	-4.02463	—
LR14B_HUMAN	—	-2.96887	—	-4.17132	—	—
LRC15_HUMAN	—	—	—	-4.03705	—	—
LRC27_HUMAN	—	—	-3.7573	—	—	—
LRC39_HUMAN	-4.34785	-4.24275	—	—	-4.48609	—
LRC47_HUMAN	—	-4.79631	—	—	—	—
LRCC1_HUMAN	-4.47382	—	—	—	-4.66201	—
LRMP_HUMAN	—	—	—	-4.03488	—	—
LRP2_HUMAN	-4.49458	—	-4.53269	-4.9612	—	-5.0164
LRRF2_HUMAN	—	-4.42488	—	—	—	-4.69644
LS14A_HUMAN	—	-4.41549	—	—	—	—
LSM10_HUMAN	—	-3.65685	—	—	—	—
LSM4_HUMAN	—	-4.17365	—	—	—	—
LST8_HUMAN	—	-4.05877	—	—	—	—
LTOR1_HUMAN	—	-4.23746	—	—	—	—
LUM_HUMAN	-3.65297	-3.48275	—	—	-4.21917	-2.9627
LV321_HUMAN	—	-4.01856	—	—	—	—
LX12B_HUMAN	-4.28697	—	—	—	—	—
LYPA2_HUMAN	—	-4.2233	—	—	—	—
LYPL1_HUMAN	—	-4.09246	—	—	—	—
LYSC_HUMAN	-3.31463	—	-3.53263	-2.93101	-3.95137	-3.49924
LZTR1_HUMAN	—	-4.67419	—	—	—	—
M2OM_HUMAN	-2.8714	-3.25998	-3.02314	—	-2.9771	-3.18628
M3K20_HUMAN	—	-4.59089	—	—	—	—
M3K7_HUMAN	—	—	—	—	-4.4499	—
M4A10_HUMAN	—	-3.79152	—	—	—	-4.26502
MAAI_HUMAN	—	-3.75704	—	—	—	—
MACD1_HUMAN	—	-4.54252	—	—	—	—
MAEL_HUMAN	-4.10824	-4.10176	—	—	—	—
MAFG_HUMAN	—	—	—	—	—	-4.07104
MAGD1_HUMAN	—	-4.92162	—	—	—	—
MAGD2_HUMAN	—	—	-4.18473	-4.07306	—	—
MALT1_HUMAN	—	—	—	—	-4.23305	—
MAOX_HUMAN	—	-4.78803	—	—	—	—
MAP1A_HUMAN	—	-5.47826	—	-4.7409	—	—
MAP4_HUMAN	-4.48654	-4.6284	—	-4.05462	-5.0225	-3.63371
MAPK5_HUMAN	—	—	-4.07712	—	—	—
MARH7_HUMAN	-4.57369	-3.46974	—	-3.2942	—	-4.36238
MCAT_HUMAN	-4.20468	—	—	—	—	-3.80548
MCEE_HUMAN	—	-4.19589	—	-3.16586	-3.93577	-3.73306
MCU_HUMAN	-4.27142	-4.26302	—	—	—	-4.11842
MD1L1_HUMAN	—	-4.88676	—	—	—	—
MDHC_HUMAN	-3.17978	-3.24727	—	-2.92796	-3.5309	-3.47633
MDHM_HUMAN	-2.92862	-2.95625	-3.44097	—	-3.04103	-2.98742
MDN1_HUMAN	—	—	—	—	-5.1805	-5.44935
MED11_HUMAN	—	-3.7859	—	—	—	—
MED16_HUMAN	—	-4.97364	—	—	—	—
MED27_HUMAN	—	-4.5234	—	—	—	—
MEF2C_HUMAN	—	-4.42478	—	—	—	—
MEMO1_HUMAN	—	-4.19047	—	—	—	—
MEP50_HUMAN	—	-4.56466	—	—	—	—
MERTK_HUMAN	—	-5.0302	—	—	—	—
MET7A_HUMAN	-3.46115	-3.85166	—	—	-4.0474	-3.30992
MF14A_HUMAN	-3.63864	-4.02024	-3.60131	—	-4.25099	-3.9995
MFAP2_HUMAN	-4.08526	-3.95025	—	—	—	—
MFAP4_HUMAN	—	-3.80087	—	—	—	—
MFAP5_HUMAN	—	-4.26868	—	—	—	—
MFR1L_HUMAN	—	-4.10116	—	—	—	—
MFSD5_HUMAN	—	—	—	—	-4.32064	—
MGAL_HUMAN	—	—	—	—	-5.23506	-5.13567
MGP_HUMAN	—	-3.37011	—	—	—	—
MGST2_HUMAN	-3.99012	-3.5273	—	—	-3.72811	-3.71615
MGST3_HUMAN	-2.89544	-2.85847	-3.27217	-2.69045	-2.81702	-2.61059
MIB1_HUMAN	—	-4.58971	—	—	—	—
MIB2_HUMAN	—	-4.21888	—	—	—	—
MIC10_HUMAN	-3.23139	—	-3.27695	—	—	—
MIC13_HUMAN	—	—	—	—	—	-3.44606
MIC19_HUMAN	-2.65686	-3.1867	-2.84433	-2.78122	-3.14161	-2.93051
MIC26_HUMAN	-4.02278	—	—	—	-3.74937	-3.83596
MIC27_HUMAN	-3.67592	—	-3.09017	-3.35619	-4.10319	-4.364
MIC60_HUMAN	-3.10161	-3.26675	-3.20768	-3.44386	-3.51454	-3.20512
MICU1_HUMAN	—	-4.10019	—	—	—	—
MICU2_HUMAN	—	-3.97228	—	—	—	—
MIME_HUMAN	-3.59827	-3.46606	—	-3.46604	—	-3.21614
MINT_HUMAN	—	-4.92897	—	—	—	—
MINY1_HUMAN	—	—	—	-3.5369	—	—
MK12_HUMAN	—	-3.81975	—	—	—	—
MKRN3_HUMAN	—	—	—	—	—	-4.13276
MLEC_HUMAN	—	-4.49602	—	—	—	—
MLF1_HUMAN	—	-3.85356	—	—	—	—
MLF2_HUMAN	-3.42545	-2.59909	—	-2.76198	—	-3.25131
MLIP_HUMAN	—	-3.52105	—	—	—	—
MLRS_HUMAN	-1.24218	-1.46431	-1.21356	-1.64832	-1.16386	-1.44448
MLRV_HUMAN	-1.14543	-1.35043	-1.1853	-1.40775	-1.0471	-1.23026
MOAP1_HUMAN	—	-3.57383	—	—	—	—
MOGT2_HUMAN	—	—	—	—	-4.28519	—
MORC4_HUMAN	—	—	—	-4.26233	—	—
MP2K1_HUMAN	-4.4172	—	—	—	—	—
MP2K3_HUMAN	-4.36314	-3.92841	—	—	—	—
MP2K7_HUMAN	—	—	—	—	-4.31235	—
MPC2_HUMAN	—	-3.37753	-3.50606	—	-4.06485	—
MPCP_HUMAN	-2.90646	-3.26251	-3.0799	-2.927	-3.00976	-3.04672
MPPB_HUMAN	—	-4.1119	—	—	—	—
MRC2_HUMAN	—	-5.02966	—	—	—	—
MRM3_HUMAN	-4.0645	-3.83499	-4.0212	—	-3.78953	-3.79869
MRP4_HUMAN	-4.84833	—	—	—	—	—
MRPP3_HUMAN	-4.23642	-3.74618	—	-3.7485	—	-3.93657
MRS2_HUMAN	—	-4.67704	—	—	—	—
MSI2H_HUMAN	—	-4.26579	—	—	—	—
MSS51_HUMAN	—	-4.14465	—	—	—	—
MSTN1_HUMAN	-2.80219	-3.10634	-3.31176	-2.77954	-2.73182	-2.90736
MTAP2_HUMAN	—	—	-4.65969	—	—	—
MTAP_HUMAN	—	-4.48242	—	—	—	—
MTCH2_HUMAN	-4.30425	-4.16925	—	—	-3.74419	-3.50467
MTMRA_HUMAN	—	-4.92106	—	—	—	—
MTNA_HUMAN	—	-4.59766	—	—	—	—
MTREX_HUMAN	—	—	—	—	-4.4976	—
MTUS1_HUMAN	-4.82992	—	—	—	-4.60977	—
MTX2_HUMAN	—	-4.05573	—	—	—	-4.28148
MUC5A_HUMAN	—	—	—	—	-5.17233	—
MVP_HUMAN	—	-4.2607	—	-3.00917	—	-4.18124
MY18A_HUMAN	-4.23751	-3.75461	—	-3.57458	—	-4.23449
MY18B_HUMAN	—	—	—	-4.70002	—	-4.97617
MYBPH_HUMAN	-3.28492	-2.85387	-3.18436	-1.98768	-3.0724	-2.35081
MYG1_HUMAN	—	-4.2929	—	—	—	—
MYG_HUMAN	-2.35307	-2.31972	-2.64735	-2.4357	-2.20023	-2.32842
MYH10_HUMAN	-4.38497	-4.14279	-4.69374	-3.62866	—	-4.45495
MYH11_HUMAN	—	—	—	—	-4.70143	—
MYH13_HUMAN	-3.78677	-3.81764	-3.86089	-4.56023	-3.97498	-3.85614
MYH14_HUMAN	-4.57884	-3.42631	—	-3.48776	—	-3.7358
MYH15_HUMAN	—	-4.97695	—	—	—	—
MYH1_HUMAN	-2.1293	-2.64259	-2.61255	-2.93129	-2.34582	-2.6987
MYH2_HUMAN	-2.06015	-2.19024	-1.88686	-2.20359	-1.941	-2.16203
MYH3_HUMAN	-3.20928	-3.30994	-3.336	-2.8472	-3.41166	-2.84528
MYH4_HUMAN	-2.96227	-3.1285	-2.80964	-3.08342	-2.91354	-3.10078
MYH6_HUMAN	-4.55275	—	—	—	-4.20829	-4.64709
MYH7B_HUMAN	-3.9797	-3.94603	-4.04123	-3.38126	-4.03119	-3.97053
MYH7_HUMAN	-1.71657	-1.91253	-1.64992	-1.83126	-1.55719	-1.6653
MYH8_HUMAN	-2.82844	-3.01652	-2.59684	-3.07476	-2.94723	-3.15432
MYH9_HUMAN	—	-3.91059	—	-4.58554	—	-4.58719
MYL1_HUMAN	-1.31103	-1.48255	-1.09966	-1.36687	-1.25906	-1.38491
MYL3_HUMAN	-1.37582	-1.65681	-1.30302	-1.60656	-1.29453	-1.46641
MYL4_HUMAN	-3.15974	-3.26406	-3.13086	-3.22173	-4.25551	-3.01758
MYL5_HUMAN	-1.78926	-1.93783	-1.58561	-1.7925	-1.79566	-1.85843
MYL6B_HUMAN	-1.98269	-2.14527	-1.87284	-1.73944	-1.81266	-1.74827
MYL6_HUMAN	-1.67134	-1.91482	-1.6924	-1.8284	-1.65496	-1.80341
MYLK_HUMAN	-5.10475	-5.14163	—	—	—	—
MYO6_HUMAN	—	-5.06231	—	—	—	—
MYO7A_HUMAN	—	—	-4.73023	—	—	—
MYO9A_HUMAN	—	-4.97315	—	—	—	—
MYOC_HUMAN	—	—	—	—	-3.95329	—
MYOG_HUMAN	—	-4.06796	—	—	—	—
MYOM1_HUMAN	-2.32605	-2.63742	-2.26537	-2.66185	-2.3108	-2.53713
MYOM2_HUMAN	-2.16642	-2.48888	-2.15949	-2.5551	-2.16432	-2.47012
MYOM3_HUMAN	-2.46709	-2.5194	-2.45908	-2.41788	-2.50307	-2.58201
MYOME_HUMAN	—	—	—	-4.83068	—	—
MYOTI_HUMAN	-2.39194	-2.00144	-2.32646	-2.09325	-2.19841	-1.49067
MYOZ1_HUMAN	-2.15237	-2.32851	-2.43557	-2.5342	-2.00149	-2.29148
MYOZ2_HUMAN	-2.32955	-2.40387	-2.58709	-2.44094	-2.33968	-2.45775
MYOZ3_HUMAN	-3.1683	-3.13038	-3.26444	-2.91094	-3.40785	-3.59843
MYPC1_HUMAN	-1.87298	-2.11601	-1.73785	-1.96303	-1.78117	-1.9601
MYPC2_HUMAN	-2.65178	-2.72997	-2.73583	-2.70709	-2.78875	-2.82853
MYPN_HUMAN	-4.21062	-3.27133	—	-3.36984	-4.84856	-3.94047
N4BP2_HUMAN	—	—	—	—	-4.61021	—
NAA20_HUMAN	—	-3.6242	—	—	—	—
NACAM_HUMAN	-5.14045	-4.78191	—	-4.778	—	-5.13776
NAF1_HUMAN	—	—	—	—	—	-4.55526
NAGK_HUMAN	—	-3.72251	—	—	—	—
NAKD2_HUMAN	—	-3.98021	—	—	—	—
NAMPT_HUMAN	—	-4.23663	—	—	—	—
NATD1_HUMAN	—	-4.08372	—	—	—	—
NB5R1_HUMAN	-2.7395	-2.8199	-2.67598	-2.60723	-2.92091	-2.6034
NB5R3_HUMAN	-3.17699	-3.17654	-3.14069	-2.72741	-3.77664	-2.91791
NBR1_HUMAN	—	—	—	-3.15167	—	-3.56055
NCAM1_HUMAN	-4.6596	-3.54836	—	-3.0267	—	-3.61352
NCEH1_HUMAN	—	—	—	—	—	-4.44917
NCTR2_HUMAN	—	—	—	—	-3.64878	-4.37677
NDK6_HUMAN	—	-4.30015	—	—	—	—
NDRG2_HUMAN	—	-4.20515	—	—	—	—
NDUA2_HUMAN	-3.09683	—	-2.90675	—	—	-3.38045
NDUA4_HUMAN	-2.592	-2.81755	-2.4928	-2.41975	-2.50988	-2.71761
NDUA5_HUMAN	-3.19263	-3.19084	—	—	-3.14328	-3.22572
NDUA6_HUMAN	-3.57796	-3.22582	—	—	-3.83519	-3.96874
NDUA7_HUMAN	-2.75022	-3.91277	-3.43793	—	—	-3.46527
NDUA8_HUMAN	-3.31664	-3.95324	-3.31936	—	-3.62895	-3.76052
NDUA9_HUMAN	-3.4767	-3.61712	-3.49418	—	-3.51976	-3.8006
NDUAA_HUMAN	-2.96967	-3.38174	-3.08846	—	-3.42585	-3.68272
NDUAB_HUMAN	-3.48852	-3.19294	—	—	-3.8772	—
NDUAC_HUMAN	-3.04688	—	—	—	-3.28945	-3.42114
NDUAD_HUMAN	-2.70883	-2.44261	-2.90322	-2.69282	-3.17703	-2.77413
NDUB1_HUMAN	-2.89884	-3.62312	-2.67548	—	-3.49141	-3.62496
NDUB3_HUMAN	-2.94999	-3.26495	—	—	-3.71921	-3.82973
NDUB4_HUMAN	-2.61466	-2.89073	-2.69367	-2.83771	-3.05771	-2.90902
NDUB5_HUMAN	-3.63599	-4.02638	-3.66132	—	-3.8045	-3.85989
NDUB6_HUMAN	-3.93002	-4.13785	—	—	—	—
NDUB7_HUMAN	-3.3836	—	—	—	-3.91783	—
NDUB8_HUMAN	-3.99563	-4.30015	-3.65437	—	-3.44304	-4.20537
NDUB9_HUMAN	-4.07566	-4.28349	—	—	-3.98084	—
NDUBA_HUMAN	-2.98328	-2.49117	-2.9912	-3.30173	-3.42705	-3.13379
NDUBB_HUMAN	-3.63428	—	—	—	—	—
NDUC2_HUMAN	—	-3.6425	—	—	—	—
NDUF3_HUMAN	—	-3.98253	—	—	—	—
NDUS1_HUMAN	-3.24664	-3.2114	-3.09224	—	-3.34839	-3.4259
NDUS2_HUMAN	-3.47717	-3.38691	-3.57561	-3.9607	-3.7818	-3.7352
NDUS3_HUMAN	-2.82556	-2.88427	-3.08452	-3.22997	-2.9522	-2.98746
NDUS4_HUMAN	-4.06585	-2.95275	-3.62789	-3.53816	-4.20408	-4.08154
NDUS5_HUMAN	-3.23428	-3.59225	-3.11563	-2.95336	-3.46867	-3.09704
NDUS6_HUMAN	-3.63613	-3.95311	—	—	-3.84519	-3.439
NDUS7_HUMAN	-3.28174	-3.11666	—	—	-3.44608	-3.6683
NDUS8_HUMAN	-3.33098	-4.35286	—	—	—	-4.18375
NDUV1_HUMAN	-3.20477	-3.96103	-3.34544	-3.83829	-3.34899	-3.69655
NDUV2_HUMAN	-3.09815	-3.56974	-2.80782	—	-3.67384	-3.79576
NEB2_HUMAN	-4.63834	-4.66214	—	—	-4.80446	-4.73234
NEBU_HUMAN	-2.31965	-2.50735	-2.32592	-2.5013	-2.2946	-2.48365
NECA3_HUMAN	—	-3.52317	—	—	—	—
NEDD8_HUMAN	—	-3.6584	—	—	—	—
NEK7_HUMAN	—	-4.51064	—	—	—	—
NELFB_HUMAN	—	-4.79407	—	—	—	—
NEST_HUMAN	-4.04937	-2.66476	-4.48491	-2.3561	-4.33504	-2.66496
NEUA_HUMAN	—	-4.3552	—	—	—	—
NEUL1_HUMAN	—	-3.97044	—	—	—	—
NEXN_HUMAN	—	-3.46042	-4.10443	-3.14881	-4.79035	-3.66031
NF2L1_HUMAN	—	-4.91826	—	—	—	-4.74915
NFS1_HUMAN	—	-4.51961	—	—	—	—
NIBAN_HUMAN	—	-4.99818	—	—	—	—
NICN1_HUMAN	—	—	—	-3.39618	—	—
NID1_HUMAN	-4.47799	-4.28666	—	—	—	-4.21335
NID2_HUMAN	—	—	—	—	—	-4.91865
NIF3L_HUMAN	—	-4.32626	—	—	—	—
NIPA4_HUMAN	-3.6734	-3.32389	-2.8843	-2.74294	-3.38449	-3.39613
NIPS2_HUMAN	-4.27917	-3.31273	—	—	-4.18435	-3.57388
NIT1_HUMAN	—	-4.54519	—	—	—	—
NIT2_HUMAN	—	-3.70796	—	—	—	—
NKX25_HUMAN	—	—	—	—	—	-4.34905
NLRC4_HUMAN	—	—	—	-4.30358	—	—
NNMT_HUMAN	—	-3.96715	—	—	—	—
NNRD_HUMAN	—	-4.40002	—	—	—	—
NNTM_HUMAN	-2.82804	-3.36337	-2.92115	-3.40307	-3.07166	-3.29554
NOC4L_HUMAN	—	-4.43036	—	—	—	—
NOL6_HUMAN	—	—	—	—	-4.81096	—
NOL9_HUMAN	-3.87705	—	—	—	—	—
NONO_HUMAN	—	-4.15491	—	—	—	—
NPC2_HUMAN	—	—	—	—	-3.96008	—
NPHP3_HUMAN	—	—	—	—	-4.70653	-4.96236
NPL4_HUMAN	—	-4.81454	—	—	—	—
NPM_HUMAN	—	—	—	—	—	-4.34139
NPRL2_HUMAN	—	-4.29749	—	—	—	—
NPRL3_HUMAN	—	-4.04241	—	—	—	—
NQO1_HUMAN	—	-3.44711	—	-3.59708	—	—
NR0B1_HUMAN	—	-4.38981	—	—	—	—
NR2F6_HUMAN	—	-4.17333	—	—	—	—
NRAP_HUMAN	-3.84171	-2.17286	-3.90017	-2.10069	-3.6076	-2.14306
NRK_HUMAN	—	—	—	—	—	-4.99771
NSD3_HUMAN	—	-4.84526	—	—	—	—
NSF1C_HUMAN	—	—	—	-3.1334	—	—
NSL1_HUMAN	—	-4.47934	—	—	—	—
NSUN5_HUMAN	—	-4.6631	—	—	—	—
NT5C_HUMAN	—	-3.2697	—	-2.67094	—	—
NTF2_HUMAN	—	-4.13444	—	—	—	—
NTM1A_HUMAN	—	-3.51654	—	—	—	—
NTM2A_HUMAN	-4.38475	—	—	—	-4.67148	—
NU133_HUMAN	—	—	—	—	-4.81473	—
NU155_HUMAN	—	—	—	—	-4.83358	—
NU4M_HUMAN	-3.77151	—	-3.44633	—	-4.3898	-4.52334
NUD16_HUMAN	—	-3.79035	—	—	—	—
NUD19_HUMAN	—	-4.14098	—	—	—	—
NUD22_HUMAN	—	-4.51208	—	-3.54924	—	—
NUDT4_HUMAN	—	-4.28591	—	—	—	—
NUP43_HUMAN	—	-4.29749	—	-4.04014	—	—
NUP62_HUMAN	—	-4.74831	—	—	—	—
NYNRI_HUMAN	—	—	—	—	-5.11282	—
OBSCN_HUMAN	-3.26484	-3.33887	-3.46706	-2.98509	-3.39599	-3.16366
OBSL1_HUMAN	—	-3.26722	—	-3.51623	—	-4.51116
OCAD1_HUMAN	—	-3.57947	—	—	-4.20099	—
ODO1_HUMAN	-3.79184	-4.0384	-4.40783	-4.1692	-4.66989	-4.84838
ODO2_HUMAN	-3.26168	-3.57285	-3.51575	—	-3.24394	-3.47295
ODP2_HUMAN	-3.48637	-4.12294	-3.41088	—	-3.81701	-3.82654
ODPA_HUMAN	-3.1063	-3.31196	-3.04755	-3.20942	-3.45659	-4.18714
ODPB_HUMAN	-3.60957	-3.36145	-3.63892	—	-3.54719	-3.79566
OGT1_HUMAN	—	-4.29325	—	—	—	-4.89257
OLA1_HUMAN	-4.32381	—	—	—	—	—
OOEP_HUMAN	—	-3.9231	—	—	—	—
OPA1_HUMAN	—	—	—	—	-4.76338	—
OR7D4_HUMAN	-3.95429	—	—	—	—	—
ORC2_HUMAN	-4.48729	—	—	—	—	—
ORC4_HUMAN	—	-4.67012	—	—	—	—
OSBL9_HUMAN	-3.24374	-3.44637	-3.44996	-3.68253	-3.17309	-3.35816
OSGEP_HUMAN	—	-3.95047	—	—	—	—
OSGI1_HUMAN	—	-4.39623	—	—	—	—
OSGP2_HUMAN	—	—	—	-4.07735	—	—
OST48_HUMAN	-4.38508	-4.05329	—	—	-4.38695	-3.90958
OTUB1_HUMAN	—	-4.46361	—	—	—	—
OVOS1_HUMAN	-4.41301	-4.43873	—	—	-4.85483	—
OXR1_HUMAN	—	-4.50846	—	—	—	—
P20D1_HUMAN	—	—	—	—	-4.00799	—
P2R3B_HUMAN	—	-4.79031	—	—	—	—
P2RX7_HUMAN	—	—	-4.13688	—	—	—
P5CR2_HUMAN	—	-4.0721	—	—	—	—
PA24C_HUMAN	—	-4.76384	—	—	—	—
PACN3_HUMAN	-4.09811	-3.30176	—	-3.49209	-4.46189	-3.30667
PADC1_HUMAN	—	-3.66224	—	—	—	—
PADI2_HUMAN	-3.64978	-3.12358	—	-3.74317	-3.63218	-3.35631
PAHX_HUMAN	—	-4.55956	—	—	—	—
PANK4_HUMAN	—	—	—	—	-4.57832	—
PAPD1_HUMAN	—	-4.79556	—	—	—	—
PARP9_HUMAN	—	-4.56723	—	—	—	—
PBIP1_HUMAN	-3.57363	-3.33728	-3.61313	-3.72024	-3.8547	-3.68156
PCBP1_HUMAN	—	-3.77276	—	—	—	-4.41298
PCBP2_HUMAN	—	-4.12924	—	—	—	—
PCDBG_HUMAN	—	—	—	—	-4.70169	—
PCDG7_HUMAN	—	—	—	—	-4.65955	—
PCDGG_HUMAN	—	-4.99584	—	—	—	—
PCID2_HUMAN	—	-4.63161	—	—	—	—
PCLO_HUMAN	—	—	-5.0735	—	—	—
PCX1_HUMAN	—	-5.0572	—	—	—	—
PCY2_HUMAN	—	-4.62059	—	—	—	—
PCYOX_HUMAN	-3.80932	-4.27024	—	—	-3.72761	-3.9721
PDCD5_HUMAN	—	—	—	—	—	-3.95844
PDE1C_HUMAN	—	-4.49999	—	—	—	—
PDE6C_HUMAN	—	—	—	—	—	-4.57538
PDE9A_HUMAN	—	-4.80369	—	—	-4.7341	—
PDIA1_HUMAN	—	—	—	—	—	-4.5789
PDIP2_HUMAN	—	-4.1114	—	—	—	—
PDK4_HUMAN	—	-3.76404	—	—	—	-4.01857
PDLI1_HUMAN	—	—	—	—	—	-4.33731
PDLI3_HUMAN	-2.84223	-2.76094	-2.81152	-2.93303	-2.65723	-2.38455
PDLI5_HUMAN	-2.5094	-2.95092	-2.65334	-2.75713	-2.5034	-2.85003
PDLI7_HUMAN	-3.99921	-4.10923	—	—	—	-4.52145
PEBP1_HUMAN	—	—	—	-3.19219	—	—
PEDF_HUMAN	—	—	-3.702	—	—	—
PELI3_HUMAN	—	-4.70181	—	—	—	—
PELO_HUMAN	—	-4.30317	—	-3.57863	—	—
PERF_HUMAN	—	—	-4.01942	—	—	—
PEX2_HUMAN	—	-3.71611	—	—	—	—
PEX6_HUMAN	—	-4.11123	—	—	—	—
PFKAM_HUMAN	-3.14509	-3.23804	-3.40394	-3.87492	-3.3503	-3.48842
PGAM2_HUMAN	—	-3.52312	—	—	—	—
PGBM_HUMAN	-4.47089	-3.68781	-4.53459	-4.23225	-4.66544	-3.73289
PGK1_HUMAN	-3.97165	-3.62677	—	—	-3.5959	-3.77937
PGM1_HUMAN	-3.24964	-3.32982	-4.1121	-4.04302	-3.35286	-3.42132
PGM5_HUMAN	—	-2.85374	—	-2.78944	—	-3.66761
PGP_HUMAN	—	-3.93899	—	—	—	—
PGRC2_HUMAN	-3.89102	-3.81257	-3.7063	—	-3.9091	-3.47582
PGS1_HUMAN	—	-3.96017	—	—	—	-3.95353
PGS2_HUMAN	-3.67915	-3.13784	—	-3.11482	-3.76522	-2.82545
PHB2_HUMAN	-2.94294	-2.91554	-3.13614	-2.69913	-3.13059	-2.93756
PHB_HUMAN	-3.02937	-3.01936	-3.83683	-3.1993	-3.66706	-3.16671
PHF20_HUMAN	—	-4.36246	—	—	—	—
PHF3_HUMAN	—	-4.67443	-4.67179	—	—	—
PHF8_HUMAN	—	—	—	-4.3159	—	—
PHKG1_HUMAN	-4.13042	-4.30542	—	—	—	—
PHLA3_HUMAN	—	-3.53629	—	—	—	—
PHLD_HUMAN	—	—	—	—	-4.70539	—
PHOP1_HUMAN	—	—	—	-3.72164	—	—
PI4KA_HUMAN	—	—	—	—	—	-4.79211
PICAL_HUMAN	—	-4.84489	—	—	—	—
PICK1_HUMAN	-4.12242	-4.64869	—	—	—	—
PIGR_HUMAN	—	—	—	—	-4.02873	—
PIM1_HUMAN	—	-4.52618	—	—	—	—
PIMT_HUMAN	-3.45722	-3.57734	—	—	-4.1078	—
PINK1_HUMAN	—	-3.81487	—	—	—	—
PIP_HUMAN	-2.65188	-2.8059	-3.23679	-3.13996	-2.83679	-2.82143
PK3CB_HUMAN	—	—	—	—	-4.57228	—
PKHA1_HUMAN	—	-3.69364	—	—	—	—
PKHL1_HUMAN	-5.07726	—	—	—	—	—
PKP1_HUMAN	-3.75193	-3.82072	-4.23569	-3.79367	-3.90708	-3.70899
PLAK_HUMAN	-3.37995	-3.35841	-3.69734	-3.79051	-3.24428	-3.07619
PLAT3_HUMAN	—	-4.24015	—	—	—	—
PLBL1_HUMAN	—	—	—	—	-4.22777	-4.60425
PLCB4_HUMAN	—	—	—	—	-4.61918	—
PLCL1_HUMAN	-3.19838	-3.29219	-3.04948	-3.1151	-3.1721	-3.26391
PLD1_HUMAN	—	—	—	—	-4.84283	—
PLEC_HUMAN	-2.88018	-2.92495	-2.88588	-2.77406	-3.01936	-2.6969
PLIN3_HUMAN	-3.55437	-4.32529	-4.03544	—	-4.16552	-4.18632
PLIN4_HUMAN	-3.95814	-4.01899	—	—	-4.55953	-4.6988
PLIN5_HUMAN	-4.48839	-3.01924	—	-3.05524	—	-3.73399
PLMN_HUMAN	—	—	—	—	—	-4.15137
PLPL2_HUMAN	—	-3.88675	—	—	—	—
PLPL3_HUMAN	—	-4.03032	—	-4.1425	—	—
PLPL4_HUMAN	—	-4.43376	—	—	—	—
PLRG1_HUMAN	—	-4.7416	—	—	—	—
PLXC1_HUMAN	-4.25113	-4.65961	—	-4.48863	—	-4.67377
PMF1_HUMAN	—	-4.34239	—	—	—	—
PMFBP_HUMAN	-4.5562	—	—	—	—	—
PML_HUMAN	—	—	—	—	—	-4.64694
PMVK_HUMAN	—	-4.31394	—	—	—	—
PNCB_HUMAN	—	-4.36656	—	—	—	—
PNMA1_HUMAN	—	-4.57841	—	—	—	—
PNPH_HUMAN	—	—	—	—	-4.34942	—
POF1B_HUMAN	—	—	—	—	-4.02714	-4.23959
POMP_HUMAN	—	-4.17986	—	—	—	—
POSTN_HUMAN	-4.64832	-4.61001	—	—	—	-3.81331
POTEJ_HUMAN	-4.74231	—	—	—	—	—
PP1A_HUMAN	—	-4.3782	—	-3.97887	—	—
PP1B_HUMAN	-3.93963	-3.01181	—	-2.99985	—	-3.98769
PP2AA_HUMAN	—	-4.12574	—	—	—	—
PP2BB_HUMAN	—	-3.68809	—	—	—	—
PP2BC_HUMAN	—	-3.84812	—	—	—	—
PP2D1_HUMAN	—	—	-4.1842	—	—	—
PP4C_HUMAN	—	-4.12292	—	—	—	—
PP4R1_HUMAN	-4.44847	-4.15769	-4.0542	-4.26831	-4.93877	-4.79784
PPAC_HUMAN	—	-4.14903	—	—	—	—
PPAT_HUMAN	-4.07066	-4.57979	-3.53944	—	-4.0401	—
PPGB_HUMAN	—	—	—	—	-4.02173	—
PPIA_HUMAN	—	—	—	-3.13783	—	-4.09052
PPLA_HUMAN	-2.57372	-3.66638	-3.11395	—	-2.75024	—
PPM1D_HUMAN	—	—	—	—	—	-4.71762
PPM1G_HUMAN	—	—	—	—	—	-4.55731
PPP6_HUMAN	—	-3.53712	—	—	—	—
PPR3C_HUMAN	—	-3.35736	—	-3.42832	—	—
PPTC7_HUMAN	—	-4.51351	—	—	—	—
PRAF3_HUMAN	-3.21299	-3.26209	-3.65901	—	-3.66876	-3.32071
PRDM2_HUMAN	—	—	—	—	-5.04685	—
PRDX1_HUMAN	-3.29478	-3.54127	—	-3.2192	-3.67142	-3.82385
PRDX2_HUMAN	-2.9723	-2.70592	-3.57179	-3.05742	-3.36095	-3.47778
PRDX3_HUMAN	-4.23105	-3.65263	—	—	-3.96903	-3.95215
PRDX6_HUMAN	-3.89296	-3.81441	-3.7482	-3.07733	-4.07823	-3.62809
PREB_HUMAN	—	-4.30794	—	—	—	—
PRELP_HUMAN	—	-3.49674	—	-3.87265	-4.27232	-3.29124
PREX2_HUMAN	—	—	—	—	-4.85407	—
PRG4_HUMAN	-4.87349	—	—	—	—	—
PRGR_HUMAN	—	—	—	—	-4.61821	—
PROB1_HUMAN	—	—	—	-4.17824	—	-4.868
PROF1_HUMAN	—	—	—	—	-3.92723	-3.96625
PROF2_HUMAN	—	-4.17677	—	-2.73728	—	—
PRP4B_HUMAN	-4.72915	-4.75294	—	—	-4.89527	-4.82315
PRS10_HUMAN	—	-4.02243	—	—	—	—
PRS4_HUMAN	-4.46626	-4.2104	—	—	—	—
PRS6A_HUMAN	—	—	-3.91759	-3.93306	-4.60351	—
PRS8_HUMAN	—	-3.86361	—	—	—	—
PSA1_HUMAN	—	—	—	—	-4.20106	—
PSA2_HUMAN	—	-3.02328	—	—	-4.15032	-3.91805
PSA3_HUMAN	-3.91091	-3.69591	—	—	-3.4962	-3.51123
PSA4_HUMAN	—	-3.66116	—	—	-4.19775	—
PSA5_HUMAN	—	-3.48448	—	-3.37519	-4.16312	-4.20213
PSA6_HUMAN	-3.63782	-3.76472	—	-3.08224	-4.17204	-4.21105
PSA7_HUMAN	-3.8357	-3.87634	—	—	—	-3.98636
PSB10_HUMAN	—	-4.15387	—	—	—	—
PSB1_HUMAN	-4.20483	-3.27082	—	-3.37427	—	—
PSB2_HUMAN	—	-3.67698	—	-3.59648	-4.0843	—
PSB3_HUMAN	-4.13456	-2.7472	—	-3.48353	-3.61904	-4.13187
PSB4_HUMAN	-4.14772	-2.61072	—	-3.28564	—	-3.65083
PSB5_HUMAN	-3.31253	-2.52725	-3.81791	-2.41671	-3.44621	-3.16953
PSB6_HUMAN	-3.66878	-3.22525	—	-2.88967	—	-3.87358
PSB7_HUMAN	—	-4.47312	—	—	—	—
PSD13_HUMAN	—	-3.75389	—	—	—	—
PSDE_HUMAN	—	-3.22168	—	-3.10971	—	—
PSMD1_HUMAN	—	—	—	-3.95971	—	-4.38382
PSMD3_HUMAN	—	-4.41534	—	—	—	—
PSMD6_HUMAN	—	-3.74863	—	—	—	—
PSMD8_HUMAN	—	-4.57471	—	—	—	—
PSMG2_HUMAN	—	-4.45224	—	—	—	—
PTER_HUMAN	—	-3.96825	—	-4.00318	—	—
PTN21_HUMAN	—	-5.10031	—	—	—	—
PTOV1_HUMAN	—	-4.64973	—	—	—	—
PTPM1_HUMAN	—	-4.33383	—	—	—	—
PUR8_HUMAN	—	-3.52209	—	—	—	—
PURA1_HUMAN	—	-3.16722	—	—	—	—
PURA_HUMAN	—	-3.86211	—	—	—	-3.762
PX11A_HUMAN	-3.04814	-3.27132	-2.7941	—	-3.03761	-3.29222
PYGB_HUMAN	—	-4.42614	—	—	-4.55008	—
PYGM_HUMAN	-2.69816	-2.87486	-2.85671	-3.36307	-2.78485	-3.22313
QCR10_HUMAN	-3.4743	—	-3.13304	—	-3.70923	—
QCR1_HUMAN	-2.77333	-3.17768	-2.61646	-3.19029	-2.86481	-3.09911
QCR2_HUMAN	-2.65878	-2.72625	-2.6112	-2.93078	-2.61253	-2.67201
QCR6_HUMAN	-3.42979	—	—	—	—	-3.77916
QCR7_HUMAN	-2.71639	-3.73313	-3.12915	—	-2.78842	-2.78274
QCR8_HUMAN	-3.22482	-3.94445	—	—	—	—
QCR9_HUMAN	-2.755	-3.43512	-3.1842	—	-2.91941	-3.13038
QOR_HUMAN	—	-3.78425	—	-3.97755	—	—
RAB10_HUMAN	—	-3.58395	—	-3.4728	—	-3.76461
RAB12_HUMAN	—	-3.65444	—	-3.55916	—	—
RAB14_HUMAN	—	-3.89939	—	—	—	-4.15256
RAB15_HUMAN	-3.16862	-3.71441	—	-3.2536	-4.05432	-4.18787
RAB18_HUMAN	—	-4.34451	—	—	—	—
RAB21_HUMAN	—	—	—	—	—	-4.21371
RAB2A_HUMAN	-4.05245	-3.45365	—	-3.09785	-4.10744	-3.55378
RAB35_HUMAN	-4.126	-4.33383	—	-3.02419	—	—
RAB4A_HUMAN	—	—	—	—	-4.2995	—
RAB5A_HUMAN	—	-4.36308	—	—	—	—
RAB5B_HUMAN	—	-4.05015	—	—	—	—
RAB7A_HUMAN	—	-3.03746	—	-3.77632	-4.09708	-3.48392
RABE1_HUMAN	—	-4.68542	—	—	-4.68728	—
RACK1_HUMAN	—	-3.24475	—	-3.31671	—	—
RAF1_HUMAN	—	-4.84221	—	—	—	—
RAP2B_HUMAN	-4.08526	—	—	—	—	—
RAPSN_HUMAN	—	-3.39093	—	-3.91002	—	—
RB12B_HUMAN	—	—	—	—	—	-4.82055
RB33B_HUMAN	-3.20212	-3.74791	—	-3.2871	-4.08782	-4.22136
RB40B_HUMAN	—	-4.47468	—	—	—	—
RBM14_HUMAN	—	-4.85606	—	—	—	—
RBM24_HUMAN	—	-4.12283	—	—	—	—
RBM4_HUMAN	—	-4.59174	—	—	—	—
RBP10_HUMAN	—	-4.65208	—	—	—	—
RCC1L_HUMAN	—	-4.08911	—	—	—	—
REEP5_HUMAN	-3.48067	-4.3071	—	-3.14118	-3.55743	-3.18432
REX1B_HUMAN	—	-3.08092	—	—	—	—
RFA2_HUMAN	—	—	—	-3.50026	—	—
RFC3_HUMAN	—	-4.41114	—	—	—	—
RGL2_HUMAN	—	-4.92106	—	—	—	—
RGP1_HUMAN	—	-3.9143	—	-4.05253	—	—
RGS12_HUMAN	—	—	—	-4.45375	—	—
RHBT3_HUMAN	—	-4.81668	—	—	—	—
RHG21_HUMAN	—	—	—	—	—	-5.15334
RHG23_HUMAN	—	-5.20412	—	—	—	—
RHG27_HUMAN	—	—	-4.34685	—	—	—
RIC8A_HUMAN	—	—	—	—	-4.53692	—
RINI_HUMAN	—	-4.18891	—	—	—	—
RIOX1_HUMAN	-4.07891	-3.96299	-3.72912	-3.96618	-4.12751	-3.9773
RIPL1_HUMAN	—	—	—	—	-4.29544	—
RIR2B_HUMAN	—	-4.57595	—	—	—	—
RITA1_HUMAN	—	-3.36905	—	-3.72034	—	-4.13123
RL11_HUMAN	—	—	—	—	-4.21146	—
RL12_HUMAN	-4.04029	-3.52971	—	—	-3.97893	-3.21763
RL13_HUMAN	-3.79503	-3.40848	—	—	-4.05227	-3.56756
RL14_HUMAN	-3.67698	-3.69242	—	—	—	-3.62539
RL15_HUMAN	—	-4.05954	—	-3.22998	—	—
RL18A_HUMAN	-3.97163	-3.74583	—	—	—	-3.81226
RL18_HUMAN	-3.47275	-3.66224	-3.16944	—	-3.54572	-3.38223
RL19_HUMAN	—	-4.04217	—	-3.46403	—	-4.13076
RL21_HUMAN	—	-3.95404	—	—	—	—
RL22_HUMAN	—	-3.63241	—	—	—	-3.22284
RL23A_HUMAN	-3.66387	-3.76007	—	—	-4.15417	-3.74196
RL23_HUMAN	-3.87224	-3.6104	—	-3.06647	—	-3.98463
RL24_HUMAN	—	—	—	—	—	-4.01602
RL27A_HUMAN	-3.43544	-3.40593	—	—	—	-3.7191
RL27_HUMAN	-3.95635	—	—	—	—	—
RL28_HUMAN	—	—	—	—	-4.09776	—
RL29_HUMAN	-3.33357	-3.70171	-3.29172	-3.49652	-3.54734	-3.53426
RL30_HUMAN	—	-3.22894	—	—	—	-3.43398
RL31_HUMAN	—	-3.84683	—	—	—	—
RL35A_HUMAN	—	—	—	-2.96174	—	—
RL3_HUMAN	—	-4.55568	—	—	—	—
RL4_HUMAN	—	—	—	-3.55077	-4.34058	-4.49196
RL5_HUMAN	—	—	—	—	—	-4.33429
RL6_HUMAN	—	-3.53219	—	—	-3.7355	-3.78595
RL7A_HUMAN	-3.76942	-3.23674	-3.70001	-3.1107	-3.68277	-3.28784
RL7_HUMAN	—	-3.67033	—	—	-3.7309	-3.42794
RL8_HUMAN	—	-3.62167	—	—	—	-3.61599
RL9_HUMAN	—	—	—	—	—	-4.14483
RLA0_HUMAN	—	-3.88914	—	—	—	-4.36259
RLA1_HUMAN	—	—	—	-3.51726	—	—
RLA2_HUMAN	-3.10757	-2.97959	-3.15977	-3.04131	-3.12264	-3.4233
RM02_HUMAN	—	-4.51494	—	—	—	—
RM04_HUMAN	—	-4.5234	—	—	—	—
RM14_HUMAN	—	-3.58396	—	—	—	—
RM18_HUMAN	—	-3.73717	—	—	—	—
RM19_HUMAN	—	-4.49602	—	—	—	—
RM21_HUMAN	—	-4.34239	—	—	—	—
RM22_HUMAN	—	-3.70194	—	—	—	—
RM24_HUMAN	—	-3.66924	—	—	—	—
RM37_HUMAN	—	-4.65698	—	—	—	—
RM38_HUMAN	—	-4.29749	—	—	—	—
RM39_HUMAN	—	-4.55956	—	—	—	—
RM45_HUMAN	—	-4.20343	—	—	—	—
RM46_HUMAN	—	-4.47624	—	—	—	—
RMD5A_HUMAN	—	-3.83858	—	-4.05253	—	—
RNAS7_HUMAN	—	—	—	—	-3.97423	—
RNF12_HUMAN	—	—	—	-3.96696	—	—
RNH2C_HUMAN	—	-3.93255	—	—	—	—
RNPS1_HUMAN	—	—	—	—	—	-3.80427
ROA0_HUMAN	—	-4.51494	—	—	—	—
ROA2_HUMAN	—	—	-2.39174	—	—	-4.4093
ROBO3_HUMAN	-4.64613	—	—	—	—	—
ROP1L_HUMAN	—	—	—	—	-3.57226	—
ROS1_HUMAN	—	—	—	—	—	-5.23204
RP1_HUMAN	-3.26052	-3.25685	-3.56751	-3.73543	-3.16899	-3.15688
RPAB1_HUMAN	—	-3.64659	—	—	—	—
RPB3_HUMAN	—	-4.15704	—	—	—	—
RPB4_HUMAN	—	-4.18293	—	—	—	—
RPB7_HUMAN	—	—	—	-3.52881	—	—
RPN1_HUMAN	—	-4.17751	—	-4.07831	—	-4.64472
RPN2_HUMAN	—	-4.48783	—	—	—	-4.19693
RS11_HUMAN	-4.02147	-4.2293	—	—	—	—
RS13_HUMAN	—	—	—	—	—	-4.01748
RS14_HUMAN	—	-3.43033	—	-3.09932	-4.14002	-3.99909
RS15A_HUMAN	—	—	—	—	—	-3.98698
RS16_HUMAN	—	-4.19499	—	—	-4.1254	-3.71319
RS18_HUMAN	—	-3.68216	—	—	—	-4.04337
RS23_HUMAN	—	—	—	—	—	-3.97545
RS25_HUMAN	-3.91972	-3.9566	—	—	—	-3.95844
RS26_HUMAN	-3.88351	-3.52497	—	—	—	-3.43746
RS28_HUMAN	—	—	—	—	-3.56683	—
RS2_HUMAN	—	-3.74986	—	—	-4.02766	—
RS3_HUMAN	-2.96004	-3.27011	-2.80122	-3.03873	-3.32556	-3.55744
RS4X_HUMAN	-3.75925	—	—	-3.3403	-4.20106	—
RS6_HUMAN	-3.93891	-4.084	—	—	—	—
RS7_HUMAN	—	—	—	—	—	-3.68471
RS8_HUMAN	—	-4.06798	-3.70292	—	—	-3.55652
RS9_HUMAN	-3.59881	-3.9756	—	—	-3.60517	-3.85402
RSAD1_HUMAN	—	-3.90051	—	—	—	—
RSPO2_HUMAN	—	—	—	—	—	-4.24714
RSSA_HUMAN	—	-4.50046	—	-3.93018	—	—
RSU1_HUMAN	—	-4.47312	—	—	—	—
RT02_HUMAN	—	-4.50193	—	—	—	—
RT05_HUMAN	-4.35959	—	—	—	—	—
RT09_HUMAN	—	-3.91982	—	—	—	—
RT10_HUMAN	—	-4.33383	—	—	—	—
RT18B_HUMAN	—	-4.44226	—	—	—	—
RT22_HUMAN	—	-4.10185	—	—	—	—
RT24_HUMAN	—	-3.6552	—	—	—	—
RT26_HUMAN	—	-4.34239	—	—	—	—
RT27_HUMAN	—	-4.64764	—	—	—	—
RT29_HUMAN	—	-4.63052	—	—	—	—
RT35_HUMAN	-3.71229	-3.72094	-3.78433	—	—	—
RTCB_HUMAN	—	-4.02541	—	—	—	—
RTL1_HUMAN	-4.42915	-4.99259	—	—	-4.05375	-4.40825
RTN1_HUMAN	—	-4.10498	—	—	-4.67097	-4.70998
RTN2_HUMAN	-2.95593	-3.04021	-3.26044	-2.82115	-3.14755	-2.99815
RTN3_HUMAN	-4.83649	-3.97055	—	-4.07988	-4.51965	-3.96321
RTN4_HUMAN	-3.6726	-3.73882	-4.43864	-4.13182	-3.77055	-3.65998
RTTN_HUMAN	—	-5.20722	—	—	-5.18205	—
RUNX1_HUMAN	—	-4.37381	—	—	—	—
RUSD3_HUMAN	—	-4.57595	—	—	—	—
RUSD4_HUMAN	—	-4.00882	—	—	—	—
RUXE_HUMAN	—	-3.99442	—	—	—	—
RYR1_HUMAN	-3.64833	-3.57143	-3.75665	-3.64283	-3.82865	-3.65235
RYR2_HUMAN	—	-5.09042	—	—	-5.42408	-5.10119
S10A6_HUMAN	—	-3.90462	—	—	—	—
S10A7_HUMAN	-2.83244	-3.40565	-2.7167	-3.05987	-2.98864	-2.50382
S10A8_HUMAN	-2.22495	-2.58512	-2.16049	-2.73456	-2.50133	-2.15906
S10A9_HUMAN	-2.64851	-3.09857	-2.5939	-3.32978	-2.5343	-2.24619
S10AA_HUMAN	—	—	-2.52999	-2.90712	—	—
S10AD_HUMAN	—	—	—	-3.28182	—	—
S10AE_HUMAN	-3.83984	—	—	—	-3.3896	—
S10AG_HUMAN	-3.53462	—	-3.3752	—	-3.60033	-3.88588
S2542_HUMAN	—	-4.53307	—	—	—	—
S2548_HUMAN	—	—	—	—	-4.18301	—
S26A2_HUMAN	-4.3099	—	—	—	—	—
S26A5_HUMAN	—	—	—	—	-4.23927	-4.80743
S3TC2_HUMAN	-4.93272	—	—	—	—	—
SAA4_HUMAN	—	-4.06432	—	—	—	—
SAE2_HUMAN	—	—	—	—	-4.69471	—
SAHH3_HUMAN	—	—	—	-4.2464	—	—
SAHH_HUMAN	—	-4.05807	—	—	—	—
SAM50_HUMAN	-3.64179	—	—	—	-4.63222	-4.60703
SAMD8_HUMAN	—	—	—	—	-4.50658	—
SAMH1_HUMAN	-4.33928	—	—	—	—	—
SAMP_HUMAN	—	-3.40455	—	—	—	-3.13088
SAP3_HUMAN	—	—	—	—	-4.06666	—
SAP_HUMAN	—	-4.46925	—	—	-4.20437	—
SARG_HUMAN	—	—	—	—	-4.13611	—
SBNO1_HUMAN	—	—	—	—	—	-5.07981
SBP1_HUMAN	—	-4.11482	—	—	—	—
SBSN_HUMAN	-3.3847	-3.61834	—	-4.04373	-3.52428	-3.64654
SC24D_HUMAN	—	-4.07107	—	—	—	—
SCFD1_HUMAN	—	-4.83817	—	—	—	—
SCLT1_HUMAN	-4.34196	-4.52539	—	—	-4.35959	-4.69912
SCPDL_HUMAN	-3.97175	-4.32026	—	—	—	—
SCRB2_HUMAN	—	-4.24638	—	—	—	—
SCRN2_HUMAN	—	-4.19534	—	—	—	—
SDHA_HUMAN	-3.16133	-3.52566	-3.16686	-3.99394	-3.67288	-3.67352
SDHB_HUMAN	-3.06004	-3.31596	—	—	-3.74623	-3.50558
SEP10_HUMAN	—	-4.224	—	—	—	—
SEPT2_HUMAN	—	-4.58814	—	—	—	—
SESN1_HUMAN	—	-4.40967	—	—	—	—
SETBP_HUMAN	—	—	—	—	-4.93102	-4.55881
SETD6_HUMAN	—	-4.7055	—	—	—	—
SGCA_HUMAN	-4.31383	-3.78516	—	—	—	-3.9471
SGCB_HUMAN	—	-3.69988	—	—	-4.19257	-4.10471
SGCD_HUMAN	-3.93164	-3.51661	—	-3.15152	—	-3.70691
SGCG_HUMAN	-3.93464	-3.67544	—	—	—	-4.14269
SGK3_HUMAN	—	—	—	—	—	-4.28739
SGO2_HUMAN	—	-4.78989	—	—	—	—
SGPL1_HUMAN	-4.21449	—	—	—	—	—
SHC4_HUMAN	—	—	—	—	-4.31546	—
SHLB1_HUMAN	—	-3.44638	—	-3.42802	—	—
SIAE_HUMAN	—	—	—	—	-4.49961	—
SIK1_HUMAN	—	-4.9244	—	—	—	—
SIR2_HUMAN	—	-4.30766	—	—	—	—
SIR3_HUMAN	—	—	—	—	—	-4.19288
SKP1_HUMAN	—	-3.5772	—	—	—	—
SKT_HUMAN	—	-4.77037	—	—	—	—
SLFN5_HUMAN	—	—	—	—	-4.59821	-4.88574
SLMAP_HUMAN	-3.4067	-3.67368	—	-3.42715	-4.00883	-3.37951
SLPI_HUMAN	—	—	—	—	-3.65105	—
SM34A_HUMAN	—	—	—	—	—	-3.92336
SMC4_HUMAN	—	—	—	—	-4.77734	-4.84505
SMD3_HUMAN	—	-3.39489	—	—	—	—
SMG8_HUMAN	—	—	—	—	—	-4.86911
SMG9_HUMAN	—	-4.74664	—	—	—	—
SMTL2_HUMAN	-3.90538	-3.30291	—	—	—	—
SMYD1_HUMAN	-3.62692	-3.55623	—	—	-3.68184	-4.05999
SNG2_HUMAN	—	-3.58877	—	-2.79565	-4.13135	-3.84543
SNP47_HUMAN	—	-4.41643	—	—	—	—
SNTA1_HUMAN	—	-4.33907	—	—	—	-4.56482
SNTB2_HUMAN	—	—	—	—	—	-4.35964
SNX14_HUMAN	-4.5186	—	-3.84066	-3.89425	-4.20362	-4.16377
SNX17_HUMAN	—	-4.70274	—	—	—	—
SNX1_HUMAN	—	—	—	—	-4.6062	—
SNX27_HUMAN	—	-4.76384	—	—	—	—
SNX2_HUMAN	-4.25788	-4.40297	—	—	-4.1087	-3.80067
SNX3_HUMAN	—	-3.63494	—	—	—	—
SNX4_HUMAN	—	-3.83353	—	—	—	—
SNX7_HUMAN	—	-3.82194	—	—	—	—
SNX8_HUMAN	—	-4.69809	—	—	—	—
SOCS3_HUMAN	—	—	—	—	-4.16401	—
SODC_HUMAN	—	-3.65641	—	—	-3.96863	—
SODM_HUMAN	-3.56624	-3.64087	—	—	—	—
SPA12_HUMAN	—	—	—	—	-3.79852	—
SPAT1_HUMAN	-3.72098	-3.99186	—	—	-3.46289	-3.8191
SPB12_HUMAN	-3.27361	-3.37774	-3.43264	-3.58306	-3.83968	-3.2959
SPB13_HUMAN	—	—	—	—	-4.37328	—
SPB3_HUMAN	-3.74063	—	—	—	-3.34524	-3.43893
SPB4_HUMAN	—	—	—	—	-4.0761	-3.59005
SPB6_HUMAN	—	—	—	—	-4.06023	—
SPB7_HUMAN	—	—	—	—	-4.36089	—
SPB9_HUMAN	—	—	—	—	-4.35629	—
SPC24_HUMAN	-4.11727	-4.15416	—	—	—	—
SPD2B_HUMAN	-4.4091	-4.81921	—	—	-4.58377	—
SPE39_HUMAN	—	-4.72349	—	—	—	—
SPEE_HUMAN	—	-3.49612	—	—	—	—
SPEG_HUMAN	-4.9849	-4.13205	-4.9121	-4.97451	—	-5.37568
SPG17_HUMAN	—	—	—	—	-5.15876	—
SPG21_HUMAN	—	-4.51919	—	—	—	—
SPN90_HUMAN	—	—	—	—	—	-4.72007
SPR1A_HUMAN	-3.40953	-3.5365	—	—	-3.83792	—
SPR1B_HUMAN	—	—	—	—	-3.47986	—
SPR2A_HUMAN	—	—	—	—	-3.74586	—
SPR2G_HUMAN	—	—	—	—	-3.3938	—
SPRR3_HUMAN	—	—	—	—	-4.11641	—
SPRY4_HUMAN	—	-3.57804	—	—	—	—
SPS2L_HUMAN	—	-4.46434	—	—	—	—
SPSB3_HUMAN	—	-4.58087	—	—	—	—
SPT5H_HUMAN	—	—	—	—	-4.92847	—
SPTA1_HUMAN	—	-4.85253	—	—	—	—
SPTB1_HUMAN	-5.15261	-4.36322	-4.71466	—	—	-4.43604
SPTB2_HUMAN	-4.204	-4.49554	-4.28213	—	-4.52467	—
SPTN1_HUMAN	—	-4.6971	—	-4.56482	—	-4.73878
SPTN5_HUMAN	-5.02528	—	—	—	—	—
SQSTM_HUMAN	—	-2.96068	—	-2.38324	-4.33359	-2.56267
SRBS1_HUMAN	—	-4.09919	—	-4.18016	—	—
SRCA_HUMAN	-3.20009	-3.33232	-3.12981	-3.21794	-3.4595	-3.40497
SRP09_HUMAN	—	-3.96514	—	—	—	—
SRP68_HUMAN	-3.86127	-4.38438	—	—	-4.34472	-3.6043
SRPK3_HUMAN	—	-4.78422	—	—	—	—
SSBP_HUMAN	—	-4.2009	—	—	—	—
SSH2_HUMAN	—	—	—	—	-4.71582	—
SSRA_HUMAN	-4.27917	—	—	—	—	—
SSRD_HUMAN	—	—	—	—	-4.01915	—
ST1B1_HUMAN	—	—	—	-3.93165	—	—
ST5_HUMAN	—	—	—	—	-4.7459	—
STAC3_HUMAN	—	-3.2963	—	-3.32977	—	-3.87791
STALP_HUMAN	-4.4623	—	—	—	—	—
STAR5_HUMAN	—	—	-3.71324	—	—	—
STAR7_HUMAN	—	-4.59884	—	—	-4.13082	—
STAR9_HUMAN	—	—	-4.74453	—	—	-5.264
STAT6_HUMAN	—	—	—	—	—	-4.748
STBD1_HUMAN	—	—	—	—	—	-4.41541
STIM1_HUMAN	-4.34006	—	—	-3.76179	-4.26512	—
STK19_HUMAN	—	-4.28356	—	—	—	—
STN1_HUMAN	—	-3.88797	—	—	—	—
STRAP_HUMAN	—	-4.57471	—	—	—	—
STRN3_HUMAN	—	-4.76115	—	-3.96926	-4.5916	—
STT3A_HUMAN	—	—	—	—	-4.39904	-4.64248
STT3B_HUMAN	—	—	—	—	-4.46783	-4.71127
STYL1_HUMAN	—	-4.21325	—	—	—	—
SUCA_HUMAN	-4.36188	-4.56971	—	—	—	-4.37758
SUCB1_HUMAN	-3.84873	-3.71324	—	-3.43305	-4.55782	-4.50409
SUFU_HUMAN	—	-4.71548	—	—	—	—
SVIL_HUMAN	-4.13877	-3.89801	—	-3.77326	-4.66516	-4.16001
SYCP1_HUMAN	—	-4.34673	—	—	-4.77056	-4.45893
SYDC_HUMAN	—	-4.73048	—	—	-4.48094	—
SYDE2_HUMAN	—	—	—	—	-4.80499	—
SYF1_HUMAN	—	-4.96261	—	—	—	—
SYFA_HUMAN	—	-3.66437	—	-3.57058	—	—
SYHM_HUMAN	—	-4.73479	—	—	—	—
SYJ2B_HUMAN	—	—	—	—	—	-4.0229
SYLC_HUMAN	—	-5.10105	—	—	—	—
SYLM_HUMAN	-4.68181	—	—	—	—	—
SYNCI_HUMAN	-3.93204	-3.01226	—	-3.14778	—	-3.37177
SYNC_HUMAN	—	-4.28433	—	—	—	—
SYNE1_HUMAN	—	-4.95307	—	—	—	—
SYNE2_HUMAN	—	—	—	—	—	-5.5167
SYNEM_HUMAN	-3.10897	-2.77921	-3.11767	-2.93687	-3.17724	-3.18539
SYNP2_HUMAN	-3.28398	-3.25222	-3.64816	-3.29946	-3.34012	-3.3272
SYNPO_HUMAN	-4.18396	-4.0944	—	—	-3.80227	-4.35818
SYP2L_HUMAN	-3.21175	-3.17917	-3.24032	-3.07233	-3.29816	-3.17948
SYPL1_HUMAN	—	—	—	—	-4.19441	-4.23342
SYPL2_HUMAN	-3.15806	-2.77599	-3.81942	-2.71134	-3.17991	-2.85934
SYQ_HUMAN	—	-4.60701	—	—	—	—
SYT16_HUMAN	-4.31393	—	—	—	—	—
SYUA_HUMAN	—	-3.49117	—	—	—	—
SYWC_HUMAN	—	-4.21857	—	—	—	—
T2AG_HUMAN	—	-3.89712	—	—	—	—
T3HPD_HUMAN	—	—	—	-3.61681	—	—
TAAR5_HUMAN	-3.5183	-4.06549	—	—	-3.35281	-3.30874
TAD2B_HUMAN	-4.14503	-4.17257	—	—	-4.51178	—
TADBP_HUMAN	—	-3.22374	—	-3.53735	—	-4.43712
TAF4B_HUMAN	—	-4.7952	—	—	—	—
TAF5_HUMAN	—	—	—	—	—	-4.36667
TAF6L_HUMAN	—	-4.21638	—	—	—	—
TAP1_HUMAN	—	—	—	—	—	-4.76894
TATD1_HUMAN	—	-3.82701	—	—	—	—
TATD3_HUMAN	—	-4.15546	—	—	—	—
TBA4A_HUMAN	-3.02291	-2.91336	-3.1182	-2.72615	-2.94601	-2.72368
TBA4B_HUMAN	—	-3.79874	—	—	—	-4.22052
TBA8_HUMAN	—	-3.97662	—	—	—	-4.51378
TBB2A_HUMAN	—	-4.17356	—	-3.82013	—	-3.98354
TBB3_HUMAN	—	-4.40313	—	—	-4.61426	-4.47333
TBB4A_HUMAN	—	-4.67802	—	—	-4.23673	-4.20568
TBB4B_HUMAN	-4.47117	-3.70978	—	-3.07197	-3.90903	-3.36809
TBB5_HUMAN	-3.47568	-3.11203	-3.51538	-3.11238	-3.41234	-2.94015
TBB6_HUMAN	—	-3.98412	—	-3.82111	-4.27158	-4.22245
TBC17_HUMAN	-4.63438	—	—	—	—	—
TBC3E_HUMAN	—	—	—	—	-4.30219	—
TBC8B_HUMAN	-4.59193	—	—	—	—	—
TBCB_HUMAN	—	-4.41803	—	—	—	—
TBCC_HUMAN	—	-4.56971	—	—	—	—
TBCD7_HUMAN	—	-4.03382	—	—	—	—
TBG1_HUMAN	—	-4.68482	—	—	—	—
TBK1_HUMAN	—	-4.89337	—	—	—	—
TBKB1_HUMAN	-4.34205	—	—	—	-4.21027	—
TBX15_HUMAN	—	-4.10172	—	—	—	—
TBX1_HUMAN	—	-4.63052	—	—	—	—
TCEA3_HUMAN	-4.00172	—	—	—	—	—
TCPG_HUMAN	—	—	—	—	-4.46438	—
TCPH_HUMAN	—	-4.76544	—	—	—	—
TCPW_HUMAN	-4.22865	—	—	—	—	—
TECR_HUMAN	-3.71964	-3.57871	—	—	-4.26966	-3.65208
TEDC2_HUMAN	—	—	—	—	-4.47101	—
TELO2_HUMAN	—	-3.95122	—	—	—	—
TELT_HUMAN	-3.23148	-3.12464	-3.60757	-3.51784	-3.12509	-3.18123
TENA_HUMAN	—	—	-4.74057	—	—	—
TERA_HUMAN	—	-3.96203	—	—	-4.86738	-4.47308
TEX9_HUMAN	—	—	—	—	-4.35362	—
TFR1_HUMAN	—	-4.63073	—	-3.68957	—	-4.47272
TGM1_HUMAN	—	—	-4.27459	—	-4.09374	-4.09972
TGM3_HUMAN	-3.13374	-3.41503	-3.55312	-3.81634	-3.35572	-3.377
TGRM2_HUMAN	—	-4.75809	—	—	—	—
TGT_HUMAN	—	-4.465	—	—	—	—
THAP5_HUMAN	—	-4.62724	—	—	—	—
THIC_HUMAN	-4.15196	—	—	—	—	—
THIL_HUMAN	-3.85554	-4.49012	—	-3.24974	-4.35841	—
THIM_HUMAN	-4.4216	-4.14811	-4.00105	—	—	-4.12964
THIO_HUMAN	-2.6397	-2.9696	-3.03672	-3.29407	-3.25871	-2.83065
THNS2_HUMAN	—	-4.71548	—	—	—	—
THOC6_HUMAN	—	-3.48939	—	—	—	—
THSD4_HUMAN	—	-5.03839	—	—	—	—
TI17A_HUMAN	—	-3.9507	—	—	—	—
TIDC1_HUMAN	—	-3.29824	—	-3.9152	-3.50523	—
TIM22_HUMAN	—	-4.31844	—	—	—	—
TIM23_HUMAN	—	-4.35078	—	—	—	—
TIM29_HUMAN	—	-4.44561	—	—	—	—
TIM50_HUMAN	-4.27389	—	—	—	—	-4.09661
TIRR_HUMAN	—	-3.11606	—	—	—	—
TITIN_HUMAN	-2.23974	-2.42088	-2.2155	-2.43667	-2.18104	-2.31152
TLE5_HUMAN	—	-3.42986	—	—	—	—
TM109_HUMAN	-3.70938	—	—	—	-4.16671	-3.78251
TMED2_HUMAN	—	-3.991	—	—	—	—
TMED9_HUMAN	—	-3.83533	—	—	—	—
TMEDA_HUMAN	—	—	—	—	—	-3.86863
TMM43_HUMAN	—	-4.35197	—	-4.06241	—	-4.19397
TMM65_HUMAN	—	-3.8028	—	—	—	—
TMM70_HUMAN	—	-3.81644	—	—	—	—
TMOD1_HUMAN	-3.65714	-3.14672	-3.95735	-2.95996	-4.38962	-3.25039
TMOD4_HUMAN	-2.91318	-3.17557	-2.77879	-3.12804	-2.84681	-3.53325
TNAP2_HUMAN	—	-4.53329	-3.8964	—	—	—
TNF12_HUMAN	—	-4.25589	—	—	—	—
TNIP2_HUMAN	—	-4.6631	—	—	—	—
TNKS1_HUMAN	—	—	—	—	—	-4.99591
TNNC1_HUMAN	-1.7734	-1.85873	-1.78359	-1.74876	-1.63279	-1.74639
TNNC2_HUMAN	-1.61955	-1.9182	-1.64216	-2.07618	-1.64836	-1.99183
TNNI1_HUMAN	-1.67234	-1.83703	-1.53776	-1.5884	-1.75355	-1.85986
TNNI2_HUMAN	-1.93286	-2.13436	-1.97358	-2.76763	-1.92833	-2.26878
TNNT1_HUMAN	-2.11651	-2.27464	-2.15565	-2.22802	-1.9926	-2.084
TNNT2_HUMAN	—	-4.16202	—	—	—	—
TNNT3_HUMAN	-1.97177	-2.23249	-2.0508	-2.22775	-1.99186	-2.22661
TOLIP_HUMAN	—	-3.47977	—	—	-4.21886	—
TOM1_HUMAN	—	—	—	-3.98709	—	—
TOP2B_HUMAN	-4.00272	-4.54116	-4.24415	—	-4.01368	-4.08778
TPC10_HUMAN	—	-5.13066	—	—	—	—
TPGS1_HUMAN	—	-3.79719	—	—	—	—
TPIS_HUMAN	-3.41514	-3.4056	—	-3.18345	-3.13776	-3.04187
TPM1_HUMAN	-1.63389	-1.85844	-1.56012	-1.64134	-1.72042	-1.85439
TPM2_HUMAN	-1.65034	-1.83786	-1.59769	-1.71201	-1.7498	-1.73554
TPM3_HUMAN	-1.43508	-1.69245	-1.29525	-1.40015	-1.50814	-1.56386
TPM4_HUMAN	-2.09883	-2.44796	-2.31843	-2.98829	-2.27153	-2.39293
TPP1_HUMAN	—	—	—	—	-4.23555	—
TPPC1_HUMAN	—	-3.04313	—	-3.45649	—	—
TPPC4_HUMAN	—	-3.67523	—	—	—	—
TPPC5_HUMAN	—	-4.3048	—	—	—	—
TPRN_HUMAN	-4.19117	—	—	—	-4.63298	—
TR112_HUMAN	—	-4.12755	—	—	—	—
TR16L_HUMAN	—	-4.40127	—	-4.00193	—	—
TRAK1_HUMAN	—	-4.61487	—	—	—	—
TRAP1_HUMAN	-4.39028	—	—	—	—	-4.66769
TRDN_HUMAN	-3.90624	-3.85528	-3.94355	-3.85422	-4.03577	-3.74797
TRFE_HUMAN	—	-3.43022	—	—	—	—
TRFL_HUMAN	-4.19055	—	—	-3.7716	-3.83166	-3.98457
TRI27_HUMAN	—	-4.42783	—	—	—	—
TRI35_HUMAN	—	-4.72349	—	—	—	—
TRI38_HUMAN	—	-3.49851	—	-4.12781	—	—
TRI54_HUMAN	—	-4.03578	—	—	—	-4.39239
TRI69_HUMAN	-3.07584	-3.27846	-3.28205	-3.51462	-3.00518	-3.19026
TRI72_HUMAN	-3.77755	-3.12499	—	-3.48881	-3.63136	-3.77834
TRIM7_HUMAN	—	-3.30587	—	-4.0017	—	-4.25233
TRIPB_HUMAN	—	—	—	—	—	-5.13495
TRM61_HUMAN	—	-4.49154	—	—	—	—
TROP_HUMAN	—	-5.18628	—	—	—	—
TRPA1_HUMAN	—	—	—	—	—	-4.43899
TRPT1_HUMAN	—	-3.35345	—	—	—	—
TRUB2_HUMAN	—	-4.55047	—	—	—	—
TRXR1_HUMAN	—	-4.84288	—	—	—	—
TS1R2_HUMAN	-3.61612	-3.76304	-3.83379	-3.91558	-3.54171	-3.53209
TSNAX_HUMAN	—	-4.49304	—	—	—	—
TSN_HUMAN	—	-4.38857	—	—	—	—
TSP4_HUMAN	-4.80553	-4.37705	—	-3.60588	—	-4.06286
TSSK4_HUMAN	-4.33868	—	—	—	—	—
TSY26_HUMAN	—	—	—	-3.47057	—	—
TSYL2_HUMAN	-4.66354	—	—	—	—	—
TT23L_HUMAN	—	—	—	-3.47785	—	—
TTC38_HUMAN	—	-3.78979	—	-4.13153	—	—
TTC3_HUMAN	—	-5.33706	—	—	—	—
TTHY_HUMAN	—	-3.63621	—	—	—	—
TTI2_HUMAN	-4.166	—	—	—	-4.48697	-4.06248
TTLL5_HUMAN	—	—	—	—	-4.64105	—
TX1B3_HUMAN	—	-4.12406	—	—	—	—
TXD11_HUMAN	-4.49781	—	—	—	—	—
TXND2_HUMAN	—	—	—	—	—	-4.60425
TXNIP_HUMAN	—	-3.80545	—	-3.8873	—	-4.38646
TXNL1_HUMAN	—	—	—	-3.63267	—	—
TYK2_HUMAN	—	-5.10509	—	—	—	—
U1SBP_HUMAN	—	-4.42157	—	—	—	—
UBN2_HUMAN	—	—	-4.40449	—	—	—
UBP18_HUMAN	—	—	—	—	—	-4.24934
UBP24_HUMAN	-4.96101	—	-4.69343	—	—	—
UBP2_HUMAN	—	-3.73733	—	—	—	—
UBP33_HUMAN	—	-4.33906	—	—	—	—
UBR2_HUMAN	-4.74865	-4.36501	—	—	-4.47557	—
UBR3_HUMAN	—	—	—	-4.19613	—	—
UBXN1_HUMAN	—	-4.19047	—	-3.64453	—	—
UBXN6_HUMAN	—	-3.75681	—	—	—	—
UCKL1_HUMAN	—	-4.37456	—	—	—	—
UCP3_HUMAN	-3.81793	-3.70571	—	—	—	—
UCRIL_HUMAN	-3.95616	—	—	—	—	—
UCRI_HUMAN	-3.35851	-4.12555	-3.11949	—	-3.35631	-3.38666
UD2A1_HUMAN	-4.18195	—	—	—	-4.50292	-4.07842
UFL1_HUMAN	—	-4.58745	—	—	—	—
UFSP2_HUMAN	—	-4.70181	—	—	—	—
UGPA_HUMAN	-3.60615	-3.92896	—	—	-3.87939	-3.87841
UHMK1_HUMAN	—	-4.65285	—	—	—	—
UN13B_HUMAN	—	—	—	—	-5.16271	—
UN45B_HUMAN	-4.24785	-3.71979	—	—	—	-4.37404
UNC79_HUMAN	—	—	—	-4.88114	—	—
USF3_HUMAN	-4.92887	—	—	—	—	—
UTP15_HUMAN	—	-4.43204	—	—	—	—
UTP6_HUMAN	—	-4.07049	—	—	—	—
UXT_HUMAN	—	-3.67779	—	—	—	—
VA0D1_HUMAN	—	-3.73126	—	-4.00566	—	—
VA0D2_HUMAN	—	-4.17985	—	—	—	—
VAMP3_HUMAN	—	-4.03064	—	—	—	—
VAMP5_HUMAN	—	—	—	-3.23623	—	—
VAPA_HUMAN	-3.62326	-3.5682	—	—	-3.88689	-3.45056
VAPB_HUMAN	-2.95255	-3.24569	-3.15903	-3.20036	-3.64628	-3.18911
VASH2_HUMAN	—	-4.58087	—	—	—	—
VATB2_HUMAN	—	-4.73906	—	—	—	—
VATF_HUMAN	—	—	—	-3.5359	—	—
VCIP1_HUMAN	—	-5.11771	—	—	—	—
VDAC1_HUMAN	-2.06876	-2.19995	-1.97162	-2.09106	-2.18372	-2.1737
VDAC2_HUMAN	-2.46765	-2.54573	-2.41156	-2.25288	-2.56707	-2.39381
VDAC3_HUMAN	-2.36761	-2.5184	-2.19975	-2.28782	-2.40488	-2.39285
VGFR1_HUMAN	—	-4.54318	—	—	-4.21255	—
VGLL2_HUMAN	—	-3.92649	—	—	—	—
VIME_HUMAN	-3.99216	-2.93419	-2.91058	-3.07248	-3.90974	-2.98946
VINC_HUMAN	-4.78073	-4.19487	—	-3.82154	-4.83572	-4.89312
VIR_HUMAN	—	—	—	—	—	-4.93695
VP26C_HUMAN	—	-3.90524	—	—	—	—
VP35L_HUMAN	—	—	—	—	-4.7354	—
VPS11_HUMAN	-4.44434	-4.29574	—	—	-4.21352	-4.43771
VPS28_HUMAN	—	-3.88994	—	—	—	—
VPS29_HUMAN	—	-4.29071	—	—	—	—
VPS39_HUMAN	-4.67355	-4.97807	—	—	-4.52646	—
VPS51_HUMAN	—	-3.80167	—	-4.18649	—	—
VPS52_HUMAN	—	-4.57685	—	—	—	—
VRK3_HUMAN	—	-4.70642	—	—	—	—
VS10L_HUMAN	—	—	—	—	—	-4.46586
VTA1_HUMAN	—	—	—	—	—	-4.34867
VTDB_HUMAN	—	-4.02082	—	—	—	—
VTNC_HUMAN	—	-3.59088	—	-3.29874	—	-3.61966
VWA8_HUMAN	—	-5.02981	—	—	—	—
WDR13_HUMAN	—	-4.40345	—	—	—	—
WDR19_HUMAN	-4.58789	—	—	—	—	—
WDR1_HUMAN	-4.60528	-3.97992	—	—	—	-4.57676
WDR33_HUMAN	-4.33002	-4.16556	-3.89334	-4.19361	-3.74483	-3.96801
WDR37_HUMAN	—	-4.72437	—	—	—	—
WDR43_HUMAN	-4.33496	—	—	—	-4.64241	—
WDR61_HUMAN	—	—	—	-3.77758	—	—
WDR62_HUMAN	—	-5.04096	—	—	—	—
WDR74_HUMAN	—	-4.01794	—	—	—	—
WDR81_HUMAN	-4.30808	-4.82589	—	—	-5.09985	—
WDR82_HUMAN	—	-3.21005	—	-2.94055	—	—
WFS1_HUMAN	—	—	—	—	-4.78392	—
XAGE1_HUMAN	—	—	—	—	-3.74301	—
XIRP1_HUMAN	-3.95972	-2.55935	-3.67203	-2.38389	-3.75225	-2.60625
XIRP2_HUMAN	-4.6522	-2.25689	—	-2.32846	-5.21828	-2.35653
XP32_HUMAN	-3.3112	-3.59804	-3.37204	—	-3.55477	-3.62773
XPC_HUMAN	-4.5263	—	-4.24825	—	—	—
XPO2_HUMAN	—	-4.32878	-4.26235	—	—	—
XPP1_HUMAN	-4.00839	-3.98479	—	-3.38417	—	-3.57216
XPP3_HUMAN	—	—	—	—	—	-4.56654
XRCC6_HUMAN	—	-4.47242	—	—	—	—
YBOX1_HUMAN	—	-3.89862	—	—	—	-4.34905
YBOX3_HUMAN	-3.76781	-3.26862	-3.96849	-3.33527	-4.29853	-3.66306
YF009_HUMAN	—	—	—	—	-4.2995	—
YMEL1_HUMAN	—	-4.91882	—	—	—	—
YRDC_HUMAN	—	—	—	—	—	-4.24411
YYAP1_HUMAN	—	—	—	-3.88153	—	—
ZA2G_HUMAN	-3.02759	-3.28206	-3.18773	-3.74709	-3.19087	-3.14507
ZBED4_HUMAN	—	-4.78627	—	—	—	—
ZBT17_HUMAN	—	—	—	-4.36507	—	—
ZBT38_HUMAN	—	—	-4.43536	-4.37065	-4.06542	-4.95041
ZBT49_HUMAN	-4.32491	-4.31445	-4.24165	—	-3.98429	-4.37121
ZC3H6_HUMAN	—	—	—	—	-4.96742	-5.01104
ZDH22_HUMAN	—	—	—	—	-3.75858	—
ZER1_HUMAN	—	-4.06855	—	-3.74826	—	—
ZFHX3_HUMAN	-5.11126	—	—	—	—	—
ZFP62_HUMAN	—	—	—	—	-4.73535	—
ZG16B_HUMAN	—	—	—	-3.59094	-3.26148	-4.15657
ZN195_HUMAN	—	—	—	—	-4.52663	—
ZN225_HUMAN	—	-4.87944	—	—	—	-4.71033
ZN235_HUMAN	—	—	—	—	-4.8291	-4.80392
ZN264_HUMAN	—	—	—	—	—	-4.59577
ZN292_HUMAN	-4.8763	—	—	—	—	—
ZN407_HUMAN	-4.47997	-5.0396	—	—	—	—
ZN517_HUMAN	—	-4.40967	—	—	—	—
ZN697_HUMAN	—	—	—	—	—	-4.55651
ZN711_HUMAN	—	—	—	—	-4.69947	—
ZN790_HUMAN	—	—	—	—	-4.58456	—
ZN814_HUMAN	—	—	—	—	-4.74379	—
ZNHI2_HUMAN	—	-4.15085	—	—	—	—
ZSWM1_HUMAN	—	-4.54543	—	—	—	—
ZSWM4_HUMAN	—	—	—	—	-4.67025	—
ZSWM7_HUMAN	—	-3.53421	—	—	—	—

## Sheet: Dataset S6
UniProt ID	HC Abundance	DC Abundance	AF Abundance	RV Abundance
1433B_HUMAN	-3.9216	-4.10617	-3.63607	-3.61285
1433E_HUMAN	-2.75408	-2.71694	-2.75972	-2.7025
1433F_HUMAN	—	-4.17521	-4.11915	-4.00504
1433G_HUMAN	-2.98969	-3.18204	-3.16909	-3.12932
1433S_HUMAN	-4.06392	—	-3.49162	-3.7714
1433T_HUMAN	—	-4.29787	-3.75225	-3.64027
1433Z_HUMAN	-3.39645	-3.06923	-3.00475	-2.83693
1B18_HUMAN	—	—	-4.59715	-4.50647
2A5B_HUMAN	—	—	-4.79675	—
2AAA_HUMAN	-4.4206	-4.43378	-3.97136	-4.0871
2AAB_HUMAN	-4.92547	—	-5.38119	-4.82308
2ABA_HUMAN	-4.50533	-4.43549	-3.94479	—
2B1C_HUMAN	—	—	—	-4.82568
3HIDH_HUMAN	-3.80217	-3.56561	-3.96963	-3.50164
4EBP3_HUMAN	—	—	-3.60611	—
4ET_HUMAN	-5.14003	—	—	-4.91263
5HT1B_HUMAN	-4.49771	—	—	—
5HT6R_HUMAN	—	—	-4.95945	—
5HT7R_HUMAN	—	-4.89964	—	—
5NT1A_HUMAN	-4.00992	—	-4.84346	-4.31573
5NT3A_HUMAN	-3.74625	-3.55642	-3.86345	-3.72147
5NTC_HUMAN	—	—	-5.05025	—
6PGD_HUMAN	—	-4.73675	-3.82497	-3.74858
6PGL_HUMAN	-4.55821	—	-4.32891	-3.93368
A1AG1_HUMAN	-4.51559	-4.12605	-3.78309	-3.77073
A1AT_HUMAN	-3.19159	-3.36098	-3.12213	-2.95933
A1BG_HUMAN	—	-5.21511	-5.29692	-5.00123
A1CF_HUMAN	—	—	—	-4.89445
A2GL_HUMAN	-3.73049	-4.39333	-4.21942	-3.72576
A2MG_HUMAN	-5.04249	-4.93857	-4.44464	-3.97941
A2ML1_HUMAN	-4.3207	—	-4.058	—
A4_HUMAN	-4.94899	—	—	—
AA2AR_HUMAN	—	—	-4.44025	—
AACT_HUMAN	-4.33337	-4.437	-3.42999	-4.05506
AAKG1_HUMAN	—	—	—	-4.56403
AAMDC_HUMAN	-2.57443	-2.68496	-2.96135	-2.76947
AAPK2_HUMAN	—	-5.04537	-5.01955	-5.01389
AATC_HUMAN	-2.42349	-2.54938	-2.70583	-2.58137
AATF_HUMAN	—	—	—	-5.12514
AATM_HUMAN	-2.57392	-2.76676	-2.92846	-2.81161
AB12B_HUMAN	—	—	—	-4.58107
ABC3C_HUMAN	—	-4.59827	-4.70113	—
ABCA1_HUMAN	-5.69879	—	—	—
ABCA4_HUMAN	—	-5.45389	—	—
ABCA9_HUMAN	-5.42298	—	-5.15825	—
ABCAD_HUMAN	-5.4132	-6.00741	—	-5.62318
ABCB7_HUMAN	—	—	—	-5.27702
ABCBB_HUMAN	—	-4.99775	—	—
ABCC8_HUMAN	—	-5.33577	-5.50022	—
ABCD4_HUMAN	—	—	—	-5.09192
ABCE1_HUMAN	—	-4.72442	-5.07871	—
ABCF1_HUMAN	—	—	-5.52917	-5.02663
ABCF3_HUMAN	-4.61904	-5.13081	-4.97703	-5.09819
ABCG4_HUMAN	—	—	-5.05616	—
ABCG8_HUMAN	-4.84673	—	—	—
ABEC2_HUMAN	-2.84891	-2.64975	-2.79457	-2.70553
ABHD4_HUMAN	-4.87852	—	—	—
ABHD5_HUMAN	—	—	-4.9652	—
ABHDB_HUMAN	—	—	—	-4.88254
ABHEB_HUMAN	—	-4.76008	—	—
ABL1_HUMAN	—	—	—	-5.277
ABLM1_HUMAN	—	-5.17114	—	-5.20043
ABLM2_HUMAN	—	—	—	-4.69315
ACACA_HUMAN	—	—	-5.31523	—
ACAD9_HUMAN	—	—	-5.39541	—
ACADM_HUMAN	-3.12378	-3.05206	-3.41071	-3.18535
ACADS_HUMAN	-3.70022	-3.72865	-3.62156	-3.57766
ACADV_HUMAN	-2.85527	-2.82628	-2.87755	-2.76615
ACAP1_HUMAN	—	—	—	-4.9119
ACAP2_HUMAN	-5.10338	—	—	—
ACAP3_HUMAN	-5.03425	—	—	-5.30539
ACATN_HUMAN	—	-4.88872	—	—
ACD10_HUMAN	—	-4.85035	-5.01993	-5.14556
ACDSB_HUMAN	—	-4.91565	-4.88141	-4.39985
ACE2_HUMAN	-5.01888	—	—	—
ACES_HUMAN	—	—	—	-5.06012
ACHA9_HUMAN	—	—	-5.28265	—
ACHB2_HUMAN	-4.77013	—	—	—
ACHD_HUMAN	—	—	-4.77675	—
ACKMT_HUMAN	—	—	—	-4.67681
ACLY_HUMAN	—	—	-5.04204	—
ACO11_HUMAN	-4.92978	—	—	—
ACO13_HUMAN	-3.7166	-3.71888	-4.18909	-3.6237
ACOC_HUMAN	-5.29339	-4.85876	—	-5.33313
ACON_HUMAN	-2.75614	-2.7717	-2.8246	-2.6869
ACOT1_HUMAN	-4.54973	-4.46806	-4.97335	-4.71196
ACOT9_HUMAN	-4.51545	-4.79162	-4.2667	-4.30395
ACOX1_HUMAN	—	—	-4.72289	—
ACOX3_HUMAN	—	—	-5.44741	—
ACOXL_HUMAN	-4.63828	—	-4.85933	-4.19663
ACP7_HUMAN	—	—	-4.54482	—
ACPH_HUMAN	-3.84051	-4.28427	-3.82794	-3.82281
ACPM_HUMAN	-2.95674	-3.12945	-3.28024	-3.20729
ACSF2_HUMAN	—	-5.30938	—	—
ACSF3_HUMAN	—	—	-5.00635	—
ACSF4_HUMAN	-5.253	—	—	-5.34722
ACSL1_HUMAN	-3.16037	-3.22052	-3.39339	-3.48532
ACSL3_HUMAN	—	-4.50997	-4.2622	-4.44598
ACTA_HUMAN	—	-4.57874	—	—
ACTBL_HUMAN	-4.78759	-4.28632	—	-4.18718
ACTN1_HUMAN	-4.45637	-4.18336	-3.99969	-4.82879
ACTN2_HUMAN	-1.93905	-1.89029	-1.9636	-2.04908
ACTN3_HUMAN	-2.55896	-2.7511	-3.17865	-3.15894
ACTN4_HUMAN	-3.29218	-3.21922	-3.41934	-3.39345
ACTS_HUMAN	-1.80767	-1.6126	-1.97826	-2.07711
ACTT1_HUMAN	—	—	-5.1775	—
ACTY_HUMAN	—	—	-4.46961	—
ACTZ_HUMAN	—	-4.34098	-3.80842	-3.8805
ACVL1_HUMAN	—	—	—	-4.97352
ADA19_HUMAN	-4.88665	—	—	—
ADA20_HUMAN	-4.87965	—	—	—
ADA28_HUMAN	—	-4.54902	—	—
ADAS_HUMAN	—	—	-5.42054	—
ADAT1_HUMAN	—	-5.22121	—	-5.08493
ADCK2_HUMAN	-4.48704	-4.94572	-5.39889	-5.17353
ADCL3_HUMAN	—	—	-4.92559	—
ADCY7_HUMAN	—	-5.35294	—	—
ADDG_HUMAN	—	-5.28667	—	—
ADHX_HUMAN	-4.37164	-4.27899	-4.01415	-3.82845
ADNP2_HUMAN	—	—	-5.65578	—
ADRM1_HUMAN	—	—	—	-5.01039
ADRO_HUMAN	—	—	—	-4.91501
ADT1_HUMAN	-2.66639	-2.59447	-2.79097	-2.74351
ADT2_HUMAN	—	—	-4.18211	-4.20143
ADT3_HUMAN	-4.34159	-3.33036	-3.69358	-3.78781
AF10_HUMAN	—	-4.98931	—	—
AFAD_HUMAN	-5.40762	—	-5.28451	—
AFAM_HUMAN	-4.67044	—	—	—
AFF1_HUMAN	—	—	—	-5.35474
AFF2_HUMAN	-4.41583	-4.58223	—	—
AFG32_HUMAN	-4.77545	-4.99424	-4.358	-4.21555
AGAP2_HUMAN	—	—	-5.04198	—
AGO3_HUMAN	-5.27899	—	—	—
AGR2_HUMAN	—	—	-4.04387	—
AGRA2_HUMAN	—	—	—	-5.39841
AGRF2_HUMAN	—	-5.06934	—	—
AGRG1_HUMAN	—	-5.1209	—	—
AGRG4_HUMAN	—	-5.6377	—	—
AGRG6_HUMAN	—	—	-5.04746	—
AGRIN_HUMAN	—	—	-4.92166	—
AGRV1_HUMAN	—	-6.10319	—	—
AHNK_HUMAN	-4.4101	-4.30502	-3.81538	-3.52099
AHNK2_HUMAN	—	—	-5.36537	—
AHSP_HUMAN	-3.47684	-4.36243	-4.21442	—
AIFM1_HUMAN	-3.70411	-3.8197	-3.78258	-3.6668
AIFM2_HUMAN	-4.2894	—	—	-4.6549
AIMP1_HUMAN	-4.39445	—	-5.09647	—
AK1A1_HUMAN	-3.81828	-3.70806	-3.6281	-3.61635
AK1BA_HUMAN	-4.64628	—	—	—
AK1D1_HUMAN	—	—	-4.82922	-4.07308
AK40L_HUMAN	—	-4.28851	—	—
AKAP4_HUMAN	-5.27595	—	—	-5.179
AKAP9_HUMAN	-5.44687	-5.51623	—	-5.83938
AKCL2_HUMAN	—	—	-4.18593	-4.38994
AKP13_HUMAN	—	-5.39777	—	—
AKP8L_HUMAN	-4.53109	-4.77101	-5.17452	—
AKT2_HUMAN	-5.02663	-4.8839	—	—
AL1A1_HUMAN	-3.79873	-3.97521	-3.95824	-3.80605
AL1A3_HUMAN	—	—	-4.23241	—
AL1B1_HUMAN	-4.44877	-4.59613	-3.65867	-3.51957
AL1L1_HUMAN	-4.38672	-4.68278	-4.77104	-5.0384
AL2CL_HUMAN	—	—	-5.34338	—
AL3A2_HUMAN	-4.89814	-4.42359	-3.92033	-3.58304
AL4A1_HUMAN	-3.48747	-3.59098	-3.5713	-3.36734
AL7A1_HUMAN	—	—	-4.73185	-5.00354
AL8A1_HUMAN	—	-5.04136	—	—
AL9A1_HUMAN	-3.58415	-3.6865	-3.46677	-3.46591
ALAT1_HUMAN	-3.45608	-3.57669	-3.96862	-3.83513
ALBU_HUMAN	-2.14053	-2.08034	-1.80319	-1.82986
ALDH2_HUMAN	-3.74249	-3.51521	-3.64516	-3.29255
ALDOA_HUMAN	-1.84168	-1.95261	-1.89986	-1.97168
ALDOB_HUMAN	-4.58617	—	—	-4.34327
ALDOC_HUMAN	-2.88378	-3.08915	-3.093	-3.0238
ALDR_HUMAN	-2.96949	-2.97614	-3.26159	-3.03662
ALEX_HUMAN	—	-4.78719	—	—
ALG13_HUMAN	-5.07448	—	—	—
ALG14_HUMAN	—	—	—	-4.71141
ALK_HUMAN	—	—	-4.68661	—
ALKMO_HUMAN	—	-4.7852	—	—
ALMS1_HUMAN	—	—	-5.86586	—
ALPK2_HUMAN	-4.94812	-5.85697	-5.03603	-4.39964
ALPK3_HUMAN	—	—	—	-5.68115
AMBP_HUMAN	—	-4.82671	-4.37189	-4.36467
AMERL_HUMAN	—	—	—	-4.6512
AMOL2_HUMAN	—	-4.5418	-4.63103	-4.42008
AMOT_HUMAN	-4.96837	—	-5.39932	-4.90545
AMPB_HUMAN	—	—	-5.1142	—
AMPD1_HUMAN	-3.04712	-3.0385	-3.25684	-3.10241
AMPL_HUMAN	—	-3.90899	-3.59198	-3.57993
AMRA1_HUMAN	—	-5.55114	—	—
AN13B_HUMAN	—	—	-5.21895	—
AN18B_HUMAN	—	—	-5.35382	—
AN30A_HUMAN	-4.51981	—	-5.1109	-5.39274
AN32E_HUMAN	—	—	—	-4.73476
AN34A_HUMAN	—	-5.13335	—	—
AN34C_HUMAN	—	-4.60506	—	—
ANC2_HUMAN	-4.43597	—	—	—
ANGT_HUMAN	—	—	—	-4.90966
ANKR1_HUMAN	—	-4.78396	-4.10267	-3.39631
ANKR2_HUMAN	-2.94956	-2.78367	-2.99956	-2.81718
ANKR6_HUMAN	-4.60389	-5.2994	—	—
ANKY1_HUMAN	-4.56418	—	—	-5.24554
ANM1_HUMAN	—	-4.78868	-4.67864	-4.28045
ANM5_HUMAN	-4.69715	—	-4.72123	-5.07609
ANM6_HUMAN	—	-5.0119	—	—
ANO6_HUMAN	—	-5.39691	—	—
ANO7_HUMAN	-5.11049	—	—	—
ANO8_HUMAN	—	-5.29237	—	—
ANPRB_HUMAN	—	-4.96694	—	—
ANPRC_HUMAN	—	—	—	-4.75555
ANR11_HUMAN	—	-5.33942	—	-5.82617
ANR12_HUMAN	—	—	—	-5.11303
ANR17_HUMAN	—	—	—	-5.53614
ANR26_HUMAN	—	-5.36983	-5.51061	-5.47691
ANR28_HUMAN	-5.36692	-5.46029	—	—
ANR50_HUMAN	-5.20695	—	—	—
ANR62_HUMAN	—	—	-5.12854	—
ANR63_HUMAN	—	—	-4.40843	—
ANT3_HUMAN	—	-5.02035	-4.56987	-4.54888
ANX11_HUMAN	-3.70949	-3.65418	-3.30297	-3.11407
ANXA1_HUMAN	-3.60741	-3.2817	-2.9989	-2.94652
ANXA2_HUMAN	-3.18052	-3.19117	-2.97856	-2.81777
ANXA3_HUMAN	-4.42057	—	-3.93543	—
ANXA4_HUMAN	-4.34635	-3.98147	-3.69321	-3.78733
ANXA5_HUMAN	-3.09673	-2.87509	-2.77396	-2.75551
ANXA6_HUMAN	-2.76565	-2.64451	-2.71603	-2.57766
ANXA7_HUMAN	-3.94664	-3.97401	-4.08851	-3.73668
AOC3_HUMAN	—	—	-5.00891	-4.59375
AOFA_HUMAN	-4.09097	-4.15229	-4.24297	-4.38898
AOFB_HUMAN	-3.80174	-3.64553	-3.77864	-3.90233
AP1G1_HUMAN	-4.43597	—	-5.51719	-5.31567
AP1M2_HUMAN	-4.31681	—	-5.22866	—
AP2A1_HUMAN	—	—	-5.59221	—
AP2B_HUMAN	-4.5694	—	-4.30939	—
AP2D_HUMAN	-4.042	-4.35649	-4.42265	-4.37231
AP2M1_HUMAN	—	—	—	-4.83625
AP2S1_HUMAN	—	—	—	-4.27295
AP3S2_HUMAN	—	-4.38284	—	—
AP4E1_HUMAN	—	-4.35919	—	—
APAF_HUMAN	-5.23682	—	—	—
APBB2_HUMAN	—	—	-4.82733	—
APC_HUMAN	—	—	—	-5.85458
APC1_HUMAN	—	—	—	-5.66565
APCL_HUMAN	—	—	-5.31529	—
APMAP_HUMAN	—	—	-4.31832	—
APOA1_HUMAN	-3.1528	-2.94494	-2.94521	-2.70641
APOA2_HUMAN	-3.83958	-3.48328	-3.53944	-3.0548
APOA4_HUMAN	-4.81009	-4.6121	-4.30145	-3.97369
APOB_HUMAN	—	-5.32334	-5.96054	-6.06005
APOBR_HUMAN	—	-5.56072	—	—
APOC3_HUMAN	—	-3.76593	-3.75305	-3.41711
APOD_HUMAN	-3.53996	-3.77959	-3.5064	-3.49949
APOE_HUMAN	-4.10348	-4.38827	-4.18015	-4.62173
APOF_HUMAN	—	-4.25541	—	—
APOL2_HUMAN	—	-4.84714	-4.0084	-3.95974
APRV1_HUMAN	-4.15405	-4.83873	-4.53555	-4.31019
APT_HUMAN	-4.39588	—	-4.24353	-4.30541
AQP9_HUMAN	-4.58291	—	—	—
ARAP2_HUMAN	—	—	-5.54747	—
ARC1A_HUMAN	—	—	-4.6934	—
ARC1B_HUMAN	—	—	-4.57169	-4.24926
ARF4_HUMAN	-4.46767	-4.53544	-3.8027	-3.51357
ARF5_HUMAN	—	—	-4.85759	—
ARF6_HUMAN	-4.38963	-4.46235	—	-4.25044
ARGAL_HUMAN	—	-5.31776	-5.70919	—
ARGI1_HUMAN	-3.2823	-3.77375	-3.75691	-3.82827
ARH_HUMAN	—	—	—	-4.79517
ARH40_HUMAN	—	—	-4.98093	—
ARHG1_HUMAN	—	—	-5.56231	—
ARHG2_HUMAN	—	—	-4.59999	—
ARHG6_HUMAN	-4.69135	—	—	—
ARHG8_HUMAN	—	-4.13191	—	—
ARHGB_HUMAN	—	—	-5.54671	—
ARHGI_HUMAN	-4.56314	-4.86401	-4.97865	-4.83213
ARHL1_HUMAN	-3.53507	-3.46364	-3.62205	-3.6574
ARHL2_HUMAN	—	-4.79152	-4.65124	-4.86936
ARI3C_HUMAN	—	—	—	-4.99912
ARK72_HUMAN	—	-4.99296	-4.56594	-4.21907
ARL1_HUMAN	—	—	-4.86	—
ARL16_HUMAN	-4.19476	—	—	—
ARL4D_HUMAN	—	—	-4.90551	—
ARM12_HUMAN	—	-4.76309	—	—
ARMC4_HUMAN	-5.04377	—	-4.96636	—
ARMC8_HUMAN	—	-4.68945	—	-4.94868
ARMX4_HUMAN	—	-4.65547	—	—
ARNT2_HUMAN	—	—	—	-5.16497
ARP2_HUMAN	—	—	-4.59575	-4.61283
ARP3_HUMAN	—	-4.90134	-3.98642	-4.06279
ARP5L_HUMAN	—	—	-3.89304	-3.62358
ARP8_HUMAN	—	—	-5.3975	—
ARPC2_HUMAN	—	-4.79663	-4.01403	-4.4914
ARPC3_HUMAN	—	—	-3.9769	-4.62737
ARPC4_HUMAN	-4.43771	-3.88263	-3.58374	-3.32011
ARPC5_HUMAN	—	—	-4.48026	—
ARSA_HUMAN	—	—	-5.00629	—
ARSG_HUMAN	-3.97899	-4.60737	-4.68587	—
ARSI_HUMAN	—	—	—	-4.62148
ARV1_HUMAN	—	—	—	-4.65689
ASAH1_HUMAN	-4.24212	—	-3.8765	-3.44708
ASAP3_HUMAN	—	—	—	-5.26231
ASB10_HUMAN	—	—	—	-5.07012
ASB14_HUMAN	—	—	-5.1177	—
ASB6_HUMAN	-4.06839	—	—	-4.74495
ASC_HUMAN	—	-4.7279	-4.16198	-4.12825
ASCL3_HUMAN	-4.40186	—	—	—
ASPC1_HUMAN	-3.96165	-4.56414	-4.58346	-4.15614
ASPH_HUMAN	-4.62705	-4.31601	-4.69567	-4.751
ASPM_HUMAN	-5.7536	-4.73666	-4.92143	-4.78062
ASPN_HUMAN	-4.29747	-4.38283	-4.22904	-4.05564
ASSY_HUMAN	—	-4.72235	-4.29568	-4.09338
ASTRB_HUMAN	-4.50402	—	—	—
ASXL3_HUMAN	-5.40372	—	—	-5.72875
AT11C_HUMAN	—	—	—	-5.21368
AT12A_HUMAN	—	—	-4.50499	—
AT131_HUMAN	-4.11071	-5.29994	-4.22588	—
AT134_HUMAN	—	—	-5.44202	—
AT1A1_HUMAN	—	—	-5.28749	-4.59139
AT1A2_HUMAN	-4.28938	-4.25637	-4.19633	-3.88115
AT1B1_HUMAN	-4.45385	-4.26571	-4.25607	-3.85792
AT1B4_HUMAN	—	—	-3.94413	-3.85755
AT2A1_HUMAN	-2.62224	-2.78991	-2.79255	-2.77617
AT2A2_HUMAN	-2.79456	-2.59265	-2.80763	-2.75597
AT2A3_HUMAN	-3.72077	-3.8519	-3.85512	-3.8829
AT2B1_HUMAN	-5.11143	-5.60687	-4.66402	—
AT2C1_HUMAN	—	—	—	-5.26994
AT2C2_HUMAN	-5.04532	-5.07506	—	—
AT2L1_HUMAN	—	—	—	-5.07505
AT5F1_HUMAN	-3.12097	-2.91579	-3.09031	-2.90273
AT7L2_HUMAN	—	-4.89003	-5.28091	—
AT7L3_HUMAN	-4.68094	-4.45573	-4.9627	-4.84978
ATD3A_HUMAN	—	—	-5.40441	—
ATG9A_HUMAN	—	-5.13465	—	—
ATIF1_HUMAN	—	—	—	-4.14597
ATL3_HUMAN	-5.57263	—	—	—
ATOH1_HUMAN	—	-4.48752	-4.97137	-4.92596
ATP5H_HUMAN	-2.67953	-2.64519	-2.80637	-2.76616
ATP5I_HUMAN	-2.58263	-2.50158	-2.57024	-2.49147
ATP5J_HUMAN	-2.78216	-2.9739	-3.23065	-3.02709
ATP5L_HUMAN	-2.57067	-2.67142	-2.69644	-2.59929
ATP6_HUMAN	-3.90615	-3.93266	-4.08435	-3.82961
ATP68_HUMAN	-3.65644	-3.0865	-3.70264	-3.78579
ATP8_HUMAN	—	-3.46231	—	—
ATPA_HUMAN	-2.25961	-2.23874	-2.25757	-2.22597
ATPB_HUMAN	-2.30288	-2.21558	-2.26939	-2.21985
ATPD_HUMAN	-2.84228	-3.19531	-3.07523	-2.71843
ATPG_HUMAN	-2.94441	-2.86992	-3.09344	-2.92141
ATPK_HUMAN	-3.34289	-2.88055	-3.30992	-3.07672
ATPMD_HUMAN	-2.68897	-2.9981	-2.92934	-2.70543
ATPO_HUMAN	-2.63902	-2.63224	-2.69349	-2.70112
ATR_HUMAN	-5.17748	-5.05399	-5.73826	-4.80466
ATRIP_HUMAN	—	—	-5.21418	—
ATRN_HUMAN	-5.01391	—	-5.19799	-5.55583
ATRX_HUMAN	-5.14744	—	—	-5.78077
ATS1_HUMAN	-5.05485	—	—	—
ATS16_HUMAN	—	-4.58242	—	—
ATS2_HUMAN	—	-5.43697	—	—
ATS9_HUMAN	—	-5.48844	—	—
ATX10_HUMAN	—	-4.82584	-4.95431	—
AURKA_HUMAN	—	-4.90874	—	—
AVR2B_HUMAN	—	—	-5.02527	—
B2L13_HUMAN	—	—	-4.96336	—
B2MG_HUMAN	—	-2.96774	-2.88448	-2.78466
B3A4_HUMAN	-5.01127	—	—	—
B3AT_HUMAN	—	—	—	-4.77915
B3GL1_HUMAN	-4.86432	-4.73072	—	—
B4GN2_HUMAN	—	—	-5.35513	—
B4GT3_HUMAN	-4.63785	—	—	—
BAAT_HUMAN	—	—	-4.58688	—
BACH_HUMAN	—	—	-4.58004	—
BAF_HUMAN	-3.77315	-3.16544	-3.4813	-3.23428
BAG2_HUMAN	—	—	-3.96713	-4.03764
BAG3_HUMAN	-3.61255	-3.45005	-3.36392	-3.30117
BAHC1_HUMAN	—	—	-5.06807	—
BAIP2_HUMAN	—	—	-5.04323	—
BAKOR_HUMAN	—	—	-4.96958	—
BAP31_HUMAN	-4.60333	—	-4.51613	-4.69756
BASI_HUMAN	—	—	-4.26456	-4.98626
BAZ2A_HUMAN	—	—	-5.70227	—
BCAR3_HUMAN	—	—	—	-5.31725
BCAS3_HUMAN	—	—	—	-5.04347
BCDO1_HUMAN	—	—	-4.78602	—
BCL3_HUMAN	—	—	-4.93467	—
BCL7C_HUMAN	-4.68095	—	—	—
BCOR_HUMAN	—	-5.68214	—	—
BCOR2_HUMAN	—	—	-4.05579	-4.18373
BDH_HUMAN	—	—	—	-4.91952
BEGIN_HUMAN	-4.84248	-4.94925	-4.59854	-5.15728
BEST3_HUMAN	—	—	-4.94612	—
BFSP1_HUMAN	—	-5.05443	—	—
BGH3_HUMAN	—	-5.27229	-4.44013	-4.04974
BHE41_HUMAN	—	—	-4.61126	-4.18428
BHLH9_HUMAN	—	—	-4.53735	—
BHMT1_HUMAN	—	-4.81029	—	-4.99275
BHMT2_HUMAN	—	—	-4.83752	—
BI2L1_HUMAN	—	—	—	-4.57182
BICD1_HUMAN	—	-5.19076	—	—
BICD2_HUMAN	-4.82257	—	—	—
BIEA_HUMAN	—	-4.67305	-4.38119	-4.48557
BIN1_HUMAN	-3.24031	-3.02126	-3.16558	-3.07332
BIN2_HUMAN	-4.65869	—	—	—
BIP_HUMAN	-3.47437	-3.33368	-3.03005	-2.90348
BIRC8_HUMAN	—	—	—	-4.77371
BKRB1_HUMAN	—	—	-4.82539	—
BLMH_HUMAN	-3.78949	-4.27134	-4.07441	-4.01731
BLVRB_HUMAN	-3.04367	-2.86088	-3.10246	-2.97467
BMP15_HUMAN	-4.73988	-4.87345	-4.3482	-4.1507
BNC2_HUMAN	—	—	-5.40529	—
BODG_HUMAN	-4.61278	—	—	—
BOP1_HUMAN	—	-4.95563	-5.29511	—
BORG5_HUMAN	—	-4.73223	—	—
BPI_HUMAN	—	—	-4.68778	—
BPIA1_HUMAN	—	—	-5.01056	—
BPIB4_HUMAN	—	—	—	-5.17239
BRAT1_HUMAN	-3.83861	-4.03006	-4.26898	-4.15046
BRCA1_HUMAN	—	—	-5.23096	—
BRCA2_HUMAN	—	-5.42113	-5.83506	—
BRE1B_HUMAN	-5.06986	-4.99105	-5.24637	-5.1211
BRK1_HUMAN	—	-4.09437	—	—
BRNP1_HUMAN	—	-4.7851	—	—
BRNP3_HUMAN	-4.6182	—	—	—
BSN_HUMAN	—	—	-4.37357	—
BT3L4_HUMAN	—	—	-4.80097	—
BTAF1_HUMAN	-5.41353	-5.49854	—	-5.4647
BTBD6_HUMAN	—	-4.98917	—	—
BTBD7_HUMAN	-5.39834	-5.57436	—	—
BTBD8_HUMAN	—	—	-4.66064	-4.58699
BTBD9_HUMAN	—	-5.09018	—	—
BTBDA_HUMAN	—	-4.98013	-4.92262	-5.06092
BTF3_HUMAN	—	—	-4.91618	—
BUB1_HUMAN	-5.37992	—	—	—
BZW2_HUMAN	-4.9667	-4.48927	—	-4.99917
C144C_HUMAN	—	—	-5.21757	—
C163B_HUMAN	-5.30886	—	—	—
C170B_HUMAN	—	—	—	-5.09994
C1QBP_HUMAN	-4.22525	-3.58908	-3.81723	-3.87533
C1QC_HUMAN	—	—	-4.69045	—
C1R_HUMAN	-4.91761	—	—	—
C1TC_HUMAN	-4.76958	-4.31714	-4.4116	-4.56704
C295L_HUMAN	—	—	—	-4.71598
C2D4D_HUMAN	—	—	-5.15009	—
C3AR_HUMAN	-4.44452	—	—	—
C4BPA_HUMAN	-4.2855	-4.34026	-5.09197	-4.36947
C8AP2_HUMAN	-5.03108	—	-5.89942	—
CA094_HUMAN	—	—	—	-4.97447
CA109_HUMAN	—	—	-4.18649	—
CA127_HUMAN	-4.8794	—	-4.94329	-4.86704
CA2D1_HUMAN	-3.97998	-4.08939	-3.83767	-3.67544
CA2D2_HUMAN	—	—	—	-5.37015
CAB39_HUMAN	—	-4.16537	-4.42779	-4.31446
CABP4_HUMAN	—	—	-4.80362	-4.11972
CAC1F_HUMAN	—	—	-4.90212	—
CAC1H_HUMAN	—	-5.51167	—	—
CAC1S_HUMAN	-4.96076	-5.36533	—	-5.3152
CACB1_HUMAN	—	—	-5.14099	—
CACB3_HUMAN	—	—	-5.10722	-4.55527
CACP_HUMAN	-3.55763	-3.47573	-3.62829	-3.45934
CAD13_HUMAN	-4.32942	-4.35931	-3.98093	-3.82404
CAD22_HUMAN	-4.7854	-4.81876	-4.68684	—
CAD26_HUMAN	-5.06671	—	-5.52244	—
CADH1_HUMAN	—	—	-4.76963	—
CADH2_HUMAN	—	-5.09718	—	—
CAH1_HUMAN	-4.22432	-3.3603	-3.21559	-3.00416
CAH2_HUMAN	-2.86919	-3.12057	-3.30709	-3.25312
CAH3_HUMAN	-1.98392	-1.81676	-1.66933	-1.73982
CAH7_HUMAN	-4.5682	—	—	—
CAH8_HUMAN	—	—	—	-4.8632
CALCB_HUMAN	—	-4.62431	—	—
CALL3_HUMAN	-4.01875	-4.52702	-3.54505	-4.24911
CALL5_HUMAN	-3.18837	-3.8628	-3.26756	-3.14176
CALR_HUMAN	—	-4.37315	-3.74049	-3.53317
CALU_HUMAN	-3.6139	-3.73464	-3.76457	-3.88704
CALX_HUMAN	-4.27101	-3.60517	-3.80789	-3.74343
CAMP_HUMAN	—	—	-4.83277	—
CAN1_HUMAN	-3.92686	-3.9943	-3.77826	-3.793
CAN14_HUMAN	—	—	-5.04088	—
CAN2_HUMAN	-4.39373	-4.10946	-4.13941	-3.89796
CAN3_HUMAN	-4.51425	-4.07068	-4.54077	-4.23242
CAN7_HUMAN	—	-5.05014	—	—
CAND1_HUMAN	—	-4.6896	-5.09016	-5.39653
CAND2_HUMAN	-4.25437	-3.9224	-4.16463	-3.99791
CAP1_HUMAN	—	—	-4.04893	-4.01358
CAP2_HUMAN	-3.48481	-3.41908	-3.61727	-3.36028
CAP7_HUMAN	—	—	-3.8259	—
CAPG_HUMAN	—	—	-3.91724	-3.79327
CAPS2_HUMAN	-5.325	—	—	—
CAPZB_HUMAN	-2.96262	-3.26607	-3.32713	-3.36266
CAR14_HUMAN	—	—	-5.4241	—
CAR18_HUMAN	—	—	-4.25553	—
CARF_HUMAN	—	—	—	-4.78076
CARL3_HUMAN	-5.18081	-4.78403	-4.97213	—
CASL_HUMAN	—	-4.88435	-5.34354	—
CASP_HUMAN	—	-5.11139	—	—
CASP5_HUMAN	—	-4.94092	—	—
CASP7_HUMAN	—	—	—	-4.45236
CASP9_HUMAN	-4.52573	—	—	-4.89105
CASPA_HUMAN	—	—	-5.0659	—
CASPE_HUMAN	-2.88212	-3.23961	-3.3015	-3.19883
CASQ1_HUMAN	-2.60446	-2.53337	-2.44549	-2.54069
CASQ2_HUMAN	-3.22985	-2.89816	-2.77201	-2.67292
CAST1_HUMAN	-4.56912	—	—	—
CASZ1_HUMAN	—	-5.19226	—	—
CATA_HUMAN	-3.10972	-3.39753	-3.1761	-3.1871
CATB_HUMAN	—	—	-4.10192	—
CATC_HUMAN	—	—	-4.36481	—
CATD_HUMAN	-3.24204	-3.65861	-3.2375	-2.974
CATG_HUMAN	—	—	-3.60902	-4.05536
CATH_HUMAN	—	—	-5.12736	—
CATL2_HUMAN	-4.43039	-4.52615	-3.89562	—
CAVN1_HUMAN	-4.01249	-3.84346	-3.36977	-3.04282
CAVN2_HUMAN	—	—	—	-4.56011
CAVN4_HUMAN	-3.95227	-4.47347	-3.59705	-3.19074
CAZA1_HUMAN	—	—	-4.45662	-4.26191
CAZA2_HUMAN	-3.26267	-3.1202	-3.36554	-3.36676
CB016_HUMAN	—	-5.60098	—	-5.54508
CB073_HUMAN	—	—	—	-4.64127
CB076_HUMAN	-4.44486	—	—	—
CBPA1_HUMAN	-4.46778	—	-4.54968	—
CBPA3_HUMAN	—	-4.59561	-4.12204	-3.54808
CBPA4_HUMAN	-4.13315	-4.92772	-5.2266	-4.48309
CBPB1_HUMAN	—	-4.55302	-4.98443	—
CBPC5_HUMAN	—	-5.09658	—	—
CBPE_HUMAN	—	—	-4.69258	—
CBR1_HUMAN	-3.92838	-3.24478	-3.17108	-3.16368
CBR3_HUMAN	—	—	-5.0448	—
CBX2_HUMAN	-4.93831	—	—	—
CBX3_HUMAN	—	—	-4.86477	—
CBX4_HUMAN	—	—	-5.0258	-4.50905
CBX8_HUMAN	—	—	—	-4.99075
CC020_HUMAN	—	-5.47668	—	—
CC127_HUMAN	-4.44005	-4.36197	—	—
CC141_HUMAN	—	—	-5.76368	—
CC148_HUMAN	—	—	-5.3739	—
CC14A_HUMAN	—	-4.99309	—	—
CC150_HUMAN	-4.94208	—	—	-5.16245
CC152_HUMAN	-4.02274	—	-4.45287	—
CC154_HUMAN	-4.61834	-4.53979	—	-4.78533
CC159_HUMAN	—	-4.91062	—	—
CC171_HUMAN	-5.03391	—	—	—
CC173_HUMAN	—	-5.26245	—	—
CC177_HUMAN	—	—	-4.79467	—
CC178_HUMAN	-4.86347	-4.88566	-5.28709	-4.75619
CC180_HUMAN	-5.12371	-4.88225	—	-5.25306
CC183_HUMAN	—	—	-4.77558	—
CC28A_HUMAN	—	-4.79158	—	-4.63552
CC71L_HUMAN	—	—	-4.68707	—
CC88B_HUMAN	-4.84484	-5.01844	—	—
CCD13_HUMAN	—	-4.94709	-4.83115	-5.23853
CCD17_HUMAN	-4.56219	-5.0131	—	-4.43927
CCD30_HUMAN	-4.67416	-4.65235	—	—
CCD40_HUMAN	—	-5.25942	—	—
CCD47_HUMAN	—	—	-4.98523	—
CCD50_HUMAN	—	—	—	-4.86995
CCD57_HUMAN	-4.84139	-4.47328	-4.70109	-4.79765
CCD73_HUMAN	—	—	-5.13342	—
CCD80_HUMAN	-4.90317	—	—	—
CCD87_HUMAN	-3.68863	-3.73095	-3.83802	-3.67051
CCD96_HUMAN	-4.76301	—	—	—
CCG6_HUMAN	—	—	-5.01729	—
CCHCR_HUMAN	—	-5.1041	-4.95249	—
CCN2_HUMAN	—	-4.89665	—	—
CCNB3_HUMAN	—	—	-5.39051	—
CCNC_HUMAN	—	—	—	-4.28278
CCNQ_HUMAN	—	—	-4.75874	—
CCPG1_HUMAN	—	-5.08085	—	-5.18572
CCS_HUMAN	—	—	-4.2664	—
CCSE2_HUMAN	—	-4.92985	—	-5.081
CCYL2_HUMAN	—	—	—	-4.93446
CCYL3_HUMAN	—	-4.13626	—	—
CD109_HUMAN	—	—	-4.76218	-5.56067
CD158_HUMAN	-4.56759	—	—	-4.17139
CD166_HUMAN	—	-5.0691	—	—
CD2_HUMAN	—	—	—	-4.92226
CD2AP_HUMAN	—	-4.68221	—	—
CD36_HUMAN	—	-4.88483	-5.03823	-3.99186
CD44_HUMAN	—	—	-4.77446	-4.88469
CD59_HUMAN	—	—	-4.26367	-3.89213
CD5R1_HUMAN	-4.51221	-3.97005	-3.82355	-3.72538
CD72_HUMAN	—	—	-4.90416	—
CD83_HUMAN	-4.52415	—	—	—
CDC23_HUMAN	—	-4.99546	—	—
CDC37_HUMAN	—	—	—	-4.80141
CDC42_HUMAN	-4.62552	-3.78525	-3.58284	-3.33573
CDC6_HUMAN	—	-5.2687	—	—
CDC73_HUMAN	—	-5.02853	—	—
CDCA3_HUMAN	—	—	—	-4.65206
CDD_HUMAN	—	—	-4.16461	—
CDK13_HUMAN	-5.52404	-5.12655	-5.218	-5.15397
CDK14_HUMAN	—	—	—	-5.04812
CDK20_HUMAN	—	—	-5.14139	—
CDK4_HUMAN	—	-4.30047	—	-4.35187
CDKAL_HUMAN	-5.10717	—	-4.75771	—
CDKL1_HUMAN	—	—	-4.8315	—
CDKL3_HUMAN	—	—	-5.12139	—
CDN2A_HUMAN	—	—	-4.55742	—
CDSN_HUMAN	-3.6014	-3.96612	-4.02902	-3.77311
CDYL_HUMAN	—	—	-4.83996	—
CE104_HUMAN	—	-5.26958	—	—
CE164_HUMAN	-5.07099	—	—	—
CE192_HUMAN	—	—	-5.61014	—
CE290_HUMAN	-5.53488	—	-5.26622	-5.70373
CE350_HUMAN	-5.51881	—	-5.33262	-5.6144
CE85L_HUMAN	—	-5.34366	—	—
CEAM6_HUMAN	—	—	-4.66175	—
CEAM8_HUMAN	—	—	-4.66802	—
CEIP2_HUMAN	—	-5.00984	—	-4.70141
CELA1_HUMAN	—	-3.48944	-5.01394	-4.57146
CELR1_HUMAN	—	-5.12511	—	-5.09113
CEMIP_HUMAN	—	—	—	-5.53466
CENPF_HUMAN	-5.83781	-5.45882	—	-5.69109
CENPJ_HUMAN	-5.09887	-4.83114	-5.49075	—
CENPK_HUMAN	-4.09396	-4.11245	—	-4.22733
CENPN_HUMAN	—	—	-4.87926	—
CENPT_HUMAN	—	—	-5.35128	—
CEP57_HUMAN	-4.71769	—	—	—
CEP72_HUMAN	-4.73635	—	—	-4.68133
CEP76_HUMAN	—	—	—	-5.00227
CERU_HUMAN	—	-5.30751	-4.49584	-4.51419
CF089_HUMAN	—	-4.41847	-4.53537	—
CF251_HUMAN	-5.27272	-5.0358	-4.53782	-4.56859
CFA45_HUMAN	—	—	-4.68881	—
CFA46_HUMAN	—	—	—	-5.59361
CFA57_HUMAN	-5.16633	—	—	—
CFA77_HUMAN	-4.71755	—	—	—
CFAH_HUMAN	—	—	-5.69257	—
CG077_HUMAN	—	-3.68801	-3.68295	—
CGAS_HUMAN	-4.21793	-4.94928	-4.92349	—
CGNL1_HUMAN	-5.32701	-5.55248	—	-5.10388
CGT_HUMAN	—	-4.8737	—	—
CH058_HUMAN	—	—	—	-4.94652
CH10_HUMAN	-2.90496	-2.93012	-2.85342	-2.8581
CH3L1_HUMAN	—	—	-4.40736	—
CH60_HUMAN	-3.27794	-3.2992	-3.23753	-3.12665
CHAD_HUMAN	-4.29752	—	—	—
CHCH2_HUMAN	-4.39137	—	—	-4.36236
CHD3_HUMAN	-4.9841	-5.25666	-5.00832	-5.03132
CHD5_HUMAN	-5.34284	—	—	—
CHD6_HUMAN	—	-5.7876	-5.78284	—
CHD7_HUMAN	—	-5.91455	—	—
CHD8_HUMAN	-5.48121	—	—	—
CHIP_HUMAN	—	-4.19608	-4.45828	-4.2269
CHK1_HUMAN	—	—	-5.09998	—
CHKB_HUMAN	—	-4.67949	-5.01897	-4.90322
CHLE_HUMAN	—	-5.0112	—	—
CHM2A_HUMAN	—	—	—	-4.16303
CHM4B_HUMAN	—	-4.14734	-4.45952	-4.12309
CHMP3_HUMAN	—	—	-4.94867	—
CHODL_HUMAN	—	—	-4.6821	—
CHP1_HUMAN	—	—	—	-4.3327
CHPF2_HUMAN	—	—	-4.8642	—
CHSP1_HUMAN	—	—	-4.76963	—
CHSTA_HUMAN	—	-4.0847	—	—
CI040_HUMAN	—	-4.20625	—	—
CIC_HUMAN	—	-5.56012	—	—
CILP1_HUMAN	-5.28575	-4.8764	-4.18431	-3.9297
CING_HUMAN	—	-5.3097	—	—
CIPC_HUMAN	—	-4.88114	—	—
CIR1_HUMAN	—	-4.95665	—	—
CIRBP_HUMAN	—	-4.16951	-4.10906	-3.79541
CISD1_HUMAN	-3.69049	-3.46016	-4.39772	-3.8628
CISD2_HUMAN	—	—	-4.73265	-4.09261
CISD3_HUMAN	—	—	-4.52617	—
CISY_HUMAN	-2.81528	-2.92579	-3.0499	-2.91166
CJ090_HUMAN	-4.8964	-5.06379	-4.45059	—
CK054_HUMAN	-4.07425	-4.72992	-4.8626	-4.65815
CK072_HUMAN	-4.41839	—	-4.64561	—
CK091_HUMAN	-2.67156	-2.81785	-2.89866	-2.92984
CK096_HUMAN	—	—	—	-4.86241
CKAP4_HUMAN	—	—	-4.26797	—
CKP2L_HUMAN	—	—	-4.53683	—
CL049_HUMAN	—	—	—	-4.58371
CL050_HUMAN	-4.6795	—	—	—
CL12A_HUMAN	-4.3487	—	—	—
CL16A_HUMAN	-4.85092	—	—	—
CLAT_HUMAN	-5.21839	—	—	—
CLC11_HUMAN	—	—	—	-4.78115
CLC3A_HUMAN	—	—	—	-4.67869
CLCA_HUMAN	—	-4.83232	—	—
CLCKB_HUMAN	-4.85567	—	—	—
CLCN7_HUMAN	—	—	—	-5.29002
CLD14_HUMAN	-3.74193	—	—	—
CLH1_HUMAN	—	-5.50418	-4.17683	-4.03799
CLH2_HUMAN	-4.98067	-5.65271	-5.81716	—
CLHC1_HUMAN	—	—	-5.13219	-5.03985
CLIC1_HUMAN	—	-4.66218	-3.64563	-3.92109
CLIC3_HUMAN	—	—	-4.49811	—
CLIC4_HUMAN	—	—	-4.68073	-4.80392
CLIC5_HUMAN	-4.75339	—	—	—
CLIP1_HUMAN	-5.05077	—	—	—
CLIP2_HUMAN	-4.71	-5.4574	—	-5.06219
CLIP3_HUMAN	—	—	—	-4.73368
CLNK_HUMAN	—	-5.06931	-4.94744	—
CLSPN_HUMAN	—	—	—	-5.50373
CLUS_HUMAN	-4.15933	-4.17788	-3.80205	-3.4635
CM029_HUMAN	—	—	—	-4.52147
CMA1_HUMAN	—	—	-4.3584	-4.01059
CMBL_HUMAN	-2.78645	-2.83506	-3.1007	-3.05669
CMC1_HUMAN	-3.05045	-3.07603	-3.29736	-3.24669
CMC2_HUMAN	-5.17379	-4.25398	-4.54692	-4.63033
CMTA1_HUMAN	—	-5.26688	—	-5.05582
CMTA2_HUMAN	—	—	—	-5.26329
CMYA5_HUMAN	—	-6.04735	—	-5.43779
CNAS1_HUMAN	—	-4.18874	—	—
CNDG2_HUMAN	—	—	-5.37405	—
CNDH2_HUMAN	—	-5.30227	—	—
CNDP1_HUMAN	—	—	—	-4.92893
CNDP2_HUMAN	—	—	-4.11877	-3.98561
CNEP1_HUMAN	—	—	—	-4.77162
CNGA1_HUMAN	—	—	—	-4.99869
CNO10_HUMAN	—	-5.09088	—	—
CNTLN_HUMAN	—	-5.28818	-5.26902	-5.5319
CNTN6_HUMAN	—	—	—	-5.08791
CNTP4_HUMAN	—	—	-4.63287	-4.42169
CNTRL_HUMAN	—	-5.72025	—	—
CO032_HUMAN	—	—	—	-4.52237
CO039_HUMAN	—	—	-5.26588	—
CO1A1_HUMAN	-4.29995	-4.16132	-4.03485	-3.70582
CO1A2_HUMAN	-4.29346	-4.13777	-3.84622	-3.75368
CO3_HUMAN	-5.1139	-4.46021	-3.85248	-3.77663
CO3A1_HUMAN	—	-4.77947	-5.12688	-4.23311
CO4A1_HUMAN	-5.14791	-4.94709	-4.82347	-4.65484
CO4A2_HUMAN	-3.84629	-4.06306	-3.8847	-3.65748
CO4A3_HUMAN	-4.41668	-4.30665	-4.47459	-4.27103
CO4A6_HUMAN	—	—	-5.47408	—
CO4B_HUMAN	—	-5.16	—	—
CO5_HUMAN	—	-5.31706	—	-5.40766
CO5A3_HUMAN	-5.1348	-5.52196	-4.73154	-4.82454
CO6A1_HUMAN	-3.67806	-3.29035	-3.09897	-2.84193
CO6A2_HUMAN	-3.83778	-3.56517	-3.26969	-3.06598
CO6A3_HUMAN	-3.47673	-3.20704	-3.02231	-2.82661
CO7A1_HUMAN	—	-5.22635	-4.85972	-5.02785
CO8A_HUMAN	—	—	-5.36873	—
CO8A1_HUMAN	—	—	-4.99795	-5.2558
CO8B_HUMAN	—	—	-5.3739	—
CO8G_HUMAN	—	—	-4.60664	—
COBA1_HUMAN	—	-5.15745	—	—
COBA2_HUMAN	-4.66256	—	—	—
COBL_HUMAN	—	—	-4.5947	-4.38145
COCA1_HUMAN	—	-4.95602	-5.06865	-5.50851
COEA1_HUMAN	—	-4.53447	-4.17657	-4.24612
COF1_HUMAN	-3.51889	-3.26889	-3.01519	-3.02941
COF2_HUMAN	-2.60283	-2.65954	-2.75076	-2.72501
COFA1_HUMAN	-5.283	—	-4.65139	-4.28691
COG2_HUMAN	—	—	—	-5.14001
COG4_HUMAN	—	—	—	-5.09264
COG5_HUMAN	—	—	-5.23976	—
COIA1_HUMAN	—	-5.04707	-4.2885	-4.33148
COKA1_HUMAN	—	-5.24861	—	-5.3561
COMDA_HUMAN	—	—	-4.90767	—
COMP_HUMAN	—	-5.15926	-4.52836	-4.60042
COMT_HUMAN	—	-4.87083	-3.83983	-3.9148
COOA1_HUMAN	-5.3806	—	—	—
COPA_HUMAN	—	—	-5.6901	—
COPB_HUMAN	—	—	-5.10429	—
COPB2_HUMAN	—	—	-5.55945	—
COPD_HUMAN	—	—	-5.00971	—
COPG2_HUMAN	-4.83303	—	—	—
COQ3_HUMAN	—	—	—	-4.65022
COQ5_HUMAN	-4.72695	-4.58819	—	—
COQ6_HUMAN	-5.01474	-4.98976	—	-5.05447
COQ7_HUMAN	—	-4.77432	-4.70075	-4.3599
COQ8A_HUMAN	-3.33658	-3.44856	-3.63213	-3.69544
COQ9_HUMAN	-3.58604	-3.42494	-3.68989	-3.65818
COR1A_HUMAN	—	—	-4.18004	-4.17754
COR1B_HUMAN	—	—	—	-5.06626
CORO6_HUMAN	—	-4.35688	-4.20865	-4.79461
CORO7_HUMAN	—	-5.48665	—	—
COSA1_HUMAN	-5.19176	-5.2003	-4.65303	-4.48938
COTL1_HUMAN	—	-4.43245	-3.54897	-3.48494
COX1_HUMAN	—	-4.52914	-4.86658	—
COX2_HUMAN	-2.98586	-2.88564	-2.8725	-2.91816
COX41_HUMAN	-2.64678	-2.48821	-2.85371	-2.71952
COX5A_HUMAN	-2.48892	-2.68496	-2.73516	-2.51942
COX5B_HUMAN	-2.49857	-2.52448	-2.76299	-2.65014
COX6C_HUMAN	-2.45657	-2.36965	-2.60671	-2.48841
COX7B_HUMAN	—	-4.00038	—	—
COX7C_HUMAN	-2.54216	-2.80463	-3.03611	-3.00147
COX8A_HUMAN	-3.95194	—	—	—
CP096_HUMAN	-3.89458	-3.88709	-3.97141	-4.02019
CP110_HUMAN	-4.81724	-4.67721	-5.28279	—
CP131_HUMAN	—	-5.35414	—	—
CP135_HUMAN	—	-5.15419	-4.9324	-4.87503
CP1A1_HUMAN	—	-5.0127	—	-3.94829
CP1B1_HUMAN	—	-5.25531	—	—
CP2C9_HUMAN	—	—	-5.11257	-5.07442
CP2CI_HUMAN	-4.61565	—	—	—
CP2S1_HUMAN	—	-4.8016	—	—
CP2U1_HUMAN	—	—	—	-4.97951
CP4B1_HUMAN	—	—	-5.02442	-4.93235
CP4V2_HUMAN	—	—	-4.99777	—
CP7A1_HUMAN	—	—	—	-4.62532
CPEB1_HUMAN	—	-4.63071	—	—
CPEB4_HUMAN	-4.78818	—	—	—
CPN2_HUMAN	—	-5.17426	-5.15877	-4.50726
CPNE1_HUMAN	—	—	-4.63332	-4.70713
CPNE2_HUMAN	—	—	-5.3411	—
CPNE3_HUMAN	-5.07446	—	-4.4877	-4.75233
CPNE7_HUMAN	—	—	—	-5.18563
CPNS1_HUMAN	-4.77262	-3.79899	-3.81502	-3.62162
CPNS2_HUMAN	—	—	-4.69574	—
CPPED_HUMAN	-4.42238	—	—	—
CPSF5_HUMAN	—	—	-4.95834	—
CPSM_HUMAN	—	—	—	-4.49947
CPT1A_HUMAN	—	-4.62844	—	—
CPT1B_HUMAN	-4.2513	-4.43217	-4.216	-4.27898
CPVL_HUMAN	—	—	—	-4.45807
CQ100_HUMAN	-3.91146	-3.39765	-3.35318	-3.748
CQ10A_HUMAN	-3.99512	-4.1813	-4.07179	-4.51336
CQ112_HUMAN	—	—	-4.65922	—
CR1_HUMAN	—	—	—	-5.55333
CR3L2_HUMAN	—	-4.64998	—	-5.1168
CRCT1_HUMAN	—	—	-4.59795	—
CRDL2_HUMAN	—	-4.45055	-4.98152	—
CREG1_HUMAN	-4.20979	—	-4.18659	—
CRERF_HUMAN	-5.14999	-4.60202	-4.70885	-4.59694
CRIP1_HUMAN	—	—	-4.01287	—
CRKL_HUMAN	—	—	-5.08376	—
CRNS1_HUMAN	—	—	-5.2818	—
CROCC_HUMAN	-5.37413	-5.50647	-5.18922	-4.88219
CRUM2_HUMAN	-5.13398	—	—	—
CRY1_HUMAN	—	-5.20576	—	—
CRYAB_HUMAN	-2.20803	-2.16462	-2.09207	-1.99314
CRYM_HUMAN	-4.28661	-4.46194	-4.9193	—
CS025_HUMAN	-3.59298	—	—	—
CSAG2_HUMAN	—	—	—	-4.32773
CSC1_HUMAN	—	—	—	-5.13026
CSDE1_HUMAN	—	—	-5.17962	-4.60503
CSEN_HUMAN	—	-4.76207	—	—
CSK2B_HUMAN	—	—	-4.63372	—
CSMD3_HUMAN	-5.20499	—	—	—
CSN1_HUMAN	—	—	-4.3609	-3.39527
CSN4_HUMAN	-4.66045	-4.52862	-4.4243	—
CSPG2_HUMAN	—	-5.33401	-4.81225	-5.16689
CSPG5_HUMAN	—	-4.67109	—	—
CSRP1_HUMAN	—	—	-4.41194	—
CSRP3_HUMAN	-2.83293	-2.49508	-2.87318	-2.59753
CSTN1_HUMAN	—	—	-4.95241	—
CT203_HUMAN	—	-4.08594	—	—
CTC1_HUMAN	-4.98558	—	—	-5.46952
CTCF_HUMAN	—	—	-5.16282	—
CTDP1_HUMAN	-5.05215	-5.13187	—	—
CTLA4_HUMAN	—	-4.56778	-3.90803	-4.3539
CTNA1_HUMAN	—	—	-5.55945	—
CTNB1_HUMAN	-4.27815	-5.19608	-4.82012	-5.2696
CTND1_HUMAN	—	—	-4.98613	-4.88973
CTNL1_HUMAN	-4.52288	-5.38621	—	-5.06346
CTR3_HUMAN	—	-5.07186	—	—
CTTB2_HUMAN	—	-5.31368	—	-4.6724
CU129_HUMAN	—	-4.07057	—	—
CU136_HUMAN	—	-4.79952	—	—
CUED1_HUMAN	-4.6053	—	—	—
CUL1_HUMAN	—	—	-5.49218	—
CUL3_HUMAN	—	-5.08712	—	-5.08313
CUL5_HUMAN	—	-5.4126	—	-5.16405
CUL7_HUMAN	—	-5.44925	—	—
CUL9_HUMAN	—	—	—	-5.14252
CUTA_HUMAN	-3.70647	-3.52609	-3.69189	-3.5826
CWC15_HUMAN	—	—	—	-3.90841
CX066_HUMAN	-4.7699	-4.7684	—	-4.82946
CX6B1_HUMAN	-3.31224	-3.39191	-3.41334	-3.62105
CX7A1_HUMAN	-2.79625	-2.84965	-3.02008	-2.76758
CX7A2_HUMAN	—	—	—	-4.2257
CXD4_HUMAN	—	-5.08871	—	—
CXL10_HUMAN	—	—	—	-4.11189
CXXC4_HUMAN	—	-4.6001	—	—
CY1_HUMAN	-3.2868	-3.23334	-3.67589	-3.55773
CYB_HUMAN	-3.91384	-4.21736	-4.43571	-4.82732
CYB5B_HUMAN	-3.62296	-3.77398	-3.61075	-3.52451
CYC_HUMAN	-2.71288	-2.77467	-2.8183	-2.78105
CYHR1_HUMAN	—	-5.07922	—	-4.94294
CYLD_HUMAN	-4.8871	—	—	—
CYTA_HUMAN	-2.8092	-3.02409	-3.11991	-2.74944
CYTB_HUMAN	-2.91706	-2.95882	-3.12651	-2.93299
CYTC_HUMAN	-4.07099	-3.96155	-4.13006	-3.2942
CYTF_HUMAN	—	-4.26882	—	-4.10913
CYTIP_HUMAN	-4.89958	—	—	—
CYTM_HUMAN	-4.51768	-4.27047	-3.93041	-4.04361
CYTN_HUMAN	—	-4.46873	—	—
CYTS_HUMAN	—	-4.50305	—	—
CYTSB_HUMAN	—	—	-5.04607	—
D11L8_HUMAN	—	—	—	-5.14099
D2HDH_HUMAN	-4.86343	-4.85734	—	-4.9146
DAAM1_HUMAN	—	—	-5.23844	—
DAB2P_HUMAN	—	—	-5.43947	—
DACT2_HUMAN	-4.41047	-4.47777	-4.60407	-4.72443
DAD1_HUMAN	—	—	-4.6554	—
DAG1_HUMAN	—	—	—	-5.00196
DAPK3_HUMAN	—	—	-5.25937	—
DAZP1_HUMAN	—	-4.55819	—	—
DBLOH_HUMAN	-4.35081	—	-4.12861	-4.07491
DC1I2_HUMAN	—	—	-4.84778	-5.20562
DC1L1_HUMAN	—	—	-5.32082	—
DC2L1_HUMAN	—	-4.84874	-4.82292	-4.78922
DCA12_HUMAN	—	—	-4.95739	—
DCA13_HUMAN	-4.86076	-5.00219	-3.98563	-3.71725
DCAF1_HUMAN	—	-5.61598	—	—
DCAF5_HUMAN	—	—	—	-5.28067
DCD_HUMAN	-2.78085	-2.93001	-2.88058	-2.89879
DCLK1_HUMAN	—	-5.1494	—	—
DCP1B_HUMAN	—	—	-5.13935	—
DCR1A_HUMAN	-5.08646	—	—	—
DCST2_HUMAN	—	—	—	-5.28898
DCTN2_HUMAN	—	-4.52324	-3.93761	-3.96548
DCTN3_HUMAN	—	—	-4.39589	-4.06975
DCXR_HUMAN	-4.3598	-3.9157	-4.14865	-3.69621
DDAH1_HUMAN	-4.59545	-4.23205	—	-4.29713
DDAH2_HUMAN	—	-4.73501	—	-4.08667
DDB1_HUMAN	—	-5.37642	-4.63358	-4.52308
DDIT3_HUMAN	—	—	-4.57695	—
DDT4L_HUMAN	—	—	-4.88787	—
DDX1_HUMAN	-5.08163	-4.81623	-4.49152	-4.20404
DDX10_HUMAN	—	-4.74015	—	—
DDX23_HUMAN	—	—	—	-4.9095
DDX24_HUMAN	-4.12415	-4.88259	-4.61309	-4.08304
DDX25_HUMAN	-4.27426	-4.5874	-4.48461	-4.35804
DDX28_HUMAN	—	—	-4.72743	—
DDX3X_HUMAN	-4.96745	—	-4.68176	-5.22166
DDX50_HUMAN	—	—	—	-5.25169
DDX53_HUMAN	—	-5.11954	—	—
DDX55_HUMAN	—	—	-5.38047	—
DDX6_HUMAN	—	—	-5.28626	—
DECR_HUMAN	-3.49748	-3.47611	-3.5634	-3.50763
DEDD_HUMAN	—	-4.70419	—	-4.87938
DEGS2_HUMAN	-4.57863	—	-4.85827	—
DEN4C_HUMAN	-5.34331	—	—	—
DENR_HUMAN	-4.18967	—	-3.94725	—
DEPD7_HUMAN	—	—	—	-4.98037
DERM_HUMAN	—	-4.10624	-3.69337	-3.37457
DESM_HUMAN	-2.20566	-2.07762	-1.76644	-1.732
DESP_HUMAN	-3.08212	-3.39175	-3.49208	-3.44349
DEST_HUMAN	—	-4.30037	-4.12154	-4.15498
DGAT1_HUMAN	—	-5.12628	-4.93435	—
DGKA_HUMAN	—	-4.40473	—	-4.51177
DGKQ_HUMAN	—	—	—	-4.99138
DHB12_HUMAN	—	—	-4.25106	-4.89495
DHB4_HUMAN	-4.80021	—	-4.27797	-4.01966
DHC24_HUMAN	—	—	-5.01394	—
DHCR7_HUMAN	—	—	-5.27901	—
DHE3_HUMAN	—	-4.97824	—	-5.14743
DHPR_HUMAN	-4.16537	-4.21284	-4.35793	—
DHRS1_HUMAN	—	—	-4.79683	—
DHRS2_HUMAN	—	—	-4.26747	—
DHRS3_HUMAN	—	-4.62916	—	-4.88081
DHRS4_HUMAN	—	—	—	-4.84484
DHRS7_HUMAN	—	—	-3.74424	-3.89809
DHRS9_HUMAN	—	—	-4.62899	—
DHSD_HUMAN	—	-3.91683	-4.22562	-4.28094
DHSO_HUMAN	-4.57774	—	—	—
DHX15_HUMAN	—	—	-5.50268	—
DHX30_HUMAN	-4.9773	—	-5.37829	—
DHX32_HUMAN	-4.77763	-5.17442	-5.23528	-5.25522
DHX33_HUMAN	—	-5.28728	—	—
DHX34_HUMAN	—	—	—	-5.25581
DHX8_HUMAN	-5.11143	—	—	—
DHX9_HUMAN	—	—	-5.03127	-5.11808
DIAC_HUMAN	—	-4.79635	—	—
DIAP1_HUMAN	—	—	—	-5.18041
DIAP3_HUMAN	—	-4.72421	—	—
DICER_HUMAN	—	—	—	-5.11474
DIDO1_HUMAN	—	-5.29885	—	-5.14121
DIEXF_HUMAN	—	-5.08941	—	—
DIK2B_HUMAN	-4.65521	-4.93992	—	—
DIM1_HUMAN	—	—	—	-4.57147
DIXC1_HUMAN	—	-5.35493	—	—
DJC13_HUMAN	—	—	—	-5.66028
DLDH_HUMAN	-3.14492	-3.21023	-3.27144	-3.19485
DLEC1_HUMAN	—	—	-5.59334	—
DLG2_HUMAN	—	—	-5.36189	—
DLG5_HUMAN	—	-5.58651	—	—
DLRB1_HUMAN	—	—	-4.58459	-4.38307
DMD_HUMAN	-4.51754	-4.87166	-4.40977	-3.89622
DMKN_HUMAN	-4.34708	—	—	—
DMXL1_HUMAN	—	—	—	-5.85796
DMXL2_HUMAN	—	-5.4309	—	—
DNAS1_HUMAN	—	—	-4.55065	—
DND1_HUMAN	-4.6172	—	—	—
DNHD1_HUMAN	—	-5.63259	-5.60518	-5.72866
DNJA1_HUMAN	—	—	-5.02116	-4.84633
DNJA2_HUMAN	-4.95939	—	-4.81696	—
DNJA4_HUMAN	—	—	—	-4.84633
DNJB1_HUMAN	—	—	-5.1338	—
DNJB4_HUMAN	-4.23763	-3.77038	-3.89443	-3.41536
DNJB5_HUMAN	-4.68817	-4.86109	—	—
DNJC3_HUMAN	—	—	-5.00372	—
DNJC7_HUMAN	-4.17847	—	—	—
DNJC9_HUMAN	—	—	-4.54135	—
DNM1L_HUMAN	—	—	-5.46919	—
DNMBP_HUMAN	-4.43232	-4.99018	-4.87693	-5.10168
DNMT1_HUMAN	—	-5.14242	-5.81076	-5.59267
DNPEP_HUMAN	—	—	-4.53403	—
DNSL2_HUMAN	—	—	-5.07799	—
DNSL3_HUMAN	—	-4.6248	—	—
DOCK4_HUMAN	-4.68744	-4.81599	-5.0112	-4.75509
DOCK5_HUMAN	-5.15181	-4.68673	-5.58784	-5.46961
DOCK8_HUMAN	—	—	-5.92433	—
DOK3_HUMAN	-3.8256	-4.14401	-4.00138	-4.08911
DP13A_HUMAN	—	—	-5.45296	—
DPCA2_HUMAN	-3.77712	—	-4.18078	—
DPOG1_HUMAN	—	—	—	-5.27646
DPOLA_HUMAN	—	-5.26223	—	—
DPOLN_HUMAN	-4.47534	—	—	—
DPP2_HUMAN	—	—	-4.99325	—
DPP3_HUMAN	-4.98056	—	—	—
DPYL2_HUMAN	-4.31281	-4.4355	-3.60405	-3.45132
DPYL3_HUMAN	-4.6684	-3.6539	-3.63693	-3.28484
DPYS_HUMAN	-5.05966	—	—	—
DQB1_HUMAN	—	-4.56579	—	-4.66056
DR9C7_HUMAN	-4.28649	—	-4.42301	-4.65538
DRA_HUMAN	—	-4.35183	-4.32985	-4.13564
DRC10_HUMAN	—	—	-4.89818	—
DRG2_HUMAN	-4.70171	-4.91493	—	-4.83305
DRGX_HUMAN	—	—	-4.36762	-4.10034
DRP2_HUMAN	-4.8812	—	—	—
DRS7B_HUMAN	—	-3.81474	-4.87617	-4.37335
DRS7C_HUMAN	-4.11354	-4.24659	-3.97908	-4.0257
DSC1_HUMAN	-3.31799	-3.95775	-3.85929	-3.63412
DSC2_HUMAN	-4.49926	—	-4.55704	—
DSC3_HUMAN	-4.1815	-5.23247	-4.72661	-4.70932
DSCAM_HUMAN	—	-5.52294	—	-5.20346
DSCL1_HUMAN	—	—	—	-5.55993
DSG1_HUMAN	-3.17275	-3.52906	-3.61291	-3.33301
DSG3_HUMAN	—	—	-4.48794	—
DSG4_HUMAN	—	-5.23634	—	—
DTD1_HUMAN	-3.58187	-3.61093	-3.80612	-3.7929
DTL_HUMAN	—	-5.06508	—	—
DTNA_HUMAN	—	-5.01104	-4.74433	-4.22382
DTNB_HUMAN	—	-4.93732	—	—
DUOX1_HUMAN	-5.26004	—	—	—
DUS11_HUMAN	-4.48298	—	—	—
DUS14_HUMAN	—	-4.03885	—	—
DUS22_HUMAN	-4.17146	—	—	—
DUS26_HUMAN	—	—	—	-4.63373
DUS3_HUMAN	-2.97527	-3.10982	-3.31847	-3.17183
DUS8_HUMAN	—	—	-5.3982	—
DX39B_HUMAN	—	—	-4.74071	-4.93807
DYH10_HUMAN	-4.59882	-5.32904	-5.05318	-5.4103
DYH11_HUMAN	—	-5.49714	—	—
DYH12_HUMAN	—	—	-6.09256	—
DYH14_HUMAN	—	-5.74669	—	—
DYH17_HUMAN	—	—	-6.0719	-5.27051
DYH2_HUMAN	—	-5.22299	-5.62763	-5.30726
DYH3_HUMAN	—	—	-5.97877	-5.63089
DYH5_HUMAN	—	—	—	-5.97447
DYH8_HUMAN	-5.34047	-5.22707	—	-5.45152
DYH9_HUMAN	-5.26335	—	—	-5.59474
DYHC1_HUMAN	-5.54107	-4.90688	-4.48114	-4.14141
DYHC2_HUMAN	-5.77478	-5.73334	—	-5.51155
DYN1_HUMAN	—	-5.08566	—	-5.33731
DYN3_HUMAN	—	—	—	-4.83885
DYRK4_HUMAN	—	—	-4.96194	-5.10023
DYSF_HUMAN	-4.38799	-3.74406	-3.57352	-3.27252
DYST_HUMAN	-5.78574	-6.31696	—	—
E2AK4_HUMAN	—	-5.41898	—	—
EAF2_HUMAN	—	-4.71841	—	—
ECE1_HUMAN	—	-4.70803	-4.96964	-5.27072
ECH1_HUMAN	-3.11899	-3.04251	-2.96423	-2.87529
ECHA_HUMAN	-2.88433	-2.72593	-2.92443	-2.75784
ECHB_HUMAN	-2.6727	-2.5621	-2.75848	-2.6441
ECHD3_HUMAN	—	-4.91931	—	—
ECHM_HUMAN	-3.23621	-2.9987	-3.26517	-3.01679
ECI1_HUMAN	-3.38302	-3.54796	-3.40427	-3.45972
ECI2_HUMAN	—	-4.51089	—	-4.97972
ECM1_HUMAN	-3.93276	-3.76565	-4.41121	-4.34154
ECP_HUMAN	—	—	-3.96134	—
EDEM1_HUMAN	—	—	-4.94395	—
EDIL3_HUMAN	-4.69996	—	—	—
EEA1_HUMAN	—	-5.01986	-4.75748	-4.85784
EF1A2_HUMAN	-3.34024	-3.05211	-3.38988	-3.19636
EF1B_HUMAN	-4.01354	-4.17842	-3.51999	-3.46131
EF1D_HUMAN	-3.89164	-3.76331	-3.49953	-3.5203
EF1G_HUMAN	-3.4065	-3.29763	-3.26643	-3.1639
EF2_HUMAN	-3.27149	-3.09932	-3.17474	-3.10057
EFC4A_HUMAN	—	-4.69826	—	—
EFCB3_HUMAN	—	-4.94491	—	—
EFHD2_HUMAN	—	—	-4.98253	—
EFL1_HUMAN	—	-4.93186	-5.29515	-5.09188
EFNMT_HUMAN	—	—	—	-5.11643
EFTU_HUMAN	-3.08621	-2.85215	-2.94772	-2.83941
EGFL6_HUMAN	—	-4.96203	—	—
EGFR_HUMAN	-4.84425	—	—	—
EH1L1_HUMAN	—	—	—	-4.95591
EHD1_HUMAN	—	—	-5.32986	-5.03416
EHD2_HUMAN	-4.4448	-4.50509	-3.89832	-3.73308
EHD4_HUMAN	—	—	-5.33551	—
EIF2D_HUMAN	-4.913	-4.66089	—	—
EIF3A_HUMAN	—	—	-5.04154	-5.23191
EIF3B_HUMAN	—	—	-5.03582	-5.21725
EIF3D_HUMAN	—	—	-5.3411	-5.13958
EIF3E_HUMAN	—	—	-5.25068	-4.63485
EIF3F_HUMAN	—	—	—	-4.95347
EIF3I_HUMAN	—	—	-5.1142	-4.39435
EIF3J_HUMAN	—	-3.95661	-4.68923	-4.28204
EIF3K_HUMAN	—	-4.77632	-4.76083	-4.144
EIF3L_HUMAN	—	-4.97076	-5.3536	-5.15208
EKI2_HUMAN	—	—	-4.71297	—
ELAF_HUMAN	—	—	-4.19338	—
ELAV1_HUMAN	—	—	—	-4.89017
ELF2_HUMAN	-4.66606	—	-4.61362	-4.75309
ELMD3_HUMAN	—	—	—	-4.76431
ELN_HUMAN	-5.10782	—	-4.77645	-4.93808
ELNE_HUMAN	—	—	-3.85274	—
ELOA2_HUMAN	—	-5.31466	—	—
ELOB_HUMAN	-3.51148	-3.69476	-3.97479	-3.56159
ELOC_HUMAN	-3.57874	—	-4.65154	—
ELP3_HUMAN	-4.43009	—	-4.66916	—
ELYS_HUMAN	—	—	-5.3503	—
EM55_HUMAN	-4.56868	—	—	—
EMAL4_HUMAN	-4.52767	-4.27484	-4.6755	-4.46257
EMAL5_HUMAN	-5.05572	-5.24124	-5.57186	-5.49201
EMAL6_HUMAN	—	—	-5.64088	—
EMC1_HUMAN	—	-5.09612	-5.59927	—
EMC2_HUMAN	—	—	-5.07507	—
EMC4_HUMAN	—	—	-4.86477	—
EMD_HUMAN	—	—	-4.70612	—
EMIL1_HUMAN	—	—	-5.13328	-5.01249
ENDD1_HUMAN	-4.31063	-3.82815	-3.71909	-3.77713
ENH1_HUMAN	—	—	—	-4.3784
ENKUR_HUMAN	-3.75273	—	—	—
ENOA_HUMAN	-2.64698	-2.66606	-2.62272	-2.68427
ENOB_HUMAN	-2.10743	-2.19809	-2.2868	-2.28973
ENOG_HUMAN	-3.33274	-3.4544	-3.54933	-3.64729
ENOPH_HUMAN	—	—	-5.01896	-4.81744
ENOX2_HUMAN	—	-5.08876	—	—
ENPL_HUMAN	—	-4.56645	-3.76735	-3.67003
ENSA_HUMAN	—	—	-4.6851	—
ENTK_HUMAN	-4.98058	-5.52868	-5.35724	—
ENTP1_HUMAN	-4.77699	—	—	—
ENTP4_HUMAN	-4.93617	—	—	—
EP15R_HUMAN	-5.14891	-5.0293	-4.89726	-4.75284
EP400_HUMAN	-5.39984	—	—	—
EPAS1_HUMAN	—	-5.46003	—	—
EPDR1_HUMAN	-3.93261	-4.26011	—	-4.00591
EPHA1_HUMAN	—	—	—	-5.21337
EPHA3_HUMAN	—	-5.10001	—	—
EPHB6_HUMAN	-4.88624	-5.24063	-4.54019	-4.61161
EPIPL_HUMAN	-4.70701	-6.02606	-4.8775	-4.70329
EPN2_HUMAN	—	—	-5.40917	—
EPN3_HUMAN	—	—	-5.40303	—
EPS8_HUMAN	—	-5.05537	—	—
ER6L2_HUMAN	—	—	—	-5.50285
ERAP1_HUMAN	—	—	-4.53866	-4.80886
ERCC2_HUMAN	—	-4.97998	—	—
ERCC3_HUMAN	—	—	—	-4.60951
ERCC5_HUMAN	-5.41857	—	—	—
ERF1_HUMAN	—	—	-4.76568	-5.04128
ERI3_HUMAN	-4.74003	—	—	-4.71102
ERLN1_HUMAN	—	—	-5.1439	—
ERLN2_HUMAN	-3.80789	-4.19424	-3.88483	-3.9142
ERMAP_HUMAN	—	—	-5.27901	—
ERMP1_HUMAN	—	—	-5.55849	—
ERO1A_HUMAN	—	—	-4.19338	—
ERP29_HUMAN	—	—	-4.08927	-3.95451
ERP44_HUMAN	-4.45108	-4.28294	-4.0634	-3.86447
ERRFI_HUMAN	—	-4.98415	—	—
ERVV1_HUMAN	—	-4.77768	—	—
ES8L1_HUMAN	—	—	-4.76248	-5.23609
ES8L2_HUMAN	—	-5.15774	—	—
ES8L3_HUMAN	-4.98545	—	—	—
ESPNL_HUMAN	—	-5.21305	—	—
EST2_HUMAN	—	-4.46205	-4.81232	-4.66661
EST4A_HUMAN	—	-4.66724	—	—
ESTD_HUMAN	-3.21581	-3.09239	-3.36891	-3.13547
ESYT1_HUMAN	-4.77824	-4.59989	-4.16989	-4.03044
ESYT2_HUMAN	—	—	-5.38663	—
ETAA1_HUMAN	—	—	—	-5.15
ETFA_HUMAN	-3.32686	-3.25496	-3.48768	-3.09953
ETFB_HUMAN	-3.12885	-3.20025	-3.29216	-3.08773
ETFD_HUMAN	-3.56922	-3.6189	-3.75444	-3.62367
ETHE1_HUMAN	—	—	-4.70612	—
EVL_HUMAN	—	—	—	-4.92571
EVPL_HUMAN	-5.65263	—	-4.79651	-5.10483
EVPLL_HUMAN	—	-4.37187	—	—
EX3L4_HUMAN	—	—	-5.13615	-4.5119
EXD1_HUMAN	-4.55652	—	-4.77423	—
EXD2_HUMAN	—	—	-5.39541	—
EXO1_HUMAN	—	-5.12913	—	—
EXOC1_HUMAN	-5.06443	—	—	—
EXOC2_HUMAN	—	—	—	-5.36647
EXOC3_HUMAN	—	-5.17559	—	—
EXOC4_HUMAN	-4.8952	—	—	—
EXOG_HUMAN	—	—	-4.58335	—
EXOS9_HUMAN	—	—	—	-4.88638
EXPH5_HUMAN	—	—	—	-5.57059
EXT2_HUMAN	—	—	—	-5.16557
EXTL2_HUMAN	-4.25063	-4.26768	-4.76445	-4.23436
EYA1_HUMAN	—	—	—	-5.08177
EZH1_HUMAN	-4.60544	-4.72897	-5.11925	-4.58916
EZRI_HUMAN	—	—	-4.19222	-4.06625
F111B_HUMAN	-4.42553	-4.68931	-4.72303	-4.54508
F1142_HUMAN	-4.15841	—	—	-5.08024
F120B_HUMAN	-4.63469	—	—	-5.07971
F126B_HUMAN	—	-4.87343	—	—
F13A_HUMAN	-5.07691	-4.69075	-3.9381	-3.72883
F162A_HUMAN	—	-4.39841	—	—
F163B_HUMAN	-4.5646	-4.42187	-4.56918	—
F167B_HUMAN	-4.32528	—	—	—
F16P1_HUMAN	—	—	-5.13123	—
F16P2_HUMAN	-2.9808	-3.05639	-3.555	-3.50703
F170A_HUMAN	—	-4.3609	—	—
F187A_HUMAN	—	-4.53423	—	—
F193A_HUMAN	—	—	—	-4.71408
F204A_HUMAN	—	-4.46652	—	—
F210B_HUMAN	—	—	-4.88562	-4.6841
F216B_HUMAN	-3.91141	—	—	—
F217B_HUMAN	—	—	—	-4.85515
F74A7_HUMAN	—	—	—	-4.38478
FA11_HUMAN	—	-5.07605	-5.11188	—
FA13B_HUMAN	-4.55201	—	—	—
FA47A_HUMAN	-4.79847	—	-4.57727	-5.01884
FA49B_HUMAN	—	—	-4.93291	-4.91134
FA66E_HUMAN	—	—	-4.03639	—
FA78B_HUMAN	-4.18504	—	-4.46468	—
FA8_HUMAN	—	-5.57301	—	—
FA81A_HUMAN	—	-4.84601	-4.98822	-4.80976
FA83D_HUMAN	-4.97955	-5.20502	—	—
FA83F_HUMAN	—	—	—	-4.5171
FA83H_HUMAN	—	—	-4.89568	—
FAAA_HUMAN	—	-5.06008	—	-4.81998
FAAH2_HUMAN	-4.75099	—	-4.69162	—
FABP4_HUMAN	-3.04802	-3.03095	-3.20058	-3.10947
FABP5_HUMAN	-3.13653	-3.55144	-3.15578	-3.19519
FABPH_HUMAN	-2.16508	-2.2056	-2.49808	-2.4294
FACD2_HUMAN	-5.23109	—	—	—
FACR2_HUMAN	—	-4.61254	—	—
FAF1_HUMAN	—	—	-5.12891	—
FAHD1_HUMAN	—	—	-4.95257	—
FAK2_HUMAN	—	—	—	-5.40469
FAKD4_HUMAN	—	-5.01092	—	—
FANCA_HUMAN	—	-5.00188	—	—
FANCI_HUMAN	—	—	-5.24958	-4.85819
FARP1_HUMAN	-5.15972	-4.93219	-5.22494	—
FARP2_HUMAN	—	-5.54335	—	—
FAS_HUMAN	-5.24541	—	-4.67994	—
FASTK_HUMAN	-4.342	-5.26008	—	-4.70313
FAT1_HUMAN	-5.56192	—	—	—
FAT4_HUMAN	—	-5.65099	—	—
FAXC_HUMAN	—	-4.91516	—	—
FBLL1_HUMAN	—	—	—	-4.83037
FBLN1_HUMAN	—	-5.12712	-4.49622	-4.86931
FBLN2_HUMAN	—	—	-4.59767	-5.09571
FBLN3_HUMAN	—	—	-4.81923	-4.53345
FBLN5_HUMAN	-4.52527	-5.00511	-4.13597	-3.81138
FBN1_HUMAN	-4.19604	-4.25253	-3.77625	-3.44411
FBN3_HUMAN	—	—	—	-5.39506
FBP1L_HUMAN	—	-5.30227	—	—
FBRL_HUMAN	—	—	—	-4.5121
FBSL_HUMAN	—	—	—	-5.2025
FBW10_HUMAN	-5.04073	—	—	—
FBW12_HUMAN	—	-4.10509	-4.94413	-4.16138
FBX28_HUMAN	—	—	-4.77167	—
FBX3_HUMAN	—	—	-4.91895	—
FBX30_HUMAN	—	-5.31002	—	—
FBX31_HUMAN	—	—	—	-5.00354
FBX50_HUMAN	-3.60514	-4.0976	-3.90245	-3.79479
FBX7_HUMAN	—	—	-4.68338	—
FBXW8_HUMAN	—	-4.91675	—	—
FCF1_HUMAN	-4.50906	—	—	—
FCGBP_HUMAN	—	—	-6.03408	—
FCL_HUMAN	—	—	—	-4.81313
FCRL4_HUMAN	-5.0563	—	—	—
FCSD1_HUMAN	—	—	-5.44117	—
FDFT_HUMAN	—	—	-4.63764	—
FERM2_HUMAN	—	—	-4.95889	—
FES_HUMAN	-4.38296	-4.47764	-5.19248	-4.87715
FETA_HUMAN	—	—	-4.88501	—
FETUA_HUMAN	-4.70527	-4.45812	-3.68599	-3.60802
FGD1_HUMAN	—	-4.93132	-5.22866	—
FHAD1_HUMAN	—	—	-4.80955	-5.53406
FHL1_HUMAN	-2.06441	-2.22616	-2.0518	-2.16885
FHL17_HUMAN	—	—	-4.50838	—
FHL3_HUMAN	-2.92979	-3.19736	-3.34403	-3.14868
FHOD1_HUMAN	-4.73684	-4.27934	-4.67351	-4.92522
FIBA_HUMAN	—	-4.98838	-4.47925	-4.32232
FIBB_HUMAN	-4.90348	-4.32248	-3.90528	-3.58278
FIBG_HUMAN	—	-4.93627	-4.07795	-3.73345
FIL1L_HUMAN	—	—	-4.94217	—
FILA_HUMAN	-4.61378	-5.16472	-4.98212	-5.18036
FILA2_HUMAN	-3.93887	-4.33256	-4.42878	-4.19643
FINC_HUMAN	—	-5.05578	-4.5521	-4.38365
FIS1_HUMAN	-4.52633	-3.68165	-3.58692	-3.48092
FITM1_HUMAN	-4.27307	—	-4.81445	-4.64877
FIZ1_HUMAN	—	-5.21599	-4.82186	—
FKB10_HUMAN	—	-4.6337	—	—
FKB15_HUMAN	—	-5.43984	—	—
FKB1A_HUMAN	-3.93372	-3.2842	-3.4323	-2.9944
FKBP2_HUMAN	—	—	-4.45357	-4.45891
FKBP3_HUMAN	-3.49459	-3.82707	-3.95724	-3.87187
FKBP4_HUMAN	—	—	-5.26413	—
FKBP5_HUMAN	—	-5.09778	—	—
FKRP_HUMAN	-5.0391	—	—	—
FLII_HUMAN	—	—	-4.95562	-5.11774
FLNA_HUMAN	-4.90339	-4.9871	-4.18972	-4.02076
FLNB_HUMAN	-4.86293	-5.3623	-4.51247	-5.06079
FLNC_HUMAN	-2.50539	-2.41799	-2.51559	-2.4407
FLOT1_HUMAN	—	—	—	-4.5871
FLRT1_HUMAN	—	—	—	-4.45378
FMN2_HUMAN	—	-5.53947	—	—
FMNL1_HUMAN	-4.65305	-4.75252	—	—
FMNL2_HUMAN	—	—	—	-5.1356
FMO2_HUMAN	—	—	—	-4.54004
FMO4_HUMAN	-4.95903	—	—	—
FMOD_HUMAN	—	-4.55432	-4.40054	-4.59755
FMR1_HUMAN	-5.01311	—	—	—
FN3K_HUMAN	—	-4.92782	—	—
FND3A_HUMAN	-5.21906	-4.72807	-5.50083	-5.06495
FNDC1_HUMAN	-5.41799	—	—	—
FOCAD_HUMAN	-5.6	—	—	—
FOH1B_HUMAN	—	—	—	-4.84319
FOXM1_HUMAN	—	-5.16269	—	—
FOXP4_HUMAN	—	—	—	-5.23331
FP100_HUMAN	-4.8	-5.38284	-5.00056	—
FPGT_HUMAN	—	-4.99408	—	—
FPPS_HUMAN	—	—	-4.74741	-4.66155
FR1OP_HUMAN	—	—	—	-4.76081
FREM3_HUMAN	-5.2305	—	—	—
FRIH_HUMAN	-2.97045	-2.87293	-2.67926	-2.52545
FRIL_HUMAN	—	—	-3.59099	-3.53748
FRITZ_HUMAN	—	-4.76604	—	—
FRMD5_HUMAN	-5.10036	—	—	—
FRPD1_HUMAN	—	-5.47827	—	—
FRPD2_HUMAN	—	-5.09607	—	-5.01368
FRY_HUMAN	—	-5.68076	—	—
FSCN1_HUMAN	—	—	-4.45007	—
FSD2_HUMAN	—	-4.82147	—	—
FSIP2_HUMAN	-5.88275	—	-6.26166	-5.72001
FTM_HUMAN	-5.25953	-5.39909	—	—
FUBP2_HUMAN	—	—	—	-4.97254
FUCM_HUMAN	-4.53201	—	—	—
FUMH_HUMAN	-3.22959	-3.34702	-3.59688	-3.46194
FUND2_HUMAN	—	-3.77638	-4.01813	-3.9441
FUT10_HUMAN	—	-4.68274	—	—
FXR1_HUMAN	—	-4.89038	-4.34922	-4.20661
FXRD1_HUMAN	—	-4.70104	—	—
FXRD2_HUMAN	—	-5.03681	—	-4.95572
FYB2_HUMAN	—	-5.00263	—	—
FYCO1_HUMAN	—	—	—	-3.72174
G3P_HUMAN	-1.98129	-1.99626	-1.97936	-2.04059
G3PT_HUMAN	—	-5.04852	-5.21298	—
G6PD_HUMAN	-4.55737	—	-5.31412	-4.95572
G6PI_HUMAN	-2.76032	-2.77952	-2.93946	-2.88272
GA2L3_HUMAN	—	—	—	-5.02475
GAB3_HUMAN	—	—	—	-5.07452
GABPA_HUMAN	-3.86103	-4.01132	-4.252	-4.53551
GALK1_HUMAN	—	—	-3.29222	—
GALT3_HUMAN	-4.61346	—	—	—
GALT5_HUMAN	—	-4.60741	-5.28913	-5.13297
GALT8_HUMAN	-4.29279	-3.78789	-4.17737	-4.47189
GALT9_HUMAN	—	—	—	-4.80268
GAMT_HUMAN	-4.11857	-3.98371	-4.00388	-3.95002
GAN_HUMAN	—	—	-5.37829	—
GANAB_HUMAN	—	—	-4.76348	-4.66531
GAPR1_HUMAN	—	—	—	-4.38529
GARL3_HUMAN	—	—	—	-5.20338
GARS_HUMAN	—	—	—	-4.85655
GAS7_HUMAN	—	-4.99712	—	—
GATA6_HUMAN	—	-5.09403	—	—
GBF1_HUMAN	-5.61377	—	-5.26934	—
GBG12_HUMAN	-4.20182	—	—	—
GBP1_HUMAN	-4.67896	-4.04155	-3.96816	-3.72469
GBP2_HUMAN	—	-4.48623	-4.15713	-3.68654
GBP3_HUMAN	—	-5.21238	-5.13881	—
GBP7_HUMAN	—	-5.03643	—	-5.00259
GBRA4_HUMAN	-4.17303	—	—	—
GBRE_HUMAN	—	—	—	-5.10495
GBRT_HUMAN	—	—	—	-4.81805
GCC2_HUMAN	—	-5.4281	—	—
GCDH_HUMAN	—	-4.59007	—	—
GCP2_HUMAN	-5.02463	-5.02885	-4.72585	-5.20275
GCP60_HUMAN	—	—	-5.32495	—
GCR_HUMAN	—	—	—	-5.16237
GCST_HUMAN	—	—	—	-4.87726
GCYA1_HUMAN	-5.18334	—	—	—
GDAP1_HUMAN	-4.76628	—	—	—
GDAP2_HUMAN	-4.84295	—	—	—
GDC_HUMAN	—	—	-5.12345	—
GDE_HUMAN	-2.94416	-2.9107	-3.17334	-3.06555
GDIA_HUMAN	—	—	-4.70959	-5.05111
GDIB_HUMAN	-3.66166	-3.60851	-3.53637	-3.59387
GDIR1_HUMAN	—	-4.11302	-4.01798	-3.79565
GDIR2_HUMAN	—	—	—	-4.11987
GDPD3_HUMAN	-4.84692	—	-4.62762	—
GELS_HUMAN	-3.43165	-3.03166	-2.99431	-2.85751
GET4_HUMAN	—	—	-5.11686	—
GGA3_HUMAN	—	—	-5.10507	—
GGCT_HUMAN	-3.41438	-4.05137	-4.01784	-3.62868
GGH_HUMAN	-4.18631	—	-4.62762	—
GGNB2_HUMAN	—	—	-4.80894	—
GGYF1_HUMAN	—	—	-5.61726	—
GGYF2_HUMAN	—	—	-5.23999	-4.93686
GHDC_HUMAN	—	-5.24479	—	—
GHITM_HUMAN	—	—	—	-4.92205
GIMA1_HUMAN	-4.69812	—	—	—
GIMA8_HUMAN	—	-4.76981	—	—
GIPC2_HUMAN	—	-4.93618	—	-4.89911
GLCM_HUMAN	—	—	-5.33148	—
GLCNE_HUMAN	—	—	-5.46085	—
GLE1_HUMAN	—	—	-5.15985	—
GLGB_HUMAN	-4.68889	-4.4007	-4.26957	-4.15278
GLNA_HUMAN	—	—	-4.13263	—
GLO2_HUMAN	-3.39824	-3.35795	-3.50771	-3.37415
GLOD4_HUMAN	—	-4.93341	—	-4.22635
GLPK2_HUMAN	—	—	—	-4.42544
GLRB_HUMAN	—	—	—	-4.81702
GLRX1_HUMAN	-3.69821	-3.93768	—	-4.29726
GLRX5_HUMAN	—	—	-4.44183	—
GLT11_HUMAN	-4.71357	-4.52339	—	-4.72352
GLT17_HUMAN	—	-4.13905	—	—
GLTL6_HUMAN	-4.34667	-4.05721	-4.22132	-4.31824
GLTP_HUMAN	—	—	-4.92246	—
GLU2B_HUMAN	—	-4.95424	-5.08693	-4.14085
GLUCM_HUMAN	—	-4.7802	-4.40403	-4.43115
GLYG_HUMAN	-3.06142	-3.15878	-3.28652	-3.17906
GLYM_HUMAN	—	—	—	-5.00905
GMEB2_HUMAN	-5.06877	—	—	—
GMFB_HUMAN	—	—	—	-4.23183
GMPR2_HUMAN	—	—	-5.1439	—
GNA13_HUMAN	—	—	-5.17866	—
GNA14_HUMAN	—	-4.05111	-4.47461	-4.25998
GNA15_HUMAN	—	—	-4.23624	—
GNAI2_HUMAN	—	—	-4.82784	-4.13708
GNPI1_HUMAN	—	-4.6014	-4.73851	-4.33223
GOG8H_HUMAN	—	-5.01161	—	—
GOGA1_HUMAN	—	—	-5.24909	—
GOGA2_HUMAN	-5.11396	—	—	—
GOGA3_HUMAN	-5.52	—	—	—
GOGA4_HUMAN	—	-5.16575	—	—
GP139_HUMAN	—	—	-4.82539	—
GP142_HUMAN	-4.59009	—	—	—
GP158_HUMAN	—	-5.01985	—	—
GPAM1_HUMAN	—	-4.75079	—	—
GPC1_HUMAN	—	—	—	-5.01859
GPC5C_HUMAN	—	-4.59143	—	—
GPD1L_HUMAN	-3.05056	-3.21971	-3.53242	-3.35183
GPDA_HUMAN	-2.68617	-2.82841	-2.94725	-2.88457
GPDM_HUMAN	-4.88025	-4.99837	—	-4.57905
GPKOW_HUMAN	—	-4.90921	—	—
GPM6A_HUMAN	—	—	-5.04636	—
GPNMB_HUMAN	-4.80086	-4.85468	-5.05868	—
GPR18_HUMAN	—	-4.72159	—	—
GPSM2_HUMAN	—	-5.35557	—	—
GPTC2_HUMAN	—	-4.70177	—	—
GPX1_HUMAN	—	-4.74536	—	-4.55141
GPX3_HUMAN	—	—	-4.4793	—
GPX4_HUMAN	—	-4.61398	-4.71684	—
GRAN_HUMAN	—	—	-4.23981	—
GRAP1_HUMAN	-4.64884	—	—	—
GRB1L_HUMAN	—	-5.23258	—	—
GRB2_HUMAN	—	—	-4.30217	-4.58037
GRB7_HUMAN	-3.7795	-4.23636	-4.12524	-4.17773
GRDN_HUMAN	—	—	-5.07459	—
GRHPR_HUMAN	-3.93076	-3.53716	-3.60826	-3.46365
GRID2_HUMAN	—	-5.20479	—	—
GRIK1_HUMAN	-4.63231	—	—	—
GRIK3_HUMAN	—	—	—	-5.18724
GRIN3_HUMAN	-5.00295	-5.10075	-4.99026	-5.07325
GRK6_HUMAN	—	-4.90092	—	—
GRM2_HUMAN	-5.08112	—	-5.25652	—
GRM3_HUMAN	—	—	-5.54631	—
GRM6_HUMAN	—	-5.24643	—	—
GRN_HUMAN	—	—	—	-4.93289
GRP3_HUMAN	—	-4.28297	—	—
GRP75_HUMAN	-3.53308	-3.35675	-3.2448	-3.10105
GRPE1_HUMAN	—	—	-4.93878	—
GRPE2_HUMAN	—	—	-4.70125	—
GSAP_HUMAN	—	—	-5.24746	—
GSDMA_HUMAN	-3.71002	-4.62871	-4.26257	-4.22731
GSE1_HUMAN	—	—	-4.82243	—
GSHB_HUMAN	—	—	-4.57913	—
GSHR_HUMAN	—	—	-4.70593	-4.37373
GSTK1_HUMAN	—	-4.2446	-3.88527	-3.61522
GSTM2_HUMAN	-3.19427	-2.87622	-3.05338	-2.95228
GSTM3_HUMAN	-3.86654	-3.50699	-3.59338	-3.48706
GSTM4_HUMAN	—	—	-4.68752	—
GSTO1_HUMAN	-3.63238	-3.17754	-3.32715	-3.14229
GSTP1_HUMAN	-2.80323	-2.91407	-2.88152	-2.92913
GSTT1_HUMAN	—	-4.81808	-4.69621	—
GT251_HUMAN	—	—	-5.39611	—
GTR1_HUMAN	—	—	-5.29428	-5.07619
GTR5_HUMAN	-4.49281	-4.32453	-4.45149	-5.10064
GTSE1_HUMAN	—	-4.73997	-5.22162	-4.85302
GUAD_HUMAN	—	—	-4.5604	—
GUC2C_HUMAN	-4.96026	-4.58186	-5.45297	—
GUC2D_HUMAN	—	-5.18262	—	—
GUF1_HUMAN	—	—	—	-5.22622
GXLT1_HUMAN	—	—	-5.24577	—
GYS1_HUMAN	-3.1475	-3.2808	-3.47633	-3.37903
GYS2_HUMAN	-3.83635	-3.98231	-4.22304	-4.01271
GZF1_HUMAN	-4.87059	—	—	—
H10_HUMAN	-4.18081	-3.96437	—	-4.14991
H13_HUMAN	-4.40689	-3.9	-4.76676	-4.61634
H15_HUMAN	—	—	-4.95643	-4.36839
H2A2B_HUMAN	—	—	-4.71626	—
H2AY_HUMAN	-4.78294	-4.54069	-3.79648	-3.61436
H2B1D_HUMAN	—	—	-4.3062	—
H2BWT_HUMAN	-3.66621	—	—	—
H31_HUMAN	—	-3.97256	-4.25873	—
H32_HUMAN	—	—	-4.73586	—
H33_HUMAN	—	-3.79647	-4.29	-3.24422
H4_HUMAN	-2.25818	-2.29369	-2.01004	-1.9568
H90B2_HUMAN	-4.69401	-4.80023	—	-4.98172
H90B4_HUMAN	—	—	-5.30561	—
HAKAI_HUMAN	—	-4.91039	—	—
HAP28_HUMAN	-4.2764	-4.39818	-4.07345	-4.65848
HAUS5_HUMAN	—	—	-4.40751	—
HBA_HUMAN	-2.05399	-1.94864	-1.69454	-1.81453
HBB_HUMAN	-2.21032	-2.04144	-1.80187	-1.87546
HBD_HUMAN	-3.04582	-2.97658	-2.7173	-2.78978
HBG1_HUMAN	—	-4.44748	—	—
HBG2_HUMAN	—	-4.44748	-4.2937	—
HCD2_HUMAN	—	-4.69681	-3.93203	-3.69587
HCDH_HUMAN	-2.94418	-3.13528	-3.14168	-3.01711
HCFC1_HUMAN	—	—	-5.27427	—
HCLS1_HUMAN	—	-5.1245	—	—
HD_HUMAN	—	-5.85104	—	—
HDAC4_HUMAN	-4.77738	-5.17508	—	-5.28257
HDGF_HUMAN	—	—	—	-4.68683
HDGR3_HUMAN	—	-4.16049	-3.98659	-4.42816
HEAT1_HUMAN	-5.02169	-5.54211	—	—
HEAT9_HUMAN	—	—	—	-3.9949
HEBP2_HUMAN	-3.86501	-3.57664	-3.70628	-3.57828
HECD4_HUMAN	—	-5.40638	-5.61939	-5.98585
HECW2_HUMAN	—	—	-5.79877	—
HELLS_HUMAN	—	—	—	-4.68815
HELZ_HUMAN	—	—	—	-5.67248
HELZ2_HUMAN	—	—	-5.84545	—
HEM0_HUMAN	—	—	—	-4.14559
HEM2_HUMAN	—	—	-4.8828	-4.82796
HEM6_HUMAN	—	—	-4.26317	—
HEMO_HUMAN	—	-4.31433	-3.93055	-3.79385
HEP2_HUMAN	-4.32252	—	-4.26247	-5.00472
HERC2_HUMAN	—	-5.82435	—	—
HERC5_HUMAN	—	—	—	-5.11007
HERC6_HUMAN	-4.81198	—	—	-4.75108
HERP1_HUMAN	-4.22814	—	—	—
HES3_HUMAN	—	-3.97465	—	-4.12832
HEXB_HUMAN	—	—	-4.87027	—
HFM1_HUMAN	—	—	-5.43446	—
HG2A_HUMAN	—	—	-4.89366	-4.28436
HHATL_HUMAN	-3.72682	-3.67953	-3.97629	-3.76498
HIBCH_HUMAN	-3.97629	-3.69178	-3.94274	-3.83418
HID1_HUMAN	—	—	-5.21253	-4.8532
HINT1_HUMAN	-2.79922	-3.29333	-3.08622	-3.22261
HINT2_HUMAN	-4.42458	-4.17507	-4.57648	-4.25485
HINT3_HUMAN	—	—	-4.68244	-4.1314
HIP1_HUMAN	—	-4.97652	—	—
HIP1R_HUMAN	-5.17516	—	-5.32986	—
HIPK4_HUMAN	—	-5.31009	—	—
HIRA_HUMAN	—	—	—	-4.79197
HLAE_HUMAN	—	-4.65305	—	—
HLAG_HUMAN	—	-4.73068	-4.42333	-4.19298
HLF_HUMAN	—	—	-4.46486	—
HM13_HUMAN	—	—	-4.87763	—
HMCN1_HUMAN	—	—	—	-6.05752
HMCN2_HUMAN	-5.21551	—	—	—
HMCS1_HUMAN	—	—	-5.01729	-5.10023
HMCS2_HUMAN	—	—	-4.31197	-5.09009
HMDH_HUMAN	—	-5.1593	—	—
HMGB2_HUMAN	—	—	—	-4.72094
HMOX1_HUMAN	—	—	-4.05006	—
HMOX2_HUMAN	—	—	-5.102	—
HNRDL_HUMAN	—	—	-4.32265	-4.31995
HNRH2_HUMAN	—	—	-5.25456	—
HNRH3_HUMAN	—	-4.75838	-5.14139	-4.763
HNRL1_HUMAN	-4.5041	-5.08162	-4.80393	-5.33327
HNRL2_HUMAN	—	—	—	-4.99399
HNRPC_HUMAN	—	—	-4.78701	—
HNRPD_HUMAN	—	—	-5.15255	-3.9822
HNRPF_HUMAN	—	—	-4.91933	-4.86196
HNRPK_HUMAN	-4.15017	-3.68452	-3.40794	-3.25193
HNRPL_HUMAN	—	—	-4.97217	-5.07674
HNRPM_HUMAN	—	—	-4.59028	-4.54636
HNRPQ_HUMAN	—	-5.23235	-5.09577	—
HNRPR_HUMAN	—	—	-5.10269	-5.2022
HNRPU_HUMAN	—	—	-4.58909	-4.0494
HOME1_HUMAN	—	—	—	-4.9498
HORN_HUMAN	-4.78896	-5.45725	-5.04979	-5.38399
HP1B3_HUMAN	—	—	-5.34504	—
HPDL_HUMAN	-4.68246	-4.84954	—	—
HPHL1_HUMAN	—	—	-4.8213	—
HPLN3_HUMAN	-4.48175	-4.26743	—	—
HPS3_HUMAN	-4.76756	—	—	—
HPT_HUMAN	-4.74913	-4.08128	-3.69649	-3.67738
HRG_HUMAN	—	—	-4.84535	—
HS105_HUMAN	-3.7355	-3.9663	-4.02301	-4.07096
HS12A_HUMAN	—	—	—	-5.13593
HS12B_HUMAN	—	-4.62977	-4.87928	-4.55359
HS3S2_HUMAN	—	—	-5.16698	—
HS74L_HUMAN	—	—	-5.52608	—
HS90A_HUMAN	-3.50164	-3.55114	-3.62482	-3.54055
HS90B_HUMAN	-3.65844	-3.50494	-3.50086	-3.40926
HSDL1_HUMAN	—	—	-4.72434	-4.91931
HSDL2_HUMAN	-4.28615	-3.79548	-4.89879	-3.72287
HSF1_HUMAN	-4.93585	—	—	—
HSP72_HUMAN	-3.25609	-3.20458	-3.46463	-3.27236
HSP74_HUMAN	-4.6336	-4.77935	-4.14558	-4.21765
HSP7C_HUMAN	-2.71765	-2.70779	-2.7021	-2.69326
HSPB1_HUMAN	-2.14237	-2.10192	-1.97579	-2.01247
HSPB2_HUMAN	-3.07353	-2.833	-2.73537	-2.66275
HSPB3_HUMAN	-4.38849	-3.60304	-3.17623	-3.15065
HSPB6_HUMAN	-2.4366	-2.19156	-2.28904	-2.20055
HSPB7_HUMAN	-2.74795	-2.63899	-2.66424	-2.67353
HSPB8_HUMAN	-3.72427	-3.47462	-3.36616	-3.07769
HTRA2_HUMAN	—	—	—	-4.96749
HTRA4_HUMAN	—	-5.11547	—	—
HUTH_HUMAN	-3.81858	—	-5.41988	—
HUTI_HUMAN	—	-4.57253	—	—
HUWE1_HUMAN	—	—	-6.2432	—
HV146_HUMAN	—	—	-4.6705	—
HV323_HUMAN	—	—	-4.6705	—
HV333_HUMAN	—	—	-4.6705	-3.93861
HV434_HUMAN	—	—	-4.39119	—
HXK1_HUMAN	-4.17668	-3.8744	-3.77038	-3.56176
HXK2_HUMAN	—	—	-5.56469	—
HXK3_HUMAN	-5.11179	—	—	—
HYAS1_HUMAN	—	-5.11576	-5.1843	—
HYDIN_HUMAN	-5.18935	—	-5.5827	-6.11015
HYEP_HUMAN	—	-3.91611	-3.66026	-3.46902
HYES_HUMAN	—	-5.0638	-5.02191	-4.51433
HYI_HUMAN	-4.15657	-3.79731	-3.88168	-3.93794
HYOU1_HUMAN	—	—	-4.86046	—
HYPDH_HUMAN	—	—	-5.15153	-4.97671
I12R2_HUMAN	—	—	—	-5.24496
I13R1_HUMAN	-4.74352	—	—	—
I17RE_HUMAN	—	—	-5.2465	—
I18RA_HUMAN	-3.7759	-4.6462	-4.45652	-4.89809
I36RA_HUMAN	—	—	-4.49162	—
IBTK_HUMAN	—	-5.11043	—	—
ICAL_HUMAN	—	-5.05179	-4.5722	-4.54989
IDD_HUMAN	—	—	—	-4.00392
IDE_HUMAN	-4.37661	—	-4.61049	-4.60697
IDH3A_HUMAN	-3.82756	-3.98658	-4.03497	-3.85033
IDH3B_HUMAN	-4.55787	—	-4.12916	-4.19205
IDH3G_HUMAN	—	-4.73123	-4.95868	-4.77778
IDHC_HUMAN	-4.66046	-4.42004	-4.81906	-4.58827
IDHP_HUMAN	-2.47253	-2.4719	-2.61193	-2.50719
IDI1_HUMAN	-4.46911	-4.79389	—	—
IDI2_HUMAN	-3.31034	-3.33293	-3.74001	-3.61592
IER2_HUMAN	—	—	—	-4.54607
IER5_HUMAN	-4.56647	-4.4949	—	-4.73847
IF172_HUMAN	—	-5.26127	-5.59186	—
IF2A_HUMAN	—	—	-4.19552	-4.0758
IF2M_HUMAN	-4.57922	—	—	—
IF3M_HUMAN	—	-4.66335	—	—
IF44L_HUMAN	-3.68289	-3.91402	-3.79017	-3.5474
IF4A1_HUMAN	—	—	-4.30775	—
IF4A2_HUMAN	-4.7502	-3.90294	-3.98978	-4.12279
IF4A3_HUMAN	—	—	—	-4.92046
IF4E_HUMAN	—	—	-4.93878	—
IF4G1_HUMAN	—	—	-5.14306	-5.60465
IF4G2_HUMAN	—	—	-5.55992	—
IF4H_HUMAN	-3.55904	-4.19258	-3.8539	-3.6626
IF5_HUMAN	—	-5.07234	-4.16859	-4.50581
IF5A1_HUMAN	-4.53201	-3.38743	-3.78594	-3.91881
IF6_HUMAN	-4.53576	—	-4.21333	—
IFNW1_HUMAN	-4.30875	-4.49179	—	—
IFRD1_HUMAN	—	-4.80333	—	—
IFRD2_HUMAN	-4.61079	—	—	—
IFT88_HUMAN	—	—	-5.52296	—
IGHA1_HUMAN	-3.59505	-3.57693	-3.4473	-3.4547
IGHA2_HUMAN	—	—	-4.89577	—
IGHG1_HUMAN	-3.70383	-3.07397	-2.94013	-2.74789
IGHG2_HUMAN	-3.79111	-3.76614	-3.41589	-3.61877
IGHG3_HUMAN	—	-4.78723	-4.14149	-4.12273
IGHG4_HUMAN	—	—	-4.5148	-4.35333
IGHM_HUMAN	—	-4.36948	-3.99313	-3.72992
IGJ_HUMAN	-3.92225	-3.97853	-3.83583	-3.59631
IGKC_HUMAN	-2.68283	-2.45554	-2.27412	-2.17973
IGLL5_HUMAN	—	-4.34482	-4.02762	-3.84679
IGS22_HUMAN	—	—	—	-5.03161
IKKB_HUMAN	—	-5.23235	—	—
IL12A_HUMAN	—	—	-4.40371	—
IL18R_HUMAN	—	-5.17106	-4.77615	-4.7774
IL1R1_HUMAN	—	—	-5.35743	—
IL1RA_HUMAN	—	—	-4.54926	—
IL36G_HUMAN	-4.07345	—	-4.22814	—
IL37_HUMAN	-4.35717	—	—	—
IL5RA_HUMAN	—	-4.83414	—	—
IL8_HUMAN	—	—	-4.31163	—
ILEU_HUMAN	—	-4.05073	-3.53564	-3.92998
ILF2_HUMAN	—	—	—	-4.89769
ILVBL_HUMAN	—	—	-5.40303	—
IMA3_HUMAN	—	—	—	-4.7392
IMA4_HUMAN	-4.85744	-4.92773	-4.29996	-4.44875
IMB1_HUMAN	—	-4.67859	-4.09684	-4.05258
IMDH2_HUMAN	—	—	—	-4.8708
IMPA1_HUMAN	—	-4.88034	-5.0448	-4.62587
INADL_HUMAN	—	-5.45727	—	—
INAVA_HUMAN	—	-5.12495	-4.78722	—
INCE_HUMAN	-4.86313	—	—	—
INF2_HUMAN	—	—	-5.69888	—
ING3_HUMAN	—	-4.71846	—	—
INO80_HUMAN	-5.3386	—	—	—
INP4B_HUMAN	-5.0351	—	-4.93138	—
INP5K_HUMAN	-4.86368	—	—	—
INPP_HUMAN	—	—	-4.72231	—
INSR_HUMAN	—	—	-5.0453	—
INT1_HUMAN	-5.24709	—	—	—
INT11_HUMAN	—	—	—	-5.17895
INT3_HUMAN	—	—	-5.36735	—
INT6L_HUMAN	—	-5.25451	—	—
INT8_HUMAN	—	—	—	-5.38205
INVO_HUMAN	-4.61272	—	-4.06844	-4.29901
IPO13_HUMAN	—	—	-5.22956	—
IPO5_HUMAN	-5.2526	-4.97435	-5.4045	-5.26413
IPO7_HUMAN	—	—	-4.95336	-4.90205
IPRI_HUMAN	—	-4.68498	—	-5.11494
IPSP_HUMAN	—	-4.03163	-4.325	-4.63088
IPYR_HUMAN	—	—	-4.58609	-4.77035
IPYR2_HUMAN	-4.73614	—	-5.12606	—
IQCAL_HUMAN	—	—	—	-5.2222
IQCB1_HUMAN	—	-5.29721	—	—
IQCC_HUMAN	-5.01288	-4.84458	—	—
IQCE_HUMAN	—	-5.14542	—	—
IQCF2_HUMAN	-4.23992	-4.06784	-3.89394	-4.33551
IQCF3_HUMAN	-4.08781	—	—	—
IQCH_HUMAN	—	—	-4.95923	—
IQEC1_HUMAN	—	—	-4.63026	—
IQGA1_HUMAN	—	-4.85395	-4.47922	-4.51089
IQGA2_HUMAN	—	—	-5.7996	-4.92092
IQGA3_HUMAN	—	—	—	-5.39584
IQUB_HUMAN	—	-4.99546	-5.21418	—
IRAK3_HUMAN	-4.67554	—	—	—
IREB2_HUMAN	-4.88392	-5.18538	-4.94933	-5.10429
IRPL1_HUMAN	—	—	-5.26498	—
IRS2_HUMAN	—	-5.32821	—	—
ISG15_HUMAN	—	—	-4.4951	-4.24807
ISK5_HUMAN	—	—	-5.32823	—
IST1_HUMAN	—	—	-5.16342	—
ITA1_HUMAN	—	-4.41645	—	—
ITA2_HUMAN	—	—	-5.37354	—
ITA5_HUMAN	—	—	—	-5.20416
ITA7_HUMAN	—	-5.07465	—	—
ITA8_HUMAN	—	-5.22829	—	—
ITAX_HUMAN	-5.20619	—	—	—
ITB1_HUMAN	—	—	-4.35059	-4.35086
ITB2_HUMAN	—	—	-5.01112	—
ITB4_HUMAN	—	—	-5.57655	—
ITIH1_HUMAN	—	-5.26295	-5.0859	—
ITIH4_HUMAN	—	—	-4.93419	—
ITPA_HUMAN	—	—	-4.89012	—
ITPI2_HUMAN	-5.1251	—	—	—
ITPR2_HUMAN	-4.81783	-5.48239	-5.22004	-5.80848
ITPR3_HUMAN	-5.77116	—	—	—
ITSN2_HUMAN	-5.12997	-5.54919	—	—
IVD_HUMAN	—	—	—	-5.01364
IZUM1_HUMAN	-4.69066	—	—	—
JAK1_HUMAN	—	—	-5.66452	—
JAK2_HUMAN	—	-5.57436	—	—
JAM3_HUMAN	-4.60445	—	—	—
JAML_HUMAN	-4.7361	—	-4.18379	-4.90495
JIP2_HUMAN	-4.52154	—	—	—
JIP3_HUMAN	—	-5.42924	—	-5.24647
JMJD8_HUMAN	—	—	—	-4.61937
JMY_HUMAN	—	-5.20565	—	—
JPH1_HUMAN	—	—	—	-4.75192
JPH2_HUMAN	—	-5.0535	-5.26498	-5.08652
JSPR1_HUMAN	—	-4.14883	-3.78096	-3.60827
JUNB_HUMAN	—	—	—	-4.6401
K0825_HUMAN	-5.2186	—	—	—
K0930_HUMAN	—	—	-4.60142	—
K1109_HUMAN	-5.53898	—	—	—
K1210_HUMAN	-5.25146	—	—	—
K121L_HUMAN	-4.57548	-4.96231	-5.03121	—
K1328_HUMAN	—	—	-4.64835	—
K1614_HUMAN	—	—	—	-5.29947
K1671_HUMAN	—	—	-5.62101	—
K1755_HUMAN	-5.14168	—	—	-5.13088
K1841_HUMAN	-4.99673	—	—	—
K1C10_HUMAN	-1.8104	-1.80832	-1.83248	-1.85352
K1C12_HUMAN	—	—	-4.99501	—
K1C13_HUMAN	-3.69393	-3.68366	-4.3231	-3.72056
K1C14_HUMAN	-2.5057	-2.48642	-2.65863	-2.66998
K1C15_HUMAN	-4.50453	—	-4.48313	-4.8188
K1C16_HUMAN	-2.36225	-2.7056	-2.77524	-2.69636
K1C17_HUMAN	-2.80803	-3.11881	-2.89332	-3.16475
K1C19_HUMAN	-4.62078	—	-4.29111	—
K1C23_HUMAN	-3.94338	—	-4.09885	-4.41059
K1C24_HUMAN	—	-4.84835	-5.32248	—
K1C25_HUMAN	—	-4.29918	—	—
K1C26_HUMAN	-4.42639	-4.34605	-4.39706	-4.76165
K1C27_HUMAN	—	-4.60881	-5.01088	—
K1C28_HUMAN	-4.11638	—	—	—
K1C39_HUMAN	—	—	-4.69223	-4.39484
K1C9_HUMAN	-1.96982	-1.92265	-1.9721	-2.00019
K1H1_HUMAN	-4.27137	-3.53889	-3.69646	-4.4046
K1H2_HUMAN	—	-3.96747	-4.31596	—
K22E_HUMAN	-2.04019	-2.21779	-2.15493	-2.17055
K22O_HUMAN	-4.15634	—	—	—
K2C1_HUMAN	-1.79175	-1.98908	-1.7959	-1.87889
K2C1B_HUMAN	-3.12839	-3.55627	-3.49821	-3.46123
K2C3_HUMAN	-3.87882	—	-4.92316	-4.9578
K2C4_HUMAN	-3.77264	-4.08137	-4.31368	-3.97715
K2C5_HUMAN	-2.33574	-2.69751	-2.62762	-2.60128
K2C6A_HUMAN	-3.25162	-3.84098	-3.51274	-3.47256
K2C6B_HUMAN	-3.67178	-4.44216	-4.06746	-4.09738
K2C6C_HUMAN	-4.11972	—	-4.70428	-4.91112
K2C7_HUMAN	-4.81777	—	-4.42839	—
K2C71_HUMAN	—	-4.28675	-4.59045	-4.96242
K2C72_HUMAN	-4.85501	-5.06225	—	-4.95234
K2C73_HUMAN	-3.60868	—	—	—
K2C75_HUMAN	-4.31595	-4.20693	-4.6445	—
K2C78_HUMAN	-3.07643	-3.46436	-3.57989	-3.30063
K2C79_HUMAN	-4.77181	—	-3.89931	—
K2C8_HUMAN	-4.83054	—	—	-4.40025
K2C80_HUMAN	-3.31669	-3.89633	-3.9024	-3.81799
K319L_HUMAN	—	-5.24008	—	—
KAD1_HUMAN	-2.24592	-2.29252	-2.20776	-2.24386
KAD2_HUMAN	-3.25993	-3.43191	-3.43002	-3.43697
KAD3_HUMAN	—	-4.39367	-4.25937	-3.95763
KAD7_HUMAN	-4.46156	—	—	—
KAIN_HUMAN	—	—	-5.23274	—
KANK2_HUMAN	—	—	—	-5.08977
KANK4_HUMAN	—	—	-5.60014	—
KAP0_HUMAN	-3.92825	-3.38112	-3.5203	-3.21954
KAP2_HUMAN	-3.25663	-3.46649	-3.39364	-3.29373
KAPCA_HUMAN	-3.75564	-3.4713	-3.5777	-3.54535
KAPCG_HUMAN	-4.8898	-4.22129	-4.96768	-4.92226
KAT2A_HUMAN	—	-5.14203	—	—
KAT3_HUMAN	—	—	—	-5.05785
KAT5_HUMAN	-4.62148	—	-4.95605	—
KATL2_HUMAN	-3.73	-3.79784	-4.14441	-4.01873
KBP_HUMAN	—	-4.37927	—	—
KBTB3_HUMAN	—	-4.83762	-4.70933	-4.24107
KCC1B_HUMAN	—	—	-4.501	—
KCC2A_HUMAN	-4.58607	-4.10654	-4.42643	-4.2797
KCC2B_HUMAN	-4.84219	-4.2928	-4.71789	-4.51948
KCC2D_HUMAN	—	-4.18416	-3.95291	-3.72998
KCD12_HUMAN	—	—	-3.99812	-3.97081
KCMB2_HUMAN	-4.58346	-3.81518	—	—
KCNA7_HUMAN	—	-5.17947	—	—
KCNC1_HUMAN	—	-4.62149	-4.80882	—
KCNG1_HUMAN	—	-5.14798	—	—
KCNH1_HUMAN	—	—	—	-5.26715
KCNH4_HUMAN	—	—	-5.32332	—
KCNH5_HUMAN	—	—	—	-4.81997
KCNJ9_HUMAN	—	—	-4.84032	—
KCNK1_HUMAN	—	-4.82977	—	—
KCNK5_HUMAN	—	—	—	-5.00755
KCNT2_HUMAN	-5.39949	-4.97509	—	-5.23838
KCRB_HUMAN	-3.1326	-2.93727	-2.89899	-2.7615
KCRM_HUMAN	-1.44757	-1.59345	-1.48912	-1.59246
KCRS_HUMAN	-2.61273	-2.66744	-2.70477	-2.61373
KCRU_HUMAN	—	-4.9003	-4.0784	-4.99709
KCTD7_HUMAN	—	—	-4.42661	-4.58156
KCTD9_HUMAN	—	—	—	-4.33675
KCY_HUMAN	—	-3.69632	-3.77963	-3.81497
KDIS_HUMAN	-5.15486	—	—	—
KDM2B_HUMAN	-4.64399	-4.93906	-5.09634	-5.14314
KDM3A_HUMAN	-4.81137	—	—	-5.36844
KDM5A_HUMAN	—	—	—	-5.62868
KDM5B_HUMAN	—	—	-5.39447	—
KDM6B_HUMAN	—	—	—	-5.52509
KDM8_HUMAN	-4.5121	-4.31371	-5.04146	-4.92571
KEAP1_HUMAN	—	-4.93524	—	—
KGP2_HUMAN	—	—	-5.48427	—
KHD3L_HUMAN	-4.68095	—	—	—
KI13A_HUMAN	-4.70634	—	—	—
KI18A_HUMAN	—	—	—	-5.1772
KI20B_HUMAN	-4.99219	-5.11572	-5.22052	-4.89148
KI21B_HUMAN	—	-5.65191	—	-5.5235
KI26A_HUMAN	-5.34404	-5.71248	—	—
KI67_HUMAN	—	-5.79285	-5.75862	-5.76023
KIBRA_HUMAN	-4.83947	—	—	—
KIF11_HUMAN	—	-5.17281	—	—
KIF15_HUMAN	-4.94116	—	-5.45839	—
KIF17_HUMAN	-5.1255	—	—	-5.17225
KIF1A_HUMAN	—	—	-5.22292	—
KIF1B_HUMAN	-5.16576	-5.46087	-5.22482	-5.37978
KIF1C_HUMAN	-5.112	—	—	—
KIF23_HUMAN	-5.00099	—	—	—
KIF2A_HUMAN	-4.74909	-4.646	—	—
KIF4A_HUMAN	—	-5.03921	—	-5.33815
KIF7_HUMAN	—	—	-5.08882	—
KIFC2_HUMAN	-5.06984	—	—	—
KISHA_HUMAN	—	—	-4.45965	—
KKCC2_HUMAN	-4.98177	-4.90988	—	—
KLD10_HUMAN	—	-4.49078	—	—
KLD7A_HUMAN	-5.10282	—	-4.67299	-4.75253
KLD8B_HUMAN	—	-4.39712	—	-4.92596
KLDC1_HUMAN	—	—	-5.0309	—
KLF10_HUMAN	—	—	-4.92717	—
KLH13_HUMAN	—	-4.91541	—	—
KLH14_HUMAN	—	-5.31847	—	—
KLH15_HUMAN	—	—	-5.02697	—
KLH23_HUMAN	-4.46432	-4.58611	—	-4.53276
KLH30_HUMAN	-4.90852	—	—	—
KLH34_HUMAN	—	-4.90805	-5.4112	—
KLH40_HUMAN	-3.50377	-3.15564	-3.16182	-2.95623
KLH41_HUMAN	-2.55705	-2.45972	-2.50762	-2.45699
KLHL8_HUMAN	-4.63495	-4.94154	—	-4.88007
KLK10_HUMAN	-4.5875	—	-4.26507	—
KLK11_HUMAN	-4.59684	-4.59075	—	-4.64802
KLK13_HUMAN	—	-4.76199	-4.56768	—
KLK2_HUMAN	—	—	-5.01896	—
KLK6_HUMAN	—	—	-4.38765	—
KLK7_HUMAN	-4.25815	—	-4.70441	—
KLOT_HUMAN	—	—	-4.86673	—
KLOTB_HUMAN	—	—	-4.58307	—
KLRB1_HUMAN	—	-4.35459	—	—
KMCP1_HUMAN	—	—	-4.02362	—
KMT2B_HUMAN	—	-5.95428	—	—
KMT2C_HUMAN	-6.03566	-6.21168	—	—
KMT2D_HUMAN	-5.76835	-5.78666	—	—
KMT2E_HUMAN	-5.33847	-5.70691	—	—
KMT5C_HUMAN	—	—	-4.46513	—
KNCN_HUMAN	—	-4.31273	—	—
KNDC1_HUMAN	—	—	-5.48872	—
KNG1_HUMAN	—	—	-4.93527	—
KNL1_HUMAN	-5.0244	-5.08748	-4.98793	-5.09864
KNTC1_HUMAN	—	—	—	-5.56812
KPB1_HUMAN	-4.21768	-4.36176	-5.43649	-4.76036
KPB2_HUMAN	-4.86006	—	—	—
KPBB_HUMAN	-4.37544	-4.57147	-4.7202	-4.91934
KPCI_HUMAN	—	—	-5.09125	—
KPCL_HUMAN	—	—	-5.25679	—
KPRP_HUMAN	-3.14143	-3.36722	-3.31865	-3.28751
KPYM_HUMAN	-2.21294	-2.28973	-2.29171	-2.2884
KR10B_HUMAN	—	-4.70582	—	—
KR111_HUMAN	—	—	-4.31258	—
KR131_HUMAN	-4.28745	—	-4.33593	—
KR132_HUMAN	—	—	-4.34343	-4.48695
KR87P_HUMAN	—	-3.30363	—	—
KRA31_HUMAN	-4.04315	-4.19298	-3.31347	—
KRA32_HUMAN	-4.04315	—	-3.39265	—
KRA33_HUMAN	-4.04315	—	-3.48956	—
KREM2_HUMAN	-4.59009	-4.54148	-5.01371	-4.78531
KRT34_HUMAN	-3.91326	-3.6314	-3.55591	-4.40628
KRT35_HUMAN	—	-3.57895	—	—
KRT36_HUMAN	-4.81591	-3.98775	-5.27163	—
KRT81_HUMAN	—	—	-4.50266	—
KRT82_HUMAN	—	-4.21549	—	—
KRT83_HUMAN	-4.74477	-3.70804	—	—
KRT84_HUMAN	-4.68952	—	-4.87855	-4.65505
KRT85_HUMAN	-3.97878	-3.57943	-3.66534	-4.4718
KRT86_HUMAN	-4.43753	-4.34516	-3.66401	-4.35813
KS6A1_HUMAN	—	-4.81328	—	—
KS6A2_HUMAN	-5.20959	-4.82585	—	—
KS6A4_HUMAN	—	—	-4.88265	—
KT33A_HUMAN	—	—	-3.66539	—
KT33B_HUMAN	-4.18118	-3.74756	-3.66539	-4.51795
KT3K_HUMAN	—	—	-4.485	—
KTNA1_HUMAN	-4.32705	—	—	—
KV105_HUMAN	—	-4.21734	—	-4.22802
KV116_HUMAN	—	—	-4.6705	-4.22802
KV311_HUMAN	—	—	-4.66301	-4.4615
KV320_HUMAN	—	—	-4.66677	—
KVD12_HUMAN	—	—	-4.36947	—
KVD33_HUMAN	—	—	-4.6705	—
L2GL2_HUMAN	—	-4.73324	-4.7373	—
L2HDH_HUMAN	—	-4.80242	—	—
L37A5_HUMAN	—	-4.30547	—	—
LA_HUMAN	—	—	-4.91195	-4.66079
LACTB_HUMAN	—	-4.96959	-5.16036	-5.12221
LAMA1_HUMAN	-5.07021	-5.08112	-4.72431	-4.71647
LAMA2_HUMAN	-4.21382	-4.76202	-4.18378	-3.73719
LAMA3_HUMAN	-5.86732	-5.3598	-5.94521	-5.82946
LAMA5_HUMAN	—	-5.70811	-5.91668	-5.95184
LAMB1_HUMAN	—	—	—	-4.99723
LAMB2_HUMAN	-3.97155	-4.2241	-3.83587	-3.47988
LAMB4_HUMAN	-5.39235	—	-5.61005	-5.44353
LAMC1_HUMAN	-4.04919	-4.33625	-3.83699	-3.57836
LAMP1_HUMAN	-4.55347	—	-4.92142	—
LAMP2_HUMAN	-4.58519	-4.40351	-4.16711	-3.80841
LANC1_HUMAN	-3.67521	-4.10029	-4.07705	-3.95454
LAR1B_HUMAN	—	-5.17184	—	-5.20849
LAR4B_HUMAN	—	—	-4.47417	—
LARGN_HUMAN	—	-4.43147	—	—
LARP4_HUMAN	-4.97283	—	—	—
LARP6_HUMAN	—	-4.70956	—	—
LAS1L_HUMAN	-4.89077	—	—	—
LASP1_HUMAN	—	-4.43105	-4.00694	-3.76393
LATS1_HUMAN	—	—	-4.91634	-5.32503
LATS2_HUMAN	—	-5.18578	—	—
LCAP_HUMAN	—	—	-5.31201	—
LCE1A_HUMAN	—	—	-4.64371	—
LCE3E_HUMAN	—	—	-4.5661	—
LCN1_HUMAN	-4.27059	-4.01193	—	—
LDB3_HUMAN	-2.58853	-2.59335	-2.65709	-2.67772
LDH6B_HUMAN	-3.99489	-3.79338	-3.87781	-3.69745
LDHA_HUMAN	-2.29804	-2.39902	-2.48527	-2.4212
LDHB_HUMAN	-2.88419	-2.76897	-2.92797	-2.73386
LDHD_HUMAN	-4.9174	-4.63817	-5.0693	-4.31532
LEG1_HUMAN	-2.42447	-2.44033	-2.43684	-2.2957
LEG12_HUMAN	-4.19772	—	-4.8754	—
LEG3_HUMAN	-3.84556	-4.29867	-3.78673	-3.56755
LEG7_HUMAN	-3.01598	-3.91623	-3.27346	-3.52603
LEGL_HUMAN	-4.38212	—	-4.83784	—
LELP1_HUMAN	—	—	-3.63786	—
LENG9_HUMAN	—	-4.91915	—	—
LEO1_HUMAN	—	—	-4.42958	—
LEP_HUMAN	—	—	-4.18346	—
LETM2_HUMAN	—	-4.97125	—	—
LG3BP_HUMAN	—	-5.04732	-5.36947	-4.81729
LGR6_HUMAN	—	-5.12548	—	—
LGUL_HUMAN	-2.763	-2.92589	-3.09198	-2.9305
LIFR_HUMAN	—	—	-5.00591	—
LIGO1_HUMAN	—	—	-5.14146	—
LIMC1_HUMAN	—	—	—	-5.04413
LIMK2_HUMAN	—	—	-5.15389	—
LIMS1_HUMAN	-4.72428	—	—	—
[truncated: 2,225 more rows]

## Sheet: Dataset S7
UniProt ID	σu	σuts (skeletal muscle microarray)	σuT
1433B_HUMAN	1.17	0.13	1.05
1433E_HUMAN	1.32	0.82	1.08
1433F_HUMAN	1.05	-0.18	0.97
1433S_HUMAN	0.37	0.17	-0.36
1433T_HUMAN	1.75	0.11	1.58
1433Z_HUMAN	1.07	0.13	0.97
1A1L1_HUMAN	-0.16	-0.25	-0.09
1A1L2_HUMAN	-0.07	-0.1	-0.09
2A5A_HUMAN	0.01	-0.07	0.33
2A5B_HUMAN	0.46	0.35	0.82
2A5D_HUMAN	0.82	0.88	1.16
2A5E_HUMAN	0.4	0.12	0.66
2A5G_HUMAN	0.18	0.1	0.43
2AAA_HUMAN	1.42	1.35	1.39
2AAB_HUMAN	-0.24	-0.21	-0.24
2ABA_HUMAN	0.45	0.05	-0.04
2ABB_HUMAN	0.09	0.02	-0.19
2ABD_HUMAN	-0.27	-0.25	-0.67
2ABG_HUMAN	0.83	0.85	0.45
3BHS1_HUMAN	-0.02	0.05	-0.13
3BHS2_HUMAN	-0.07	0.03	-0.15
3BP1_HUMAN	-0.33	-0.31	-0.46
3BP2_HUMAN	-0.33	-0.25	-0.4
3BP5_HUMAN	0.72	0.2	-0.48
3BP5L_HUMAN	-0.61	-0.63	-1.12
3HAO_HUMAN	-0.31	-0.29	-0.47
3HIDH_HUMAN	-0.24	-0.24	-0.6
3MG_HUMAN	0.31	0.28	0.25
41_HUMAN	-0.26	-0.1	-0.54
4EBP1_HUMAN	0.34	0.68	—
4EBP2_HUMAN	-0.23	-0.17	-2.58
4ET_HUMAN	-0.07	-0.31	-1.15
4F2_HUMAN	0.88	0.74	1.14
5HT1A_HUMAN	-0.02	0.01	0.17
5HT1B_HUMAN	0.31	0.44	0.57
5HT1D_HUMAN	0.11	0.36	0.37
5HT1E_HUMAN	0.03	0.04	0.31
5HT1F_HUMAN	0	0.04	0.27
5HT2A_HUMAN	-0.1	-0.1	0.39
5HT2B_HUMAN	0.01	0.07	0.39
5HT2C_HUMAN	0.2	0.26	0.55
5HT3A_HUMAN	-0.09	-0.04	0.35
5HT3B_HUMAN	-0.17	0.1	0.23
5HT4R_HUMAN	0.27	0.4	0.6
5HT5A_HUMAN	0.13	0.39	0.41
5HT6R_HUMAN	0.9	1.14	1.21
5HT7R_HUMAN	0.16	0.28	0.57
5NT1A_HUMAN	-0.38	-0.4	-0.89
5NT1B_HUMAN	-0.03	-0.06	-0.07
5NT3B_HUMAN	0.92	0.65	0.52
5NTC_HUMAN	0.73	0.62	0.69
5NTD_HUMAN	0.49	0.68	0.7
6PGD_HUMAN	0.45	0.13	0.36
6PGL_HUMAN	0.72	0.26	0.56
7B2_HUMAN	0.43	-0.29	0.08
8ODP_HUMAN	-0.04	-0.15	-0.35
A16A1_HUMAN	-0.35	-0.4	-0.01
A16L1_HUMAN	-0.15	-0.05	-0.29
A16L2_HUMAN	-0.27	-0.36	-0.94
A1AG1_HUMAN	-0.03	-0.02	-0.19
A1AT_HUMAN	0.23	0.11	0.49
A1ATR_HUMAN	-0.22	-0.12	-0.15
A1BG_HUMAN	-0.32	-0.41	-0.47
A1CF_HUMAN	0.59	0.81	0.19
A26L1_HUMAN	-0.15	-0.19	—
A2AP_HUMAN	-0.38	-0.43	-0.09
A2GL_HUMAN	-0.29	-0.35	-0.26
A2MG_HUMAN	1.35	0.95	1.99
A2ML1_HUMAN	0.05	0.02	0.5
A4_HUMAN	1.07	0.53	1.27
A4AS1_HUMAN	0.12	0.09	-2.04
A4GAT_HUMAN	0.14	0.17	0.1
A4GCT_HUMAN	-0.2	-0.15	-0.26
AA1R_HUMAN	0.46	0.62	0.88
AA2AR_HUMAN	0.04	-0.03	0.37
AA2BR_HUMAN	-0.17	-0.19	0.17
AA3R_HUMAN	0.19	0.19	0.43
AAA1_HUMAN	0.1	0.14	0.51
AAAD_HUMAN	-0.17	-0.2	-0.18
AAAS_HUMAN	0.9	0.96	1.02
AAAT_HUMAN	0.94	0.92	1.59
AACS_HUMAN	0.51	0.4	0.95
AACT_HUMAN	0.17	0.47	0.47
AAGAB_HUMAN	-0.19	-0.18	-0.29
AAK1_HUMAN	-0.09	-0.15	-0.01
AAKB1_HUMAN	-0.06	-0.11	-0.4
AAKB2_HUMAN	-0.26	-0.22	-0.71
AAKG1_HUMAN	0.68	0.72	0.71
AAKG2_HUMAN	-0.17	0.01	-0.11
AAMDC_HUMAN	0.31	0.68	-1.47
AAMP_HUMAN	0.44	0.31	0
AAPK1_HUMAN	-0.15	-0.02	-0.24
AAPK2_HUMAN	-0.26	-0.12	-0.3
AAR2_HUMAN	0.38	0.31	0.44
AASD1_HUMAN	0.14	0.35	0.09
AASS_HUMAN	-0.22	-0.09	-0.31
AATC_HUMAN	1.01	1.36	0.79
AATC2_HUMAN	-0.21	-0.24	-0.13
AATF_HUMAN	0.31	0.13	0.08
AATM_HUMAN	0.69	0.82	0.43
AB17A_HUMAN	1.51	0.78	0.73
AB17B_HUMAN	-0.26	-0.24	-1.01
AB17C_HUMAN	-0.19	-0.21	-0.99
AB1IP_HUMAN	-0.05	0.07	-0.77
ABC3A_HUMAN	0.08	0.12	-0.7
ABC3B_HUMAN	0.34	0.51	0.09
ABC3C_HUMAN	1.12	1.08	0.34
ABC3G_HUMAN	0.48	0.65	0.43
ABC3H_HUMAN	-0.2	-0.18	-1.41
ABCA1_HUMAN	-0.06	-0.02	0.96
ABCA2_HUMAN	0	-0.1	1.01
ABCA3_HUMAN	0.08	-0.18	1.05
ABCA4_HUMAN	-0.36	-0.35	0.64
ABCA5_HUMAN	0.06	0.05	1.03
ABCA6_HUMAN	0.26	0.28	1.12
ABCA7_HUMAN	0.12	0.05	1.18
ABCA8_HUMAN	0.88	0.47	1.79
ABCA9_HUMAN	-0.09	-0.12	0.84
ABCAA_HUMAN	0.49	0.51	1.38
ABCAB_HUMAN	-0.24	-0.02	-0.72
ABCAC_HUMAN	0.38	0.38	1.36
ABCAD_HUMAN	0.1	0.08	1.44
ABCB6_HUMAN	0.11	0.15	0.74
ABCB7_HUMAN	0.03	0.12	0.56
ABCB8_HUMAN	-0.51	-0.48	-0.03
ABCB9_HUMAN	0.75	0.81	1.38
ABCBA_HUMAN	0.24	0.16	0.85
ABCBB_HUMAN	-0.04	0.16	0.68
ABCC8_HUMAN	-0.09	0	0.96
ABCC9_HUMAN	-0.17	-0.11	0.79
ABCD1_HUMAN	-0.06	0.11	0.56
ABCD2_HUMAN	-0.3	-0.2	0.11
ABCD3_HUMAN	0.67	0.28	1.19
ABCD4_HUMAN	0.1	0.12	0.52
ABCE1_HUMAN	0.54	0.44	0.63
ABCF1_HUMAN	0.29	0.14	0.51
ABCF2_HUMAN	-0.37	-0.35	-0.3
ABCF3_HUMAN	-0.28	-0.28	-0.25
ABCG1_HUMAN	0.01	0.05	0.53
ABCG2_HUMAN	-0.08	-0.22	0.42
ABCG4_HUMAN	0.1	0.09	0.6
ABCG5_HUMAN	-0.01	0.05	0.53
ABD12_HUMAN	0.15	-0.08	0.24
ABD18_HUMAN	0.39	0.41	0.09
ABEC1_HUMAN	-0.22	-0.02	-0.4
ABEC2_HUMAN	-0.13	1.51	-0.18
ABH15_HUMAN	-0.31	-0.35	-0.01
ABHD1_HUMAN	-0.15	-0.21	0.15
ABHD2_HUMAN	-0.1	-0.09	-0.07
ABHD3_HUMAN	0.51	0.68	0.61
ABHD4_HUMAN	-0.23	-0.26	-0.63
ABHD5_HUMAN	-0.04	0.08	-0.6
ABHD6_HUMAN	0.09	0.08	0.2
ABHD8_HUMAN	0.07	0.1	0.09
ABHDA_HUMAN	0.41	0.22	0.29
ABHDB_HUMAN	0.25	0.21	0.14
ABHDD_HUMAN	0.14	0.13	0.28
ABHEA_HUMAN	0.42	0.14	0.57
ABHEB_HUMAN	0.56	0.4	0.42
ABHGB_HUMAN	—	—	—
ABI1_HUMAN	0.48	0.21	0.34
ABI2_HUMAN	-0.23	-0.18	-0.21
ABI3_HUMAN	-0.21	-0.3	-1.1
ABITM_HUMAN	—	—	—
ABL1_HUMAN	0.17	-0.32	0.48
ABL2_HUMAN	-0.46	-0.43	-0.18
ABLM1_HUMAN	0.51	-0.08	-0.2
ABLM2_HUMAN	-0.16	-0.03	-0.81
ABLM3_HUMAN	0.08	0.14	-0.6
ABR_HUMAN	0.46	0.08	0.85
ABRA_HUMAN	-0.39	-0.41	-0.27
ABRX1_HUMAN	-0.26	-0.3	-0.19
ABRX2_HUMAN	-0.4	-0.39	-0.54
ABT1_HUMAN	-0.48	-0.52	-1.55
ABTB1_HUMAN	-0.25	-0.28	-0.06
ABTB2_HUMAN	-0.4	-0.38	-0.17
ACACA_HUMAN	0.13	0.18	0.76
ACACB_HUMAN	0.07	0.54	0.7
ACAD8_HUMAN	-0.08	-0.15	-0.32
ACAD9_HUMAN	0.02	-0.24	0.2
ACADL_HUMAN	-0.26	-0.17	-0.23
ACADM_HUMAN	0.22	0.4	0.06
ACADS_HUMAN	0.65	0.73	0.23
ACADV_HUMAN	1.13	1.49	1.37
ACAP1_HUMAN	0.3	0.32	0.28
ACAP2_HUMAN	0.05	0.03	-0.1
ACAP3_HUMAN	-0.53	-0.55	-0.51
ACATN_HUMAN	0.29	0.35	0.77
ACBD4_HUMAN	-0.24	-0.21	-1.53
ACBD6_HUMAN	-0.28	-0.39	-0.21
ACBG1_HUMAN	-0.13	-0.07	0.1
ACBG2_HUMAN	-0.25	-0.31	-0.02
ACBP_HUMAN	1.28	0.35	0.41
ACD_HUMAN	0.66	0.75	-0.09
ACD10_HUMAN	0.03	0.07	0.05
ACDSB_HUMAN	0.17	0.43	0.09
ACE_HUMAN	-0.21	-0.19	0.21
ACE2_HUMAN	-0.12	0.07	0.25
ACER1_HUMAN	-0.04	-0.06	0.19
ACER2_HUMAN	0.29	0.25	0.49
ACER3_HUMAN	0.26	0.23	0.24
ACES_HUMAN	-0.25	-0.24	0.08
ACH10_HUMAN	-0.06	0.02	0.32
ACHA_HUMAN	0.01	0.14	0.38
ACHA2_HUMAN	0.23	0.41	0.54
ACHA3_HUMAN	0.14	0.23	0.48
ACHA4_HUMAN	-0.16	-0.03	0.26
ACHA5_HUMAN	-0.09	-0.02	0.31
ACHA6_HUMAN	0.09	0.13	0.33
ACHA9_HUMAN	0.02	0.07	0.32
ACHB_HUMAN	-0.04	0.24	0.34
ACHB2_HUMAN	1.43	1.52	1.64
ACHB3_HUMAN	-0.15	-0.09	0.25
ACHB4_HUMAN	0.09	0.17	0.36
ACHD_HUMAN	0.05	0.16	0.55
ACHE_HUMAN	0.08	0.13	0.39
ACHG_HUMAN	0.26	0.35	0.65
ACINU_HUMAN	0.61	0.64	-0.25
ACK1_HUMAN	0.01	0.02	-0.25
ACKMT_HUMAN	-0.18	-0.21	-0.18
ACKR1_HUMAN	0.4	0.18	0.71
ACKR2_HUMAN	-0.03	0.01	0.37
ACKR3_HUMAN	0.38	0.26	0.64
ACKR4_HUMAN	0.26	0.43	0.52
ACL10_HUMAN	—	—	—
ACL6A_HUMAN	0.24	0.28	-0.32
ACL6B_HUMAN	0.09	0.16	-0.56
ACL7A_HUMAN	-0.24	0.15	-0.98
ACL7B_HUMAN	-0.15	-0.19	-1.19
ACLY_HUMAN	1.09	0.58	1.48
ACM2_HUMAN	-0.19	0.12	0.25
ACM3_HUMAN	-0.03	-0.07	0.37
ACM4_HUMAN	-0.05	-0.02	0.38
ACM5_HUMAN	0.5	1.37	0.92
ACMSD_HUMAN	-0.17	-0.2	-0.77
ACO11_HUMAN	0.03	0.24	0.06
ACO12_HUMAN	-0.17	-0.2	0.04
ACO13_HUMAN	0.29	0.13	-0.66
ACOC_HUMAN	0.24	0.03	0.57
ACOD_HUMAN	0.74	0.36	0.86
ACON_HUMAN	0.18	0.24	0.06
ACOT2_HUMAN	0.14	0.22	0.28
ACOT6_HUMAN	-0.19	-0.18	-0.46
ACOT8_HUMAN	0.45	0.49	0.14
ACOT9_HUMAN	-0.11	-0.15	-0.13
ACOX1_HUMAN	-0.12	-0.07	-0.01
ACOX2_HUMAN	-0.31	-0.36	-0.18
ACOX3_HUMAN	-0.45	-0.4	-0.03
ACOXL_HUMAN	-0.05	0.25	0.21
ACP7_HUMAN	-0.06	-0.09	-0.24
ACPH_HUMAN	0.61	0.46	0.86
ACPM_HUMAN	1.52	1.63	1.12
ACRC_HUMAN	-0.34	-0.38	-1.04
ACRO_HUMAN	-0.18	-0.15	-0.06
ACS2A_HUMAN	-0.07	0.2	-0.02
ACS2L_HUMAN	-0.16	-0.28	0.01
ACSA_HUMAN	-0.08	-0.11	0.04
ACSF2_HUMAN	-0.08	-0.05	0.09
ACSF3_HUMAN	-0.28	-0.3	-0.51
ACSF4_HUMAN	-0.16	-0.19	0.21
ACSL1_HUMAN	0.46	0.63	0.82
ACSL3_HUMAN	0.53	0.17	0.81
ACSL4_HUMAN	0.17	0.2	0.38
ACSL5_HUMAN	0.6	0.65	0.99
ACSL6_HUMAN	-0.13	-0.14	0.09
ACSM1_HUMAN	0	0.11	0.18
ACSM3_HUMAN	-0.31	-0.27	-0.22
ACSM4_HUMAN	-0.05	-0.08	0.04
ACSM5_HUMAN	-0.31	-0.06	-0.22
ACSM6_HUMAN	-0.16	-0.19	-0.12
ACSS3_HUMAN	-0.34	-0.29	-0.22
ACTA_HUMAN	0.76	0.72	0.62
ACTB_HUMAN	2.76	2.08	2.6
ACTBL_HUMAN	-0.2	-0.22	-0.38
ACTBM_HUMAN	0.85	0.83	0.7
ACTC_HUMAN	-0.07	-0.03	-0.21
ACTG_HUMAN	2.61	1.6	2.43
ACTH_HUMAN	0.34	0.23	0.19
ACTHR_HUMAN	0.01	0.05	0.28
ACTL8_HUMAN	0.31	0.41	0.18
ACTL9_HUMAN	-0.16	-0.2	-0.45
ACTN1_HUMAN	0.53	0.09	0.79
ACTN2_HUMAN	-0.21	1.43	0.07
ACTN3_HUMAN	-0.43	1.91	-0.07
ACTN4_HUMAN	1.05	0.21	1.3
ACTS_HUMAN	0.11	3.45	-0.04
ACTT1_HUMAN	-0.26	-0.29	-0.65
ACTT2_HUMAN	-0.19	-0.25	-0.35
ACTT3_HUMAN	-0.12	-0.17	-0.12
ACTY_HUMAN	1.07	0.97	1.16
ACTZ_HUMAN	0.96	0.86	1.03
ACV1B_HUMAN	0.1	0.21	0.31
ACV1C_HUMAN	-0.08	-0.11	-0.01
ACVL1_HUMAN	-0.22	-0.17	0.08
ACVR1_HUMAN	0.28	0.24	0.43
ACY1_HUMAN	0.37	0.77	0.21
ACY2_HUMAN	-0.22	-0.34	-0.4
ACY3_HUMAN	-0.26	-0.34	-0.69
ACYP1_HUMAN	0.15	0.14	-1.2
ACYP2_HUMAN	0.09	0.12	-1.46
ADA_HUMAN	-0.4	-0.51	-0.7
ADA10_HUMAN	0.36	0.05	0.5
ADA11_HUMAN	-0.18	-0.11	0.01
ADA12_HUMAN	0.11	0.15	0.42
ADA15_HUMAN	-0.24	-0.14	-0.08
ADA17_HUMAN	0	0.04	0.14
ADA18_HUMAN	-0.15	-0.11	0.25
ADA19_HUMAN	0.12	0.15	0.24
ADA1A_HUMAN	0.23	0.38	0.62
ADA1B_HUMAN	-0.35	-0.33	0.09
ADA1D_HUMAN	0.06	0.36	0.42
ADA2_HUMAN	-0.02	-0.39	0.14
ADA20_HUMAN	-0.06	0.05	0.15
ADA21_HUMAN	-0.04	0.02	0.23
ADA22_HUMAN	-0.15	-0.06	0
ADA23_HUMAN	-0.14	-0.15	0.14
ADA28_HUMAN	-0.01	0.09	0.17
ADA29_HUMAN	0.1	0.19	0.42
ADA2A_HUMAN	0.51	0.51	0.59
ADA2B_HUMAN	-0.06	-0.02	0.31
ADA2C_HUMAN	0.86	1.18	1.17
ADA30_HUMAN	-0.15	-0.04	-0.04
ADA32_HUMAN	0.2	0.23	0.58
ADA33_HUMAN	-0.13	-0.16	-0.02
ADAD1_HUMAN	-0.25	-0.31	-0.05
ADAD2_HUMAN	-0.31	-0.35	-0.3
ADAL_HUMAN	-0.27	-0.29	-0.59
ADAM2_HUMAN	-0.01	0	0.25
ADAM5_HUMAN	-0.11	-0.01	-0.73
ADAM7_HUMAN	-0.13	-0.03	0.1
ADAM8_HUMAN	-0.05	0.07	0.07
ADAM9_HUMAN	0.68	0.57	0.98
ADAP1_HUMAN	0.53	0.49	0.4
ADAP2_HUMAN	-0.28	-0.34	-0.68
ADAS_HUMAN	-0.12	-0.21	-0.01
ADAT1_HUMAN	-0.18	-0.24	0.07
ADAT2_HUMAN	-0.22	-0.26	-0.7
ADCK1_HUMAN	-0.4	-0.43	-0.18
ADCK2_HUMAN	0.25	0.32	0.48
ADCK5_HUMAN	-0.25	-0.28	-0.17
ADCL2_HUMAN	0.32	0.31	0.39
ADCL3_HUMAN	0	-0.03	0.43
ADCY1_HUMAN	0.1	0.05	0.83
ADCY2_HUMAN	0.12	0.26	0.8
ADCY3_HUMAN	0.81	0.96	1.61
ADCY4_HUMAN	0.03	0.01	0.67
ADCY5_HUMAN	-0.11	-0.14	0.69
ADCY6_HUMAN	0.02	0.1	0.8
ADCY7_HUMAN	0.48	0.32	1.18
ADCY8_HUMAN	0.13	0.37	0.92
ADCY9_HUMAN	0.02	0.03	0.77
ADCYA_HUMAN	-0.06	0.16	0.71
ADDA_HUMAN	1.03	0.94	0.79
ADDB_HUMAN	-0.16	-0.1	-0.39
ADDG_HUMAN	1.16	0.26	0.93
ADEC1_HUMAN	-0.11	-0.09	-0.06
ADGB_HUMAN	0.04	0.15	0.59
ADH4_HUMAN	1.15	1.11	0.11
ADH6_HUMAN	-0.04	0.08	-0.3
ADH7_HUMAN	0.01	0.12	-0.4
ADHX_HUMAN	0.64	0.22	0.51
ADIP_HUMAN	-0.24	-0.2	-0.56
ADIPL_HUMAN	-0.12	-0.15	-0.16
ADIPO_HUMAN	0.18	0.17	0.17
ADIRF_HUMAN	0.32	-0.14	—
ADK_HUMAN	0.18	0.16	0.18
ADM2_HUMAN	-0.11	-0.07	-2.34
ADML_HUMAN	0.65	0.76	0.41
ADNP_HUMAN	0.62	0.32	0.16
ADNP2_HUMAN	-0.02	-0.03	0.14
ADPGK_HUMAN	0.72	0.33	0.91
ADPPT_HUMAN	0.54	0.38	0.14
ADPRH_HUMAN	-0.37	-0.29	-0.24
ADPRM_HUMAN	-0.32	-0.31	-0.31
ADRB1_HUMAN	0.22	0.4	0.55
ADRB2_HUMAN	0.17	0.11	0.38
ADRB3_HUMAN	-0.07	0.02	0.13
ADRM1_HUMAN	0.85	0.79	0.43
ADRO_HUMAN	-0.18	-0.23	-0.55
ADSV_HUMAN	-0.25	-0.25	-0.1
ADT1_HUMAN	1.2	2.31	1.21
ADT2_HUMAN	1.81	0.2	1.92
ADT3_HUMAN	2.03	0.9	2.13
ADT4_HUMAN	0.11	0.3	0.11
ADTRP_HUMAN	—	—	—
ADX_HUMAN	0.49	0.26	-1.18
AEBP1_HUMAN	0.75	0.85	0.87
AEBP2_HUMAN	0.29	0.26	-0.02
AEDO_HUMAN	0.27	0.21	-0.07
AEGP_HUMAN	-0.29	-0.32	0.11
AEN_HUMAN	-0.01	-0.03	-1.91
AF10_HUMAN	-0.22	-0.2	-0.63
AF17_HUMAN	-0.24	-0.26	-0.65
AF1L1_HUMAN	-0.52	-0.55	-0.33
AF1L2_HUMAN	0.13	0.07	-0.09
AF1Q_HUMAN	1.02	0.32	-0.35
AF9_HUMAN	-0.34	-0.32	-0.74
AFAD_HUMAN	-0.22	-0.06	-0.02
AFAM_HUMAN	-0.25	-0.24	0.07
AFAP1_HUMAN	-0.03	0.27	-0.06
AFDDT_HUMAN	-0.42	-0.29	-1.91
AFF1_HUMAN	0.08	0.13	0.04
AFF2_HUMAN	-0.28	-0.19	-0.33
AFF3_HUMAN	-0.34	-0.29	-0.54
AFF4_HUMAN	-0.56	-0.52	-0.94
AFG1L_HUMAN	-0.16	-0.19	-0.14
AFG2H_HUMAN	0.26	0.25	0.43
AFG32_HUMAN	-0.22	-0.28	0.33
AFTIN_HUMAN	1.06	1.11	0.04
AG10A_HUMAN	0.28	0.25	0.69
AGAL_HUMAN	0.05	0.05	-0.05
AGAP1_HUMAN	-0.04	-0.26	0.34
AGAP2_HUMAN	-0.23	-0.15	0.23
AGAP3_HUMAN	1.59	1.38	1.93
AGFG1_HUMAN	0.09	0.05	-0.62
AGFG2_HUMAN	-0.26	-0.21	-0.91
AGGF1_HUMAN	-0.35	-0.25	-0.47
AGK_HUMAN	-0.16	-0.11	-0.45
AGM1_HUMAN	-0.11	0.05	0.09
AGO1_HUMAN	-0.12	-0.14	0.09
AGO2_HUMAN	0.12	0.05	0.28
AGO3_HUMAN	-0.32	-0.3	-0.2
AGO4_HUMAN	-0.24	-0.26	0.09
AGR2_HUMAN	-0.19	-0.09	-0.11
AGR3_HUMAN	0.49	0.49	0.35
AGRA1_HUMAN	0.31	0.3	0.53
AGRA2_HUMAN	-0.08	-0.06	0.54
AGRA3_HUMAN	-0.02	-0.07	0.66
AGRB1_HUMAN	-0.02	0	0.71
AGRB2_HUMAN	0.16	-0.09	0.98
AGRB3_HUMAN	0.04	0.08	0.75
AGRD1_HUMAN	0.13	0.11	0.76
AGRD2_HUMAN	0.35	0.46	0.89
AGRE1_HUMAN	-0.06	-0.08	0.44
AGRE2_HUMAN	0.1	0.09	0.57
AGRE3_HUMAN	0.08	0.1	0.51
AGRF1_HUMAN	0.04	0.16	0.63
AGRF2_HUMAN	0	-0.02	0.45
AGRF3_HUMAN	-0.02	-0.05	0.56
AGRF4_HUMAN	0.16	0.13	0.74
AGRF5_HUMAN	0.51	0.76	1.03
AGRG1_HUMAN	0.7	0.58	1.26
AGRG2_HUMAN	0.12	0.15	0.57
AGRG3_HUMAN	0.07	0.07	0.42
AGRG4_HUMAN	0.02	-0.01	0.84
AGRG5_HUMAN	0.21	0.18	0.66
AGRG6_HUMAN	0.08	0.06	0.7
AGRG7_HUMAN	-0.01	-0.04	0.64
AGRIN_HUMAN	-0.09	-0.1	0.06
AGRL1_HUMAN	0.31	0.22	1.12
AGRL2_HUMAN	-0.13	-0.16	0.58
AGRL3_HUMAN	0.09	0.01	0.9
AGRL4_HUMAN	0.52	0.73	1
AGRP_HUMAN	-0.15	-0.14	-0.9
AGRV1_HUMAN	0.6	0.54	2.01
AGT2_HUMAN	0.46	0.43	0.39
AGTR1_HUMAN	0.33	0.38	0.71
AGTR2_HUMAN	0.19	0.35	0.43
AHDC1_HUMAN	-0.35	-0.29	-0.58
AHI1_HUMAN	0.03	0.11	0.45
AHNK_HUMAN	0.01	-0.01	-0.67
AHNK2_HUMAN	-0.42	-0.36	-0.56
AHR_HUMAN	0.33	0.29	0.47
AHSA1_HUMAN	1.13	0.68	1.11
AHSA2_HUMAN	0.56	0.44	0.66
AHSP_HUMAN	-0.48	-0.55	-0.98
AICDA_HUMAN	-0.23	-0.18	-0.56
AIDA_HUMAN	0.26	0.26	-0.18
AIF1_HUMAN	0.05	0.04	-0.95
AIFM2_HUMAN	-0.34	-0.4	-0.21
AIG1_HUMAN	1.14	1.2	1.18
AIM2_HUMAN	-0.33	-0.33	-0.07
AIMP1_HUMAN	0.46	0.46	-0.16
AINX_HUMAN	0	-0.54	-0.23
AIP_HUMAN	0.62	0.5	-1.01
AIPL1_HUMAN	-0.13	-0.21	-0.5
AIRE_HUMAN	-0.14	0	-0.53
AJAP1_HUMAN	-0.36	-0.32	-0.31
AJM1_HUMAN	1.13	1.1	0.96
AK1A1_HUMAN	0.69	0.21	0.26
AK1BA_HUMAN	-0.36	-0.4	-0.93
AK1C1_HUMAN	0.04	-0.13	-0.07
AK1C2_HUMAN	0.28	-0.02	0.16
AK1C3_HUMAN	-0.05	-0.33	-0.12
AK1C4_HUMAN	-0.32	-0.11	-0.39
AK1D1_HUMAN	-0.12	-0.03	-0.75
AK40L_HUMAN	0.06	0.2	—
AKA10_HUMAN	-0.14	-0.1	-0.14
AKA11_HUMAN	0.43	0.19	0.5
AKA12_HUMAN	0.47	0.2	0.01
AKAP1_HUMAN	-0.06	-0.06	-0.04
AKAP3_HUMAN	-0.42	-0.5	-0.28
AKAP4_HUMAN	0.04	0.11	0.1
AKAP5_HUMAN	-0.37	-0.13	-0.7
AKAP6_HUMAN	-0.51	-0.42	-0.19
AKAP8_HUMAN	0.29	0.31	-0.43
AKAP9_HUMAN	-0.32	-0.36	0.09
AKCL2_HUMAN	0.84	0.81	0.35
AKD1A_HUMAN	-0.44	-0.46	-0.3
AKIB1_HUMAN	-0.19	-0.21	-0.45
AKIP_HUMAN	1.51	1.52	-1.28
AKIP1_HUMAN	—	—	—
AKIR1_HUMAN	0.16	0.16	-1.98
AKIR2_HUMAN	0.18	0.15	-1.26
AKNA_HUMAN	-0.36	-0.57	-0.8
AKP13_HUMAN	0.04	0.03	0.6
AKP8L_HUMAN	0.07	0.11	-1.85
AKT1_HUMAN	0.38	0.07	0.06
AKT2_HUMAN	-0.46	-0.38	-0.95
AKT3_HUMAN	0.28	0.23	-0.35
AKTIP_HUMAN	0.59	0.5	0.51
AKTS1_HUMAN	-0.4	-0.45	-1.11
AL14E_HUMAN	0.01	-0.14	-0.93
AL1A1_HUMAN	0.6	0.2	0.36
AL1A2_HUMAN	0.05	0.17	-0.02
AL1A3_HUMAN	-0.06	0.02	-0.15
AL1B1_HUMAN	0.1	0.32	0.04
AL1L1_HUMAN	—	—	—
AL1L2_HUMAN	-0.29	-0.32	-0.25
AL2CL_HUMAN	0.12	0.12	0.4
AL3A1_HUMAN	-0.12	-0.14	-0.21
AL3A2_HUMAN	0.3	0.26	0.71
AL3B1_HUMAN	0.56	0.65	0.58
AL3B2_HUMAN	-0.02	0.12	0.12
AL4A1_HUMAN	0.02	-0.03	-0.12
AL5AP_HUMAN	0.4	0.02	0.6
AL7A1_HUMAN	0.28	0.37	0.38
AL8A1_HUMAN	-0.11	-0.06	-0.11
AL9A1_HUMAN	1.32	0.74	0.88
ALAT1_HUMAN	-0.49	-0.47	-0.71
ALAT2_HUMAN	-0.31	-0.34	-0.67
ALBU_HUMAN	-0.15	-0.12	0.21
ALDH2_HUMAN	1.59	1.34	1.65
ALDOA_HUMAN	2.16	3.1	2.03
ALDOB_HUMAN	-0.15	-0.11	-0.36
ALDOC_HUMAN	0.74	-0.11	0.73
ALDR_HUMAN	1.46	1.42	1.03
ALG12_HUMAN	-0.17	-0.05	0.43
ALG13_HUMAN	0.19	0.29	0.2
ALG14_HUMAN	-0.02	-0.05	0.13
ALG3_HUMAN	0.22	0.18	0.52
ALG5_HUMAN	0.86	0.07	1.19
ALG6_HUMAN	0.4	0.33	0.73
ALG8_HUMAN	0.26	0.13	0.82
ALG9_HUMAN	-0.03	-0.07	0.45
ALK_HUMAN	0.09	0.13	0.6
ALKB1_HUMAN	0.29	0.25	-0.27
ALKB2_HUMAN	-0.18	-0.23	-0.74
ALKB3_HUMAN	-0.22	-0.29	-1.31
ALKB4_HUMAN	0.22	0.47	-0.65
ALKB5_HUMAN	1.42	1.17	0.79
ALKB6_HUMAN	-0.38	-0.41	-1.71
ALKB7_HUMAN	0.01	-0.17	-1.64
ALKB8_HUMAN	-0.19	-0.22	-0.12
ALLC_HUMAN	-0.14	-0.04	-0.63
ALMS1_HUMAN	-0.16	-0.14	-0.05
ALPK1_HUMAN	0.12	0.12	0.6
ALPK2_HUMAN	-0.32	-0.3	-0.48
ALPK3_HUMAN	-0.43	-0.32	-0.19
ALR_HUMAN	0.19	0.28	-1.32
ALS_HUMAN	-0.2	0.1	-0.1
ALS2_HUMAN	-0.24	-0.31	0.26
ALX1_HUMAN	-0.39	-0.35	-2.18
ALX3_HUMAN	-0.49	-0.46	-2.21
ALX4_HUMAN	-0.55	-0.51	-2.03
AMBN_HUMAN	-0.32	-0.24	-0.62
AMBP_HUMAN	-0.21	-0.23	-0.24
AMD_HUMAN	0.7	0.3	0.98
AMELX_HUMAN	0.39	0.57	-0.2
AMELY_HUMAN	-0.01	0.06	-0.21
AMER1_HUMAN	0.07	0.01	-1.62
AMERL_HUMAN	-1.07	—	-0.84
AMGO1_HUMAN	-0.25	-0.28	-0.24
AMGO2_HUMAN	0.45	0.3	0.62
AMGO3_HUMAN	-0.08	-0.12	0.13
AMHR2_HUMAN	-0.21	-0.07	-0.14
AMN1_HUMAN	2.52	2.39	2.23
AMNLS_HUMAN	0.66	0.87	1.05
AMOL1_HUMAN	-0.45	-0.48	-1.09
AMOL2_HUMAN	-0.2	-0.21	-1.13
AMOT_HUMAN	-0.5	-0.41	-0.5
AMPB_HUMAN	0.6	0.15	0.83
AMPD1_HUMAN	-0.41	1.2	0.1
AMPD2_HUMAN	0.71	0.28	1.11
AMPD3_HUMAN	-0.08	-0.06	0.24
AMPE_HUMAN	-0.03	0.1	0.38
AMPH_HUMAN	-0.23	-0.63	-0.73
AMPL_HUMAN	0.98	0.5	0.74
AMPN_HUMAN	0.41	0.33	0.81
AMPO_HUMAN	-0.03	-0.04	0.15
AMPQ_HUMAN	0.23	0.2	0.76
AMRA1_HUMAN	-0.17	-0.12	0.05
AMRP_HUMAN	0.57	-0.38	0.66
AMTN_HUMAN	-0.28	-0.31	-0.32
AMY1_HUMAN	0.35	0.38	0.35
AMY2B_HUMAN	-0.05	-0.08	-0.05
AMZ1_HUMAN	-0.02	-0.05	-0.41
AMZ2_HUMAN	1.15	0.42	0.91
AN13A_HUMAN	-0.17	-0.33	-0.75
AN13C_HUMAN	0.41	0.24	0.02
AN30A_HUMAN	-0.35	-0.38	-0.23
AN30B_HUMAN	0.26	0.22	0.52
AN32A_HUMAN	0.39	-0.03	-1.56
AN32B_HUMAN	1.65	1.01	1.19
AN32C_HUMAN	-0.03	0.13	-0.8
AN32D_HUMAN	-0.16	0.14	-2.87
AN32E_HUMAN	0.17	-0.1	-1.61
AN34A_HUMAN	-0.42	-0.47	-0.74
AN34C_HUMAN	-0.56	-0.51	-0.43
ANAG_HUMAN	0.09	0.2	0.43
ANC2_HUMAN	-0.01	-0.3	0.54
ANCHR_HUMAN	0.79	0.73	-1.05
ANDR_HUMAN	-0.48	-0.43	-0.39
ANF_HUMAN	0.75	0.9	0.4
ANFB_HUMAN	-0.51	-0.23	-0.48
ANFC_HUMAN	-0.43	-0.41	-0.79
ANFY1_HUMAN	-0.46	-0.43	0.17
ANGE1_HUMAN	0.59	0.65	0.4
ANGE2_HUMAN	-0.22	-0.19	-0.46
ANGI_HUMAN	0.06	0.01	-0.31
ANGL2_HUMAN	-0.14	-0.12	-0.25
ANGL3_HUMAN	-0.25	-0.08	-0.41
ANGL4_HUMAN	-0.19	-0.12	-0.51
ANGL6_HUMAN	-0.32	-0.36	-0.49
ANGL7_HUMAN	-0.22	-0.1	-0.36
ANGL8_HUMAN	-0.45	-0.39	-0.44
ANGP1_HUMAN	-0.21	-0.15	-0.14
ANGP2_HUMAN	-0.23	-0.14	-0.54
ANGP4_HUMAN	-0.39	-0.07	-0.57
ANGT_HUMAN	0.98	0.8	1.28
ANK1_HUMAN	-0.33	0.84	0.34
ANK2_HUMAN	-0.04	-0.24	0.64
ANK3_HUMAN	0.1	0.07	0.7
ANKAR_HUMAN	0.47	0.45	1.07
ANKE1_HUMAN	-0.23	0.2	0.09
ANKF1_HUMAN	-0.29	-0.32	-0.03
ANKH_HUMAN	-0.03	0.05	0.49
ANKK1_HUMAN	-0.46	-0.49	-0.19
ANKL1_HUMAN	-0.36	-0.39	-0.36
ANKL2_HUMAN	-0.27	-0.29	-0.29
ANKR1_HUMAN	-0.49	0.03	-1.07
ANKR2_HUMAN	0.08	2.3	-1.15
ANKR6_HUMAN	-0.34	-0.23	-0.15
ANKR7_HUMAN	-0.15	-0.18	-0.04
ANKS3_HUMAN	-0.44	-0.48	-0.24
ANKS6_HUMAN	-0.4	-0.43	-0.24
ANKY1_HUMAN	-0.3	-0.19	-0.3
ANKY2_HUMAN	0.29	0.01	0.05
ANKZ1_HUMAN	-0.35	-0.36	-0.71
ANLN_HUMAN	-0.1	-0.26	-0.02
ANM1_HUMAN	1.28	1	1.02
ANM2_HUMAN	0.2	0.14	-0.01
ANM3_HUMAN	0.07	0.13	-0.15
ANM5_HUMAN	0.37	0.31	0.13
ANM7_HUMAN	-0.32	-0.28	-0.28
ANM8_HUMAN	-0.07	-0.03	-0.17
ANM9_HUMAN	0.11	0.1	0.58
ANO1_HUMAN	0.05	0.11	0.75
ANO10_HUMAN	0.05	0.01	0.66
ANO2_HUMAN	0.05	0.15	0.71
ANO3_HUMAN	0.13	0.06	0.75
ANO4_HUMAN	0.05	0.02	0.63
ANO5_HUMAN	0.29	0.3	0.92
ANO6_HUMAN	0.09	0.07	0.69
ANO7_HUMAN	0.1	0.07	0.89
ANO8_HUMAN	0.36	0.32	1.13
ANO9_HUMAN	0.37	0.38	1.02
ANPRA_HUMAN	0.47	0.54	0.98
ANPRB_HUMAN	0.39	0.5	0.95
ANPRC_HUMAN	-0.34	-0.27	0.14
ANR10_HUMAN	0.79	0.77	0.37
ANR11_HUMAN	-0.39	-0.42	-0.51
ANR12_HUMAN	-0.24	-0.18	-0.51
ANR17_HUMAN	0.13	0.07	0.51
ANR19_HUMAN	-0.33	-0.35	-0.16
ANR23_HUMAN	-0.47	-0.46	-0.79
ANR24_HUMAN	0.26	0.24	0.1
ANR26_HUMAN	-0.41	-0.38	-0.19
ANR27_HUMAN	0.06	-0.12	0.38
ANR28_HUMAN	-0.13	0.13	0.11
ANR29_HUMAN	-0.41	-0.43	-0.29
ANR31_HUMAN	-0.38	-0.41	-0.6
ANR35_HUMAN	-0.18	-0.21	-0.22
ANR37_HUMAN	-0.15	-0.18	-0.56
ANR39_HUMAN	-0.41	-0.44	-1.79
ANR40_HUMAN	-0.11	-0.01	-0.69
ANR42_HUMAN	0.46	0.48	0.24
ANR45_HUMAN	-0.19	-0.04	-1.25
ANR46_HUMAN	0.26	-0.12	0.21
ANR49_HUMAN	-0.02	-0.21	-0.43
ANR50_HUMAN	-0.31	-0.35	0.38
ANR52_HUMAN	-0.29	-0.32	0.03
ANR53_HUMAN	-0.22	0	-0.41
ANR54_HUMAN	-0.32	-0.35	-1.08
ANR55_HUMAN	0.05	0.19	-0.16
ANRA2_HUMAN	0.2	0.01	-0.05
ANS1A_HUMAN	0.42	0.11	0.6
ANS1B_HUMAN	-0.38	-0.39	-0.15
ANS4B_HUMAN	-0.46	-0.49	-0.69
ANT3_HUMAN	-0.31	-0.37	-0.03
ANTR1_HUMAN	0.08	0.26	0.46
ANTR2_HUMAN	0.03	0	0.2
ANX10_HUMAN	-0.58	-0.57	-0.63
ANX11_HUMAN	0.34	0.19	0.1
ANX13_HUMAN	-0.71	-0.68	-0.68
ANXA1_HUMAN	0.84	0.51	0.84
ANXA2_HUMAN	0.86	0.71	0.89
ANXA3_HUMAN	-0.31	-0.39	-0.28
ANXA4_HUMAN	0.33	-0.2	0.51
ANXA5_HUMAN	1.39	0.41	1.7
ANXA6_HUMAN	0.98	0.89	1.35
ANXA7_HUMAN	0.95	0.57	0.82
ANXA9_HUMAN	-0.5	-0.37	-0.43
AOAH_HUMAN	-0.01	0.1	0.19
AOC2_HUMAN	-0.21	-0.2	0
AOC3_HUMAN	0.45	0.34	0.77
AOFA_HUMAN	0.48	0.47	0.59
AOFB_HUMAN	0.24	0.11	0.44
AOXA_HUMAN	-0.14	-0.16	0.35
AP180_HUMAN	0.28	-0.11	0.3
AP1B1_HUMAN	1.02	0.98	1.4
AP1G1_HUMAN	-0.14	-0.17	0.01
AP1G2_HUMAN	-0.06	-0.06	0.2
AP1M1_HUMAN	-0.3	-0.35	-0.03
AP1M2_HUMAN	-0.59	-0.58	-0.38
AP1S1_HUMAN	-0.16	-0.13	-0.39
AP1S2_HUMAN	-0.2	-0.16	-0.45
AP1S3_HUMAN	1.07	1.08	1.03
AP2A_HUMAN	-0.17	-0.09	-0.91
AP2A1_HUMAN	-0.24	-0.27	0.23
AP2A2_HUMAN	0.25	-0.03	0.72
AP2B_HUMAN	-0.26	0.11	-0.87
AP2B1_HUMAN	0.55	0.37	0.96
AP2C_HUMAN	-0.33	-0.24	-0.59
AP2D_HUMAN	-0.22	-0.25	-1.07
AP2E_HUMAN	-0.4	-0.43	-1.12
AP2M1_HUMAN	1.23	-0.4	1.14
AP2S1_HUMAN	1.43	0.99	1.23
AP3B1_HUMAN	0.62	0.64	1.12
AP3B2_HUMAN	-0.08	-0.18	0.49
AP3D1_HUMAN	0.4	0.16	0.72
AP3M1_HUMAN	-0.11	-0.14	-0.19
AP3M2_HUMAN	0.19	0.04	0.03
AP3S1_HUMAN	0.48	0.11	0.45
AP3S2_HUMAN	0.13	0.03	0.12
AP4A_HUMAN	-0.06	-0.08	-0.38
AP4AT_HUMAN	-0.67	-0.69	-0.77
AP4B1_HUMAN	-0.14	-0.27	0.27
AP4E1_HUMAN	-0.32	-0.21	0.25
AP4M1_HUMAN	-0.52	-0.5	-0.49
AP4S1_HUMAN	-0.14	0.15	-0.23
AP5M1_HUMAN	0.4	0.1	0.22
AP5S1_HUMAN	0.36	0.41	0.34
AP5Z1_HUMAN	-0.27	-0.26	0.16
APAF_HUMAN	-0.02	0.11	0.27
APBA1_HUMAN	-0.17	-0.17	-0.02
APBA2_HUMAN	0.35	0.19	0.47
APBA3_HUMAN	-0.04	-0.1	-0.18
APBB1_HUMAN	0.4	0.4	0.38
APBB2_HUMAN	-0.15	-0.11	-0.19
APBB3_HUMAN	-0.32	-0.38	-0.3
APBP2_HUMAN	0.12	0.17	0.1
APC_HUMAN	-0.18	-0.13	-0.16
APC1_HUMAN	0.44	0.56	1.21
APC10_HUMAN	-0.06	0.15	-0.4
APC13_HUMAN	0.07	-0.12	—
APC15_HUMAN	0.4	0.39	-1.55
APC5_HUMAN	0.63	0.29	1.02
APC7_HUMAN	0.59	0.59	0.76
APCD1_HUMAN	-0.1	-0.22	-0.17
APEL_HUMAN	0.15	0.13	-0.43
APEX1_HUMAN	1.22	0.96	1.1
APEX2_HUMAN	0.02	0.23	-0.55
APH1A_HUMAN	1.66	1.57	1.91
APH1B_HUMAN	0.35	0.38	0.51
API5_HUMAN	0.12	0.17	0.08
APJ_HUMAN	0.45	0.36	0.7
APLD1_HUMAN	0.47	0.33	0.34
APLF_HUMAN	-0.46	-0.49	-0.89
APLP1_HUMAN	0.19	-0.45	0.4
APLP2_HUMAN	1.12	0.49	1.3
APMAP_HUMAN	1.3	0.13	1.36
APOA_HUMAN	0.2	0.31	0.03
APOA1_HUMAN	0.04	-0.16	-0.01
APOA2_HUMAN	0.14	0.12	-0.22
APOA4_HUMAN	0.79	0.93	0.77
APOA5_HUMAN	-0.6	-0.66	-0.47
APOB_HUMAN	-0.27	-0.33	0.58
APOBR_HUMAN	—	—	—
APOC1_HUMAN	0.39	0.2	0.35
APOC2_HUMAN	-0.21	-0.25	-0.47
APOC3_HUMAN	-0.26	-0.22	-0.33
APOC4_HUMAN	0.46	0.67	-0.01
APOD_HUMAN	1.9	2.58	1.84
APOE_HUMAN	0.38	-0.16	0.37
APOF_HUMAN	-0.22	-0.05	-0.39
APOH_HUMAN	0.07	0.08	-0.15
APOL1_HUMAN	0.61	0.91	0.72
APOL2_HUMAN	0.69	0.79	0.44
APOL3_HUMAN	0.52	0.47	0.02
APOL4_HUMAN	0.47	0.48	0.55
APOL5_HUMAN	-0.37	-0.34	-0.92
APOL6_HUMAN	-0.26	-0.21	-0.44
APOM_HUMAN	0.16	0.1	0.08
APOP1_HUMAN	—	—	—
APR_HUMAN	0.2	0.18	-2.87
APRV1_HUMAN	-0.45	-0.47	-0.42
APT_HUMAN	0.4	0.03	-0.54
APTX_HUMAN	-0.27	-0.34	-1.04
AQP1_HUMAN	0.82	0.64	0.99
AQP11_HUMAN	0.03	0	0.12
AQP2_HUMAN	0.01	0.01	0.15
AQP3_HUMAN	0.9	0.68	1.02
AQP4_HUMAN	0.29	0.29	0.51
AQP5_HUMAN	-0.05	0.12	0.27
AQP6_HUMAN	0.49	0.57	0.73
AQP7_HUMAN	0.19	0.22	0.34
AQP8_HUMAN	-0.18	-0.18	0.05
AQP9_HUMAN	0.05	-0.01	0.27
AQR_HUMAN	0.01	-0.02	0.53
AR13A_HUMAN	0.73	0.77	0.61
AR26L_HUMAN	0.04	0.04	-0.17
AR2BP_HUMAN	-0.07	-0.06	-0.91
AR6P1_HUMAN	1.91	0.81	2.05
AR6P4_HUMAN	1.1	1.02	-1.32
AR6P6_HUMAN	0.44	0.41	0.23
ARAF_HUMAN	0.87	0.92	1.05
ARAID_HUMAN	1.37	0.57	1.26
ARAP1_HUMAN	0.21	0.11	0.67
ARAP2_HUMAN	-0.19	-0.22	0.37
ARAP3_HUMAN	-0.17	-0.16	0.18
ARAS1_HUMAN	0.46	0.42	-0.37
ARBK1_HUMAN	-0.25	-0.22	-0.36
ARBK2_HUMAN	-0.21	-0.14	-0.19
ARC_HUMAN	-0.46	-0.47	-1.05
ARC1A_HUMAN	0.58	0.51	0.2
ARC1B_HUMAN	1.23	0.5	1.11
ARCH_HUMAN	1.18	1.01	0.7
AREG_HUMAN	-0.17	-0.02	0.05
AREL1_HUMAN	-0.15	-0.29	0.11
ARF1_HUMAN	1.56	0.63	1.4
ARF3_HUMAN	0.98	0.41	0.82
ARF4_HUMAN	1.45	0.35	1.3
ARF5_HUMAN	1.1	0.8	0.9
ARF6_HUMAN	0.46	0.19	0.17
ARFG1_HUMAN	0.59	0.51	0.51
ARFG2_HUMAN	1	0.98	0.69
ARFG3_HUMAN	0.94	0.59	0.72
ARFP1_HUMAN	-0.1	-0.09	0.01
ARFP2_HUMAN	1.17	1.17	0.96
ARFRP_HUMAN	0.5	0.63	0.2
ARG28_HUMAN	-0.01	0.02	0.28
ARGAL_HUMAN	0.8	0.85	1.25
ARGFX_HUMAN	-0.21	-0.24	-1.68
ARGI1_HUMAN	0.04	0.14	0.04
ARGI2_HUMAN	-0.28	-0.27	-0.38
ARGL1_HUMAN	1.22	0.3	—
ARH_HUMAN	0.1	0	0.01
ARHG1_HUMAN	0.5	0.58	0.7
ARHG2_HUMAN	0.74	0.66	0.87
ARHG3_HUMAN	0.02	-0.17	-0.07
ARHG4_HUMAN	-0.43	-0.52	-0.22
ARHG5_HUMAN	-0.51	-0.45	-0.99
ARHG6_HUMAN	0.68	0.63	1.03
ARHG7_HUMAN	-0.31	-0.34	-0.15
ARHG8_HUMAN	0.33	0.19	0.23
ARHG9_HUMAN	-0.05	-0.11	-0.14
ARHGA_HUMAN	0.04	0.07	0.55
ARHGB_HUMAN	-0.26	-0.24	0.12
ARHGC_HUMAN	-0.12	-0.14	0.19
ARHGF_HUMAN	-0.46	-0.37	-0.62
ARHGG_HUMAN	-0.4	-0.35	-0.16
ARHGH_HUMAN	0.29	0.22	0.67
ARHGI_HUMAN	0.43	-0.44	0.66
ARHL2_HUMAN	-0.25	-0.36	-0.57
ARI1_HUMAN	0	-0.04	-0.29
ARI1A_HUMAN	0.46	0.05	0.74
ARI1B_HUMAN	0.93	0.91	1.2
ARI2_HUMAN	0.34	0.43	-0.28
ARI3A_HUMAN	-0.36	-0.37	-0.32
ARI3B_HUMAN	-0.26	-0.22	-0.26
ARI3C_HUMAN	-0.31	-0.34	-0.35
ARI4A_HUMAN	-0.12	-0.11	0.04
ARI4B_HUMAN	-0.19	-0.42	-0.01
ARI5A_HUMAN	0.03	-0.06	-0.36
ARI5B_HUMAN	0.28	0.4	0.54
ARID2_HUMAN	-0.01	-0.06	0.27
ARIP4_HUMAN	-0.46	-0.45	-0.26
ARK72_HUMAN	0.52	0.01	-0.43
ARK73_HUMAN	-0.28	-0.38	-1.66
ARL1_HUMAN	0.49	0.47	0.29
ARL10_HUMAN	-0.31	-0.34	0.09
ARL11_HUMAN	-0.49	-0.52	-0.7
ARL14_HUMAN	-0.25	-0.09	-0.42
ARL15_HUMAN	-0.19	-0.11	-0.57
ARL16_HUMAN	-0.29	-0.35	-0.37
ARL17_HUMAN	-0.18	-0.08	-0.73
ARL3_HUMAN	0.38	0.29	0.33
ARL4A_HUMAN	0.37	0.05	0.06
ARL4C_HUMAN	0.15	-0.13	-0.23
ARL4D_HUMAN	0.27	0.31	0.12
ARL5A_HUMAN	1.27	0.9	1.02
ARL5B_HUMAN	-0.09	-0.11	-0.21
ARL6_HUMAN	-0.33	-0.36	-0.49
ARL8A_HUMAN	0.04	-0.03	-0.26
ARL8B_HUMAN	1.45	0.28	1.04
ARL9_HUMAN	-0.39	-0.43	-0.31
ARLY_HUMAN	0.05	0.01	0.12
ARM12_HUMAN	-0.33	-0.4	-0.22
ARMC1_HUMAN	0.17	0.1	-0.25
ARMC2_HUMAN	0.22	0.15	0.57
ARMC3_HUMAN	-0.33	-0.36	-0.12
ARMC4_HUMAN	0.06	0.05	0.5
ARMC5_HUMAN	0.27	0.23	0.76
ARMC6_HUMAN	0.13	0.29	0.13
ARMC7_HUMAN	0.83	1.18	-0.12
ARMC8_HUMAN	-0.15	-0.11	0.08
ARMC9_HUMAN	-0.19	0.03	0.09
ARMD1_HUMAN	-0.35	-0.4	-0.53
ARMD3_HUMAN	0.3	0.47	0.78
ARMD4_HUMAN	-0.41	-0.44	-0.03
ARMT1_HUMAN	0.01	0.04	-0.18
ARMX1_HUMAN	0.48	0.33	0.69
ARMX2_HUMAN	-0.03	-0.31	-0.03
ARMX3_HUMAN	0.55	0.11	0.74
ARMX4_HUMAN	-0.03	-0.06	0.09
ARMX5_HUMAN	-0.23	-0.2	-0.14
ARMX6_HUMAN	1.22	0.89	1.02
ARNT_HUMAN	-0.27	-0.22	-0.22
ARNT2_HUMAN	0.34	-0.05	0.21
AROS_HUMAN	0.57	0.37	—
ARP10_HUMAN	1.27	0.77	1.29
ARP19_HUMAN	0.22	-0.04	—
ARP2_HUMAN	0.69	-0.01	0.7
ARP21_HUMAN	-0.29	-0.37	-0.95
ARP3_HUMAN	1.2	0.03	1.26
ARP3B_HUMAN	0.06	0.09	0.14
ARP5_HUMAN	-0.07	-0.04	-0.79
ARP5L_HUMAN	0.77	-0.32	-0.71
ARP6_HUMAN	0.07	0.14	-0.55
ARP8_HUMAN	-0.42	-0.39	-0.56
ARPC2_HUMAN	1.58	0.97	1.56
ARPC3_HUMAN	1.23	0.52	1.07
ARPC5_HUMAN	1.01	0.56	-0.25
ARPIN_HUMAN	-0.32	-0.35	-0.7
ARRB1_HUMAN	-0.41	-0.38	-0.61
ARRB2_HUMAN	0.19	-0.04	0.1
ARRC_HUMAN	-0.19	-0.03	-0.33
ARRD1_HUMAN	0.92	0.87	0.74
ARRD2_HUMAN	0.92	0.88	0.74
ARRD3_HUMAN	-0.12	-0.17	-0.74
ARRD4_HUMAN	-0.06	-0.11	-0.33
ARRS_HUMAN	-0.3	-0.27	-0.39
ARSA_HUMAN	-0.51	-0.52	-0.34
ARSB_HUMAN	-0.52	-0.48	-0.3
ARSD_HUMAN	-0.13	0.02	0.19
ARSE_HUMAN	-0.31	-0.32	0.14
ARSF_HUMAN	-0.2	-0.17	0.19
ARSH_HUMAN	-0.04	-0.07	0.26
ARSI_HUMAN	0.51	0.65	0.65
ARSJ_HUMAN	-0.02	0.07	0.14
ARSK_HUMAN	0.91	0.92	1.23
ARTN_HUMAN	0.01	0.21	-0.73
ARV1_HUMAN	1.61	1.54	1.85
ARVC_HUMAN	1.06	1.19	1.3
ARX_HUMAN	-0.58	-0.6	-1.12
ARY1_HUMAN	0.28	0.43	-0.1
ARY2_HUMAN	-0.1	-0.07	-0.14
AS3MT_HUMAN	0.44	0.4	-0.32
ASAH1_HUMAN	1	0.71	1.1
ASAP1_HUMAN	0.16	0.15	0.32
ASAP2_HUMAN	0.4	0.22	-0.11
ASAP3_HUMAN	0.11	0.16	0.03
ASB1_HUMAN	-0.1	-0.06	-0.21
ASB10_HUMAN	-0.38	-0.4	-0.44
ASB11_HUMAN	-0.23	-0.26	-0.19
ASB12_HUMAN	-0.27	-0.29	-0.48
ASB13_HUMAN	0.13	0.03	-0.76
ASB14_HUMAN	-0.41	-0.43	-0.19
ASB15_HUMAN	0.14	0.12	0.13
ASB16_HUMAN	-0.37	-0.4	-0.6
ASB17_HUMAN	-0.03	-0.08	0.1
ASB2_HUMAN	-0.39	-0.03	-0.47
ASB4_HUMAN	-0.17	0	-0.29
ASB5_HUMAN	-0.17	-0.15	-0.21
ASB6_HUMAN	-0.34	-0.35	-0.08
ASB7_HUMAN	-0.38	-0.27	-1.02
ASB8_HUMAN	0.71	1.07	0.57
ASB9_HUMAN	-0.18	-0.08	-1.12
ASC_HUMAN	-0.26	-0.51	-0.62
ASCC1_HUMAN	0.1	0.08	-0.03
ASCC2_HUMAN	0.14	0.25	0.37
ASCC3_HUMAN	0.07	0.25	0.92
ASCL1_HUMAN	-0.25	-0.18	-1.05
ASCL2_HUMAN	-0.81	-0.78	-3.55
ASCL3_HUMAN	-0.47	-0.42	-2.86
ASCL4_HUMAN	-0.5	-0.53	—
ASF1A_HUMAN	0.06	0.03	-0.3
ASF1B_HUMAN	-0.1	-0.19	-0.35
ASGL1_HUMAN	0.24	-0.04	-0.5
ASGR1_HUMAN	-0.17	-0.18	-0.08
ASGR2_HUMAN	-0.17	-0.07	-0.33
ASH1L_HUMAN	-0.23	-0.05	-0.02
ASH2L_HUMAN	0.63	0.74	0.06
ASHWN_HUMAN	0.05	0.2	-0.6
ASIC1_HUMAN	-0.07	-0.01	0.08
ASIC2_HUMAN	-0.16	-0.19	0.02
ASIC3_HUMAN	-0.3	-0.23	-0.04
ASIC4_HUMAN	0.76	1.04	0.9
ASIC5_HUMAN	0.06	0.03	0.24
ASIP_HUMAN	0.05	0.22	-0.38
ASM_HUMAN	-0.01	0.1	0.25
ASM3A_HUMAN	0.39	0.48	0.25
ASM3B_HUMAN	-0.37	-0.33	-0.26
ASML_HUMAN	0.49	0.49	0.49
ASNA_HUMAN	0.68	0.16	0.47
ASND1_HUMAN	0.16	0.13	0.42
ASNS_HUMAN	1.03	0.75	1.03
ASPC1_HUMAN	-0.34	-0.35	-0.66
ASPD_HUMAN	-0.16	-0.18	-0.19
ASPG_HUMAN	-0.13	-0.11	-0.38
ASPH_HUMAN	-0.05	-0.07	0.25
ASPH1_HUMAN	0.23	0.38	0.29
ASPM_HUMAN	-0.39	-0.4	0.66
ASPN_HUMAN	-0.11	-0.15	-0.15
ASPP1_HUMAN	0.22	0.25	0.4
ASPP2_HUMAN	0.31	0.16	0.53
ASPX_HUMAN	-0.24	-0.29	-0.61
ASSY_HUMAN	1.14	1.18	1.16
ASTE1_HUMAN	-0.13	-0.1	0.14
ASTER_HUMAN	2.02	1.71	1.57
ASTL_HUMAN	-0.51	-0.54	-1.22
ASTN1_HUMAN	0	-0.28	0.4
ASTN2_HUMAN	-0.07	-0.02	0.46
ASTRA_HUMAN	-0.17	-0.26	0.01
ASTRB_HUMAN	1.04	0.79	1.27
ASTRC_HUMAN	-0.04	0.12	0.25
ASXL1_HUMAN	-0.13	-0.15	-0.25
ASXL2_HUMAN	0.23	0.16	-0.06
ASXL3_HUMAN	-0.04	-0.07	0.04
ASZ1_HUMAN	-0.36	-0.39	-0.16
AT10A_HUMAN	-0.14	-0.11	0.65
AT10B_HUMAN	0.41	0.51	1.11
AT10D_HUMAN	-0.03	-0.07	0.77
AT11A_HUMAN	0.14	0.25	0.79
AT11B_HUMAN	0.79	0.82	1.51
AT11C_HUMAN	0.04	0.01	0.66
AT12A_HUMAN	-0.23	-0.22	0.42
AT131_HUMAN	0.64	0.39	1.42
AT132_HUMAN	0.4	0.05	1.18
AT133_HUMAN	0.56	0.58	1.3
AT134_HUMAN	0.25	0.23	1.06
AT135_HUMAN	0	-0.03	0.77
AT1A1_HUMAN	1.94	1.38	2.63
AT1A2_HUMAN	0.83	1.72	1.52
AT1A3_HUMAN	0.53	0.32	1.17
AT1A4_HUMAN	0	-0.03	0.65
AT1B1_HUMAN	1.56	1.86	1.51
AT1B2_HUMAN	0.85	0.41	0.63
AT1B3_HUMAN	1.75	0.82	1.73
AT1B4_HUMAN	0.2	0.47	0.09
AT2A1_HUMAN	-0.17	2.98	0.5
AT2A2_HUMAN	0.88	1.06	1.57
AT2A3_HUMAN	0.1	0.04	0.82
AT2B1_HUMAN	0.64	0.5	1.33
AT2B2_HUMAN	0.21	0.14	0.92
AT2B3_HUMAN	0.01	0.13	0.71
AT2B4_HUMAN	0.86	0.82	1.53
AT2C1_HUMAN	0.28	0.27	0.96
AT2C2_HUMAN	-0.09	-0.05	0.65
AT2L1_HUMAN	0.14	-0.23	0.11
AT2L2_HUMAN	-0.02	-0.09	0.15
AT5F1_HUMAN	1.77	1.23	1.95
AT5G1_HUMAN	0.03	0.07	-0.12
AT5G2_HUMAN	0.61	0.65	0.59
AT5G3_HUMAN	2	1.65	1.9
AT7L1_HUMAN	-0.4	-0.29	-0.82
AT7L2_HUMAN	-0.42	-0.45	-0.62
AT7L3_HUMAN	1.16	1.15	-0.19
AT8A1_HUMAN	0.29	0.21	1.04
AT8A2_HUMAN	0.25	0.26	1.06
AT8B1_HUMAN	1.32	0.96	2.07
AT8B2_HUMAN	-0.06	-0.07	0.7
AT8B3_HUMAN	-0.09	-0.07	0.66
AT8B4_HUMAN	0.45	0.49	1.24
ATAD1_HUMAN	0	-0.12	0.09
ATAD2_HUMAN	-0.39	-0.37	0.05
ATAD5_HUMAN	-0.32	-0.25	0.03
ATCAY_HUMAN	-0.26	-0.3	-0.19
ATD2B_HUMAN	-0.31	-0.35	-0.05
ATD3C_HUMAN	-0.11	-0.19	0.16
ATF1_HUMAN	0.23	0.26	-1.39
ATF2_HUMAN	-0.11	-0.07	-1.56
ATF3_HUMAN	-0.02	-0.11	-0.67
ATF4_HUMAN	1.57	1.87	0.18
ATF5_HUMAN	-0.04	0.08	-0.57
ATF6A_HUMAN	-0.16	-0.13	0.05
ATF6B_HUMAN	-0.45	-0.4	-0.15
ATF7_HUMAN	-0.47	-0.41	-1.84
ATG10_HUMAN	-0.19	-0.13	-0.77
ATG12_HUMAN	0.26	0.14	-0.25
ATG13_HUMAN	0.7	0.71	0.51
ATG2A_HUMAN	0.88	0.43	1.37
ATG2B_HUMAN	-0.2	-0.2	0.36
ATG3_HUMAN	0.52	0.5	0.4
ATG4A_HUMAN	-0.24	-0.29	-0.21
ATG4B_HUMAN	0.37	0.28	0.25
ATG4C_HUMAN	-0.11	-0.14	-0.18
ATG4D_HUMAN	0	-0.06	-0.14
ATG5_HUMAN	-0.16	-0.21	-0.6
ATG7_HUMAN	-0.41	-0.43	-0.13
ATG9A_HUMAN	0.61	0.59	1.21
ATG9B_HUMAN	-0.06	-0.09	0.5
ATGA1_HUMAN	0.31	0.19	-0.08
ATIF1_HUMAN	1.08	0.88	-0.44
ATL1_HUMAN	-0.17	-0.19	0.03
ATL2_HUMAN	-0.04	0.01	-0.29
ATL3_HUMAN	0.48	0.48	0.67
ATL4_HUMAN	-0.2	-0.15	-0.18
ATL5_HUMAN	-0.08	-0.11	-0.32
ATLA1_HUMAN	-0.22	-0.25	0.27
ATLA2_HUMAN	0.45	0.64	0.79
ATLA3_HUMAN	-0.29	-0.32	0.15
ATM_HUMAN	0.14	0.12	1.09
ATMIN_HUMAN	0.28	0.26	-0.47
ATN1_HUMAN	-0.43	-0.42	-0.75
ATNG_HUMAN	0.14	0.21	-0.02
ATOH1_HUMAN	-0.78	-0.75	-2.37
ATOH7_HUMAN	-0.38	-0.4	-1.37
ATOH8_HUMAN	1.01	0.99	-0.54
ATOX1_HUMAN	1.17	0.75	-0.56
ATP23_HUMAN	-0.03	-0.09	-0.78
ATP4A_HUMAN	-0.31	-0.31	0.3
ATP4B_HUMAN	-0.04	0.06	-0.21
ATP5H_HUMAN	1.56	1.63	0.57
ATP5I_HUMAN	1.56	1.6	1.21
ATP5J_HUMAN	1.47	1.33	0.67
ATP5L_HUMAN	1.9	1.63	1.59
ATP5S_HUMAN	-0.08	0.02	-0.81
ATP6_HUMAN	3.52	3.55	3.76
ATP68_HUMAN	1.52	1.12	1.2
ATP7A_HUMAN	0.22	0.43	0.99
ATP7B_HUMAN	-0.3	-0.28	0.38
ATP9A_HUMAN	0.73	0.48	1.47
ATP9B_HUMAN	-0.03	-0.03	0.69
ATPA_HUMAN	2	1.93	2.33
ATPB_HUMAN	1.79	1.71	2.11
ATPD_HUMAN	1.1	1.4	0.18
ATPF1_HUMAN	0.21	0.16	0.09
ATPF2_HUMAN	-0.07	-0.01	-0.54
ATPG_HUMAN	1.14	1.24	1.15
ATPK_HUMAN	1.78	1.36	1.4
ATPMD_HUMAN	2.26	2.13	1.66
ATPO_HUMAN	1.3	1.43	0.25
ATR_HUMAN	0.05	0.02	1.04
ATRN_HUMAN	0.36	0.51	0.82
ATRN1_HUMAN	0.53	0.57	0.91
ATRX_HUMAN	0.09	0.05	0.43
ATS1_HUMAN	0.68	0.43	0.93
ATS10_HUMAN	0.15	0.12	0.31
ATS12_HUMAN	-0.21	-0.17	-0.07
ATS13_HUMAN	-0.23	-0.24	-0.01
ATS14_HUMAN	-0.11	-0.14	0
ATS15_HUMAN	0.06	0.04	0.42
ATS16_HUMAN	0.05	0.04	0.36
ATS17_HUMAN	-0.15	-0.17	0.11
ATS18_HUMAN	0.33	0.33	0.45
ATS19_HUMAN	0.2	0.18	0.27
ATS2_HUMAN	-0.2	0.06	0.11
ATS20_HUMAN	-0.03	0.09	0.15
ATS3_HUMAN	-0.37	-0.33	-0.03
ATS4_HUMAN	0.92	0.87	1.07
ATS5_HUMAN	-0.1	-0.07	0.14
ATS6_HUMAN	0.06	0.24	0.27
ATS7_HUMAN	-0.01	0.05	-0.1
ATS8_HUMAN	-0.24	-0.1	-0.14
ATS9_HUMAN	-0.26	-0.27	0.19
ATTY_HUMAN	-0.22	-0.09	-0.44
ATX1_HUMAN	0.08	0.02	-0.04
ATX10_HUMAN	0.7	0.49	0.91
ATX2_HUMAN	0.86	0.58	0.93
ATX2L_HUMAN	0.46	0.62	0.16
ATX3_HUMAN	-0.02	0.18	-0.03
ATX3L_HUMAN	-0.19	-0.16	-0.54
ATX7_HUMAN	0.18	0.19	-0.21
AUGN_HUMAN	0.16	-0.18	0.05
AUHM_HUMAN	-0.13	-0.3	-0.52
AUNIP_HUMAN	-0.45	-0.45	-1.28
AUP1_HUMAN	1.3	0.95	1.25
AURKA_HUMAN	—	—	—
AURKB_HUMAN	-0.11	-0.11	-0.32
AURKC_HUMAN	-0.37	-0.25	-0.51
AUTS2_HUMAN	0.26	0.15	0
AUXI_HUMAN	0.34	0.14	0.24
AVEN_HUMAN	-0.5	-0.5	-1.68
AVIL_HUMAN	-0.16	-0.04	0.28
AVL9_HUMAN	-0.21	-0.23	0.05
AVPI1_HUMAN	0.27	0.11	-1.21
AVR2A_HUMAN	0.37	0.52	0.65
AVR2B_HUMAN	-0.29	-0.26	-0.06
AWAT1_HUMAN	0.63	0.61	0.76
AWAT2_HUMAN	-0.14	-0.18	0.08
AXA2L_HUMAN	-0.34	-0.47	-0.19
AXIN1_HUMAN	—	—	—
AXIN2_HUMAN	—	—	—
AZI2_HUMAN	0.13	0.44	-0.72
AZIN1_HUMAN	0.46	0.09	0.31
AZIN2_HUMAN	0.32	0.24	0.32
B2CL1_HUMAN	0.39	0.43	0.47
B2CL2_HUMAN	0.17	-0.12	0.33
B2L10_HUMAN	-0.14	-0.04	-0.12
B2L11_HUMAN	-0.23	-0.11	-1.04
B2L12_HUMAN	-0.43	-0.46	-0.45
B2L13_HUMAN	0.61	0.53	0.83
B2L14_HUMAN	-0.48	-0.47	-0.65
B2LA1_HUMAN	0.22	0.14	-0.11
B2MG_HUMAN	2.58	1.82	2.54
B3A2_HUMAN	0.84	0.81	1.7
B3A3_HUMAN	0.11	-0.04	0.93
B3A4_HUMAN	0.15	0.13	0.93
B3AT_HUMAN	0.71	0.77	1.53
B3GA1_HUMAN	0.04	-0.03	-0.09
B3GA2_HUMAN	-0.29	-0.32	-0.34
B3GA3_HUMAN	0	0.02	0.25
B3GL1_HUMAN	0.11	0.18	0.28
B3GL2_HUMAN	-0.14	-0.17	-0.09
B3GLT_HUMAN	0.38	0.37	0.6
B3GN3_HUMAN	-0.26	-0.05	0.04
B3GN4_HUMAN	0.02	0.11	0.31
B3GN5_HUMAN	-0.15	-0.26	-0.05
B3GN6_HUMAN	-0.41	-0.44	-0.31
B3GN7_HUMAN	-0.25	-0.27	-0.23
B3GN8_HUMAN	-0.23	-0.26	-0.02
B3GN9_HUMAN	-0.26	-0.3	-0.02
B3GNL_HUMAN	-0.29	-0.2	-0.64
B3GT1_HUMAN	-0.2	-0.11	-0.08
B3GT2_HUMAN	0.11	0.25	0.14
B3GT4_HUMAN	0.02	-0.06	0.31
B3GT5_HUMAN	-0.19	-0.15	-0.22
B3GT6_HUMAN	-0.34	-0.37	-0.29
B4GN1_HUMAN	-0.27	-0.21	-0.08
B4GN2_HUMAN	-0.18	-0.21	0
B4GN3_HUMAN	-0.45	-0.48	-0.19
B4GN4_HUMAN	-0.28	-0.31	0.18
B4GT1_HUMAN	0.14	0.16	0.23
B4GT2_HUMAN	-0.16	-0.12	-0.1
B4GT3_HUMAN	0.4	0.13	0.41
B4GT4_HUMAN	0.56	0.78	0.4
B4GT5_HUMAN	0.73	0.7	0.84
B4GT6_HUMAN	-0.07	0.07	-0.01
B4GT7_HUMAN	0.2	0.32	0.22
B9D1_HUMAN	0.18	0.31	0.17
B9D2_HUMAN	-0.24	-0.14	-1.63
BAALC_HUMAN	0.2	-0.22	-1.48
BAAT_HUMAN	-0.23	-0.18	-0.42
BABA1_HUMAN	—	—	—
BABA2_HUMAN	-0.28	-0.33	-0.12
BACE1_HUMAN	0.59	0.26	0.82
BACE2_HUMAN	0	-0.2	0.12
BACH_HUMAN	0.08	-0.08	-0.34
BACH1_HUMAN	-0.23	-0.21	-0.7
BACH2_HUMAN	-0.31	-0.26	-0.77
BAD_HUMAN	-0.71	-0.72	-3.09
BAF_HUMAN	1.09	1.25	0.65
BAG1_HUMAN	0.6	0.52	-0.31
BAG2_HUMAN	-0.26	-0.23	-1.77
BAG3_HUMAN	0.17	0.98	-0.95
BAG4_HUMAN	-0.52	-0.45	-1.67
BAG5_HUMAN	0.09	-0.26	-0.05
BAGE1_HUMAN	0.02	0.2	-0.79
BAHC1_HUMAN	-0.54	-0.55	-0.64
BAHD1_HUMAN	0.3	0.31	0.39
BAIP2_HUMAN	-0.5	-0.51	-1.08
BAIP3_HUMAN	-0.4	-0.43	-0.09
BAK_HUMAN	0	0.02	-0.05
BAMBI_HUMAN	0.02	-0.06	-0.07
BANK1_HUMAN	-0.24	-0.24	0.06
BANP_HUMAN	0.44	0.31	0.11
BAP1_HUMAN	0.3	0.26	0.57
BAP29_HUMAN	0.11	0.23	0.29
BAP31_HUMAN	1.05	0.22	1.21
BARD1_HUMAN	-0.07	-0.11	-0.23
BARH1_HUMAN	-0.47	-0.49	-1.44
BARH2_HUMAN	-0.41	-0.44	-2.08
BARX1_HUMAN	-0.42	-0.29	-2.2
BARX2_HUMAN	-0.38	-0.31	-1.52
BASI_HUMAN	0.82	-0.11	1.02
BASP1_HUMAN	1.45	0.4	—
BAT1_HUMAN	-0.05	-0.01	0.5
BATF_HUMAN	-0.32	-0.35	-1.81
BATF2_HUMAN	-0.25	-0.28	-2.22
BATF3_HUMAN	-0.57	-0.56	—
BAX_HUMAN	0.15	0.24	0.07
BAZ1A_HUMAN	-0.05	-0.05	0.31
BAZ1B_HUMAN	0.44	0.63	0.62
BAZ2A_HUMAN	0.16	0.3	0.39
BAZ2B_HUMAN	0.25	0.04	0.25
BBC3_HUMAN	0.23	0.28	-0.67
BBOF1_HUMAN	-0.19	-0.08	-0.65
BBS1_HUMAN	0.35	0.33	0.53
BBS10_HUMAN	0.03	0.16	0.21
BBS12_HUMAN	-0.24	-0.27	0.11
BBS2_HUMAN	1	0.81	1.01
BBS4_HUMAN	-0.03	0.13	0.33
BBS5_HUMAN	-0.13	-0.16	-0.28
BBS7_HUMAN	-0.23	-0.13	-0.15
BBX_HUMAN	0.12	-0.1	0.13
BC11A_HUMAN	0.16	0.14	0
BC11B_HUMAN	-0.14	-0.09	-0.36
BCAM_HUMAN	0.17	0.2	0.33
BCAP_HUMAN	-0.32	-0.35	-0.1
BCAR1_HUMAN	0.05	-0.03	0.13
BCAR3_HUMAN	-0.06	0	-0.34
BCAS1_HUMAN	0.21	-0.02	-0.4
BCAS3_HUMAN	0.14	0.15	0.27
BCAS4_HUMAN	-0.42	-0.38	-0.53
BCAT1_HUMAN	-0.3	-0.2	-0.15
BCAT2_HUMAN	0.21	0.29	0.25
BCCIP_HUMAN	0.05	0.22	0.04
BCD1_HUMAN	-0.29	-0.34	-1.5
BCDO1_HUMAN	-0.01	0	0.05
BCDO2_HUMAN	-0.26	-0.3	-0.26
BCKD_HUMAN	0.01	-0.05	-0.05
BCL10_HUMAN	-0.07	-0.12	-2.13
BCL2_HUMAN	0.11	0.18	-0.06
BCL3_HUMAN	-0.37	-0.3	-0.95
BCL6_HUMAN	0.31	1.37	0.34
BCL6B_HUMAN	-0.3	-0.33	-0.42
BCL7A_HUMAN	-0.2	-0.26	-1.81
BCL7B_HUMAN	0.17	0.15	-1.57
BCL7C_HUMAN	0.33	0.31	-1.37
BCL9_HUMAN	-0.19	-0.01	-0.45
BCL9L_HUMAN	-0.23	-0.26	-0.63
BCLA3_HUMAN	-0.56	-0.59	-1.02
BCLF1_HUMAN	0.21	0.06	-0.29
BCOR_HUMAN	0.08	0.13	-0.4
BCOR2_HUMAN	-0.14	-0.17	-1.55
BCORL_HUMAN	-0.09	-0.05	0.09
BCR_HUMAN	0.59	0.59	0.98
BCS1_HUMAN	0.34	0.5	0.29
BD1L1_HUMAN	-0.03	-0.13	0.15
BDH_HUMAN	0.14	0.1	-0.16
BDH2_HUMAN	0.15	-0.08	0.02
BDNF_HUMAN	-0.06	-0.02	-0.27
BDP1_HUMAN	0.24	0.2	0.43
BECN1_HUMAN	0.92	0.81	0.21
BEGIN_HUMAN	-0.21	-0.31	-1.93
BEND3_HUMAN	-0.38	-0.41	-0.39
BEND5_HUMAN	-0.37	-0.37	-0.77
BEND6_HUMAN	-0.26	-0.29	-1.38
BEND7_HUMAN	-0.23	-0.26	-0.22
BEST1_HUMAN	0.06	0.17	0.34
BEST2_HUMAN	-0.28	-0.24	0.02
BEST3_HUMAN	0.09	0.08	0.57
BEST4_HUMAN	0.02	0.16	0.27
BET1_HUMAN	0.41	0.36	0.08
BET1L_HUMAN	-0.18	-0.16	-0.4
BEX1_HUMAN	0.82	0.48	—
BEX3_HUMAN	1.55	0.28	—
BEX4_HUMAN	0.64	-0.14	—
BEX5_HUMAN	-0.28	-0.43	—
BFAR_HUMAN	0.2	0.3	0.59
BFSP1_HUMAN	-0.35	0.2	-0.61
BFSP2_HUMAN	-0.59	-0.53	-1.57
BGAL_HUMAN	0.55	0.31	0.7
BGAT_HUMAN	-0.16	-0.08	0.1
BGH3_HUMAN	0.85	0.1	0.89
BGLR_HUMAN	0.76	0.41	0.85
BGP11_HUMAN	0.49	0.15	0.55
BHE22_HUMAN	-0.36	-0.39	-1.36
BHE40_HUMAN	0.15	0.06	-0.93
BHE41_HUMAN	0.04	-0.29	-0.51
BHLH9_HUMAN	-0.34	-0.36	-0.09
BHMT1_HUMAN	-0.2	-0.28	-0.59
BHMT2_HUMAN	0.03	-0.01	-0.53
BI1_HUMAN	1.93	0.92	2.07
BI2L1_HUMAN	-0.05	-0.05	-0.61
BI2L2_HUMAN	-0.65	-0.62	-1.08
BICC1_HUMAN	-0.44	-0.38	-0.54
BICD1_HUMAN	-0.32	-0.25	-0.75
BICD2_HUMAN	-0.32	-0.44	-0.43
BICRA_HUMAN	0.53	0.54	0.08
BICRL_HUMAN	-0.1	-0.16	-1.39
BID_HUMAN	0.02	-0.04	-0.01
BIEA_HUMAN	0.28	0.32	0.33
BIG1_HUMAN	0.21	0.13	0.98
BIG2_HUMAN	-0.08	-0.05	0.64
BIG3_HUMAN	0.34	0.29	1.06
BIK_HUMAN	-0.55	-0.58	-0.49
BIN1_HUMAN	0.42	1.41	-0.15
BIN2_HUMAN	-0.33	-0.53	-0.77
BIN3_HUMAN	-0.05	-0.15	-0.87
BIP_HUMAN	1.91	1.35	1.75
BIRC1_HUMAN	-0.17	-0.18	0.32
BIRC2_HUMAN	0.92	0.21	0.45
BIRC3_HUMAN	0.12	0.21	-0.32
BIRC5_HUMAN	-0.47	-0.5	-1.95
BIRC6_HUMAN	0.93	0.88	1.97
BIRC7_HUMAN	0.43	0.42	0.08
BIRC8_HUMAN	-0.27	-0.3	-0.73
BIVM_HUMAN	0.54	0.52	0
BKRB1_HUMAN	-0.11	-0.06	0.31
BKRB2_HUMAN	0.1	0.11	0.44
BL1S1_HUMAN	1.13	1.19	-0.56
BL1S3_HUMAN	-0.64	-0.67	-1.93
BL1S4_HUMAN	-0.4	-0.46	-2.71
BL1S6_HUMAN	0.67	0.58	-1
BLCAP_HUMAN	1.94	2.15	1.31
BLK_HUMAN	-0.52	-0.51	-0.3
BLM_HUMAN	-0.31	0.17	-0.08
BLMH_HUMAN	-0.15	-0.15	-0.02
BLNK_HUMAN	-0.31	-0.43	-0.4
BLVRB_HUMAN	0.77	1.02	0.74
BMAL1_HUMAN	0.03	0.02	0.18
BMAL2_HUMAN	-0.47	-0.43	-0.5
BMI1_HUMAN	0.91	0.75	0.31
BMP1_HUMAN	0.12	0.26	0.26
BMP10_HUMAN	-0.43	-0.33	-0.15
BMP15_HUMAN	-0.37	-0.23	-0.13
BMP2_HUMAN	-0.27	-0.22	-0.82
BMP2K_HUMAN	-0.02	0.17	0.17
BMP3_HUMAN	-0.1	0.06	-0.06
BMP4_HUMAN	-0.43	-0.47	-0.57
BMP5_HUMAN	-0.2	-0.11	-0.07
BMP6_HUMAN	-0.31	-0.28	-0.13
BMP7_HUMAN	-0.01	0.07	0.05
BMP8A_HUMAN	-0.23	-0.18	-0.24
BMP8B_HUMAN	-0.33	-0.28	-0.3
BMPER_HUMAN	-0.03	-0.01	-0.64
BMPR2_HUMAN	-0.24	-0.21	-0.02
BMR1A_HUMAN	0.02	0.02	0.22
BMR1B_HUMAN	-0.22	0.77	-0.17
BMS1_HUMAN	-0.02	-0.14	0.22
BMX_HUMAN	-0.3	-0.13	-0.35
BN3D2_HUMAN	-0.16	-0.19	-0.6
BNC1_HUMAN	-0.21	0.04	-0.96
BNC2_HUMAN	0.28	0.32	-0.56
BNI3L_HUMAN	0.96	0.29	0.97
BNIP2_HUMAN	0.48	0.61	0.59
BNIP3_HUMAN	0.25	0.1	0.01
BNIPL_HUMAN	-0.34	-0.37	-0.37
BOC_HUMAN	0.32	0.27	0.81
BOD1_HUMAN	-0.15	-0.24	-0.6
BODG_HUMAN	-0.05	0.11	-0.45
BOK_HUMAN	0.29	0.26	0.35
BOLA1_HUMAN	-0.48	-0.46	-1.24
BOLA2_HUMAN	0.13	-0.18	-1.11
BOLL_HUMAN	-0.01	-0.06	-0.95
BOP_HUMAN	-0.4	-0.35	-2.38
BOP1_HUMAN	0.04	-0.01	-0.02
BORA_HUMAN	-0.24	-0.06	-0.81
BORC5_HUMAN	-0.36	-0.42	-0.96
BORC6_HUMAN	-0.19	-0.17	-1.67
BOREA_HUMAN	-0.52	-0.6	-1.83
BORG1_HUMAN	-0.37	-0.34	-3.32
BORG2_HUMAN	-0.26	-0.36	-2.81
BORG4_HUMAN	0.08	-0.01	-1.46
BORG5_HUMAN	0.41	0.46	-1.7
BPEC1_HUMAN	-0.09	0.09	-2.24
BPHL_HUMAN	-0.17	-0.17	-0.3
BPI_HUMAN	-0.07	-0.09	-0.01
BPL1_HUMAN	0.14	0.19	0.47
BPNT1_HUMAN	-0.13	0.05	-0.21
BPTF_HUMAN	0.17	0.07	0.39
BRAP_HUMAN	0.11	0.21	0.12
BRCA1_HUMAN	-0.39	-0.35	-0.24
BRCA2_HUMAN	-0.24	-0.05	0.33
BRCC3_HUMAN	0.08	0.31	-0.25
BRD1_HUMAN	0.48	0.23	0.46
BRD2_HUMAN	0.8	0.47	0.2
BRD3_HUMAN	0.72	0.45	-0.21
BRD4_HUMAN	0.64	0.65	-0.1
BRD7_HUMAN	0.3	0.12	-0.67
BRD8_HUMAN	-0.02	-0.19	0.22
BRD9_HUMAN	0.5	0.35	0.2
BRDT_HUMAN	-0.22	-0.08	-0.69
BRE1A_HUMAN	-0.38	-0.48	-0.28
BRE1B_HUMAN	-0.65	-0.65	-0.52
BRF2_HUMAN	0.13	0.19	0.13
BRI3B_HUMAN	-0.01	-0.06	0.13
BRK1_HUMAN	1.33	0.56	-1.3
BRM1L_HUMAN	0.45	0.42	0.25
BRMS1_HUMAN	-0.04	-0.01	-0.35
BRNP1_HUMAN	-0.03	0.01	0.08
BRNP2_HUMAN	-0.39	-0.38	-0.1
BRNP3_HUMAN	-0.12	-0.08	0.06
BROX_HUMAN	0.76	0.8	0.61
BRPF1_HUMAN	0.04	-0.01	0.05
BRPF3_HUMAN	-0.33	-0.37	-0.32
BRS3_HUMAN	0.22	0.46	0.54
BRSK1_HUMAN	-0.33	-0.38	0.01
BRSK2_HUMAN	-0.23	-0.2	0.06
BRWD1_HUMAN	-0.08	0.17	0.29
BRWD3_HUMAN	0.44	0.45	0.8
BSCL2_HUMAN	1.06	0.34	1.22
BSDC1_HUMAN	0.7	0.38	-0.15
BSH_HUMAN	-0.42	-0.44	-1.74
BSN_HUMAN	-0.54	-0.72	-0.52
BSPH1_HUMAN	0.35	0.35	-0.27
BSPRY_HUMAN	0.21	0.31	-0.18
BSSP4_HUMAN	0.31	0.32	0.35
BST1_HUMAN	-0.36	-0.39	-0.23
BST2_HUMAN	0.26	-0.16	0.38
BT1A1_HUMAN	-0.49	-0.46	-0.18
BT2A1_HUMAN	0.04	-0.12	0.47
BT2A2_HUMAN	0.3	0.35	0.74
BT2A3_HUMAN	-0.07	0.07	0.28
BT3A1_HUMAN	0.6	0.69	0.89
BT3A2_HUMAN	0.15	0.17	0.54
BT3A3_HUMAN	0.48	0.44	0.94
BTAF1_HUMAN	0.64	0.53	1.25
BTBD1_HUMAN	1.16	1.07	1.33
BTBD2_HUMAN	0.19	0.16	0.51
BTBD3_HUMAN	0.39	-0.02	0.63
BTBD6_HUMAN	-0.11	-0.14	0.25
BTBD7_HUMAN	-0.03	0.29	-0.03
BTBD8_HUMAN	-0.23	-0.27	-0.55
BTBD9_HUMAN	-0.2	-0.21	-0.11
BTBDA_HUMAN	0.25	0.08	0.13
BTBDB_HUMAN	-0.52	-0.55	-0.19
BTBDG_HUMAN	0.04	0.02	0.22
BTBDH_HUMAN	-0.08	-0.11	-0.06
BTC_HUMAN	0.31	0.54	0.25
BTD_HUMAN	0.23	0.41	0.37
BTF3_HUMAN	0.88	0.77	-1.21
BTG1_HUMAN	1.2	0.04	0.89
BTG2_HUMAN	0.45	0.6	0.06
BTG3_HUMAN	0.22	0.1	0.24
BTG4_HUMAN	-0.46	-0.41	-0.53
BTK_HUMAN	-0.15	-0.21	0.03
BTNL2_HUMAN	-0.43	-0.4	-0.63
BTNL3_HUMAN	0.72	1.15	0.89
BTNL8_HUMAN	-0.22	-0.11	-0.19
BTNL9_HUMAN	-0.14	-0.18	0.06
BUB1_HUMAN	-0.3	-0.24	0.02
BUB1B_HUMAN	-0.08	-0.18	-0.11
BUB3_HUMAN	0.74	0.45	0.06
BUD13_HUMAN	-0.5	-0.58	-1.95
BUD23_HUMAN	0.56	0.4	0.26
BUD31_HUMAN	0.63	0.48	-2.48
BUP1_HUMAN	-0.23	-0.2	-0.66
BWR1B_HUMAN	-0.47	-0.37	-1.29
BY55_HUMAN	0.17	0.22	0.13
BYST_HUMAN	-0.43	-0.37	-0.39
BZW1_HUMAN	1.08	0.73	1.33
BZW2_HUMAN	0.99	1.36	1.24
C10_HUMAN	0.93	-0.28	-0.04
C102A_HUMAN	-0.67	-0.7	-1.28
C102B_HUMAN	-0.23	0	-2.23
C11B1_HUMAN	-0.25	-0.22	-0.48
C11B2_HUMAN	-0.21	-0.2	-0.19
C163A_HUMAN	-0.12	-0.22	0.16
C163B_HUMAN	-0.17	-0.19	-0.02
C16L2_HUMAN	-0.04	-0.07	-0.34
C170B_HUMAN	0.84	0.64	0.73
C19L1_HUMAN	-0.44	-0.44	-0.56
C19L2_HUMAN	-0.43	-0.46	-0.88
C1GLC_HUMAN	0.28	0.4	0.44
C1GLT_HUMAN	0.3	0.58	0.29
C1QA_HUMAN	0.87	0.63	0.66
C1QB_HUMAN	0.6	0.39	0.43
C1QBP_HUMAN	0.99	0.31	0.31
C1QC_HUMAN	0.07	-0.13	-0.12
C1QL2_HUMAN	-0.21	-0.24	-0.4
C1QL3_HUMAN	-0.09	-0.12	-0.1
C1QL4_HUMAN	-0.35	-0.38	-0.29
C1QR1_HUMAN	0.04	-0.04	0.17
C1QRF_HUMAN	0.13	0.3	0.01
C1QT1_HUMAN	0.04	0.17	0.09
C1QT2_HUMAN	-0.3	-0.34	-0.43
C1QT6_HUMAN	-0.07	-0.1	-0.07
C1QT7_HUMAN	0	-0.03	-0.19
C1R_HUMAN	0.78	0.53	0.62
C1RL_HUMAN	0.48	0.71	0.59
C1S_HUMAN	1.06	0.63	1.29
C1T9A_HUMAN	0.05	0.03	-0.02
C1TC_HUMAN	0.4	0.37	0.74
C1TM_HUMAN	-0.33	-0.43	0.14
C27C1_HUMAN	-0.28	-0.31	-0.21
C2C2L_HUMAN	0.13	0.17	0.39
C2C4C_HUMAN	-0.35	-0.44	-2.1
C2CD2_HUMAN	-0.01	-0.3	0.37
C2CD3_HUMAN	-0.04	-0.05	0.37
C2CD5_HUMAN	0.39	0.29	0.66
C2CD6_HUMAN	-0.26	-0.3	-1.56
C2D1A_HUMAN	-0.25	-0.19	-0.22
C2D1B_HUMAN	-0.39	-0.41	-1.18
C2D2A_HUMAN	-0.13	-0.18	0.37
C2D2B_HUMAN	-0.2	-0.23	0.24
C2TA_HUMAN	-0.19	-0.08	0.15
C3AR_HUMAN	0.34	0.28	0.75
C42S1_HUMAN	0.32	-0.38	-2.97
C42S2_HUMAN	0.46	0.53	-0.85
C43BP_HUMAN	0.05	0.01	-0.14
C4BPA_HUMAN	-0.1	-0.14	-0.13
C4BPB_HUMAN	-0.14	-0.09	-0.38
C560_HUMAN	0.69	0.57	0.46
C56D1_HUMAN	0.32	0.29	0.39
C56D2_HUMAN	0.68	0.61	1.03
C5AR1_HUMAN	0.48	0.58	0.92
C5AR2_HUMAN	-0.14	-0.08	0.2
C8AP2_HUMAN	-0.4	-0.41	-0.23
C99L2_HUMAN	-0.27	-0.3	-0.31
CA021_HUMAN	-0.41	-0.23	-3.26
CA050_HUMAN	-0.27	-0.28	-0.83
CA052_HUMAN	0.21	-0.02	-1.02
CA053_HUMAN	-0.27	-0.29	-0.92
CA054_HUMAN	0.13	0.09	-0.08
CA074_HUMAN	-0.25	-0.27	-0.24
CA087_HUMAN	0.21	0.21	0.28
CA094_HUMAN	-0.29	-0.35	-1.32
CA100_HUMAN	-0.5	-0.53	-1.84
CA105_HUMAN	-0.39	-0.37	-2.67
CA109_HUMAN	-0.08	0.04	-0.35
CA112_HUMAN	-0.25	-0.2	0.19
CA115_HUMAN	0.63	0.15	0.4
CA122_HUMAN	0.39	0.01	—
CA131_HUMAN	-0.62	-0.66	-2.27
CA158_HUMAN	-0.24	-0.27	-1.3
CA159_HUMAN	-0.37	-0.27	-0.25
CA162_HUMAN	0.22	0.02	-0.1
CA167_HUMAN	-0.24	-0.27	0.18
CA174_HUMAN	-0.13	-0.18	-2.53
CA198_HUMAN	1.24	1	-0.73
CA210_HUMAN	0.18	0.11	0.25
CA216_HUMAN	-0.24	-0.35	-2.07
CA2D1_HUMAN	-0.41	-0.37	0.07
CA2D2_HUMAN	0.44	0.41	0.88
CA2D3_HUMAN	-0.08	-0.09	0.52
CA2D4_HUMAN	-0.16	-0.19	0.34
CA5BL_HUMAN	-0.24	-0.21	-0.68
CAAP1_HUMAN	0.49	0.54	-0.54
CAB39_HUMAN	0.63	0.16	0.58
CAB45_HUMAN	0.86	0.82	0.92
CABIN_HUMAN	0.8	0.74	1.33
CABL1_HUMAN	0.32	0.19	0.33
CABL2_HUMAN	-0.38	-0.4	-0.02
CABP1_HUMAN	-0.01	-0.14	—
CABP2_HUMAN	-0.33	-0.27	-2.02
CABP4_HUMAN	-0.56	-0.59	-1.33
CABP5_HUMAN	-0.61	-0.58	-2.94
CABP7_HUMAN	-0.15	-0.19	-0.18
CABP8_HUMAN	-0.42	-0.5	-0.28
CABYR_HUMAN	-0.01	-0.01	-1.23
CAC1A_HUMAN	0.37	0.27	1.33
CAC1B_HUMAN	0.27	0.28	1.27
CAC1C_HUMAN	-0.16	-0.11	0.89
CAC1D_HUMAN	0.06	0.18	1.07
CAC1E_HUMAN	-0.17	-0.13	0.83
CAC1F_HUMAN	-0.11	-0.1	0.82
CAC1G_HUMAN	0.19	0.3	1.22
CAC1H_HUMAN	-0.31	-0.31	0.7
CAC1I_HUMAN	0.12	0.15	1.09
CAC1S_HUMAN	0.45	1.36	1.39
CACB1_HUMAN	-0.46	0.07	-0.65
CACB2_HUMAN	-0.36	-0.32	-0.33
CACB3_HUMAN	-0.23	-0.27	-0.3
CACB4_HUMAN	-0.2	0.31	-0.65
CACL1_HUMAN	-0.23	-0.29	-0.58
CACO1_HUMAN	0.85	0.72	0.7
CACO2_HUMAN	0.95	0.63	0.78
CACP_HUMAN	0.95	1.01	0.93
CAD10_HUMAN	0.17	0.19	0.58
CAD11_HUMAN	0.28	0.28	0.56
CAD12_HUMAN	-0.2	-0.16	0.15
CAD13_HUMAN	0.12	0.13	0.67
CAD15_HUMAN	-0.46	-0.34	0.04
CAD16_HUMAN	-0.28	-0.27	0.25
CAD17_HUMAN	-0.19	-0.26	0.28
CAD18_HUMAN	-0.05	-0.14	0.25
CAD19_HUMAN	0.12	0.28	0.46
CAD20_HUMAN	-0.36	-0.32	-0.13
CAD22_HUMAN	-0.08	-0.02	0.45
CAD23_HUMAN	0.03	-0.01	1.16
CAD24_HUMAN	-0.12	-0.15	0.24
CAD26_HUMAN	-0.2	-0.21	0.34
CADH1_HUMAN	-0.01	-0.24	0.56
CADH2_HUMAN	0.57	0.6	1.04
CADH3_HUMAN	-0.38	-0.37	0.03
CADH4_HUMAN	-0.26	-0.17	0.13
CADH5_HUMAN	0.02	-0.1	0.38
CADH6_HUMAN	-0.13	0.01	0.17
CADH7_HUMAN	-0.32	-0.03	0.13
CADH8_HUMAN	0.1	0.28	0.41
CADH9_HUMAN	-0.19	-0.06	0.05
CADM1_HUMAN	0.97	0.71	1.1
CADM2_HUMAN	-0.05	-0.08	-0.03
CADM3_HUMAN	0.02	0.1	0.04
CADM4_HUMAN	-0.2	-0.13	0.06
CAF17_HUMAN	—	—	—
CAF1A_HUMAN	-0.15	-0.11	-1.06
CAF1B_HUMAN	-0.38	-0.32	-0.46
CAGE1_HUMAN	0.63	0.74	0.49
CAH1_HUMAN	-0.19	-0.14	-0.3
CAH10_HUMAN	-0.05	-0.07	-0.07
CAH11_HUMAN	0.39	0.13	0.57
CAH12_HUMAN	-0.11	-0.22	0.22
CAH13_HUMAN	-0.23	-0.26	-0.27
CAH14_HUMAN	0.02	0.01	0.33
CAH2_HUMAN	0.46	-0.13	0.35
CAH3_HUMAN	0.21	0.99	0.1
CAH4_HUMAN	0.02	0.03	0.24
CAH5A_HUMAN	-0.19	-0.1	-0.26
CAH5B_HUMAN	-0.15	-0.06	-0.37
CAH6_HUMAN	-0.13	-0.12	-0.07
CAH7_HUMAN	-0.33	-0.4	-0.42
CAH8_HUMAN	-0.36	-0.28	-0.43
CAH9_HUMAN	0.07	0.16	0.35
CAHD1_HUMAN	-0.13	-0.16	0.41
CAHM2_HUMAN	-0.01	-0.11	0.38
CAHM3_HUMAN	-0.01	-0.03	0.16
CAHM5_HUMAN	0.05	0.02	0.31
CAHM6_HUMAN	0.05	-0.12	0.42
CALB1_HUMAN	-0.28	-0.3	-0.48
CALB2_HUMAN	-0.16	-0.24	-0.21
CALCB_HUMAN	-0.29	-0.25	-0.19
CALCR_HUMAN	0.17	0.33	0.56
CALD1_HUMAN	-0.31	-0.33	-1.26
CALI_HUMAN	-0.2	-0.2	-0.12
CALL3_HUMAN	-0.4	-0.23	-1.33
CALL4_HUMAN	-0.2	-0.16	-0.24
CALL5_HUMAN	-0.68	-0.63	-2.41
CALR_HUMAN	1.33	0.71	1.2
CALR3_HUMAN	0.19	0.13	0.21
CALRL_HUMAN	-0.03	0.02	0.42
CALU_HUMAN	0.3	0.32	-0.61
CALX_HUMAN	1.43	0.58	1.67
CALY_HUMAN	-0.02	-0.33	-0.19
CAMKV_HUMAN	-0.04	0.13	0.15
CAMLG_HUMAN	1.03	0.14	0.98
CAMP_HUMAN	-0.32	-0.34	-0.38
CAMP1_HUMAN	-0.25	-0.24	0.18
CAMP2_HUMAN	-0.06	-0.12	0.25
CAMP3_HUMAN	-0.12	-0.18	0.07
CAN1_HUMAN	0.4	0.22	0.55
CAN10_HUMAN	-0.32	-0.21	-0.36
CAN11_HUMAN	-0.21	-0.09	-0.04
CAN12_HUMAN	1.26	1.23	1.29
CAN13_HUMAN	-0.18	-0.21	0.01
CAN14_HUMAN	0.36	0.35	0.58
CAN15_HUMAN	0.23	0.27	0.55
CAN2_HUMAN	0.43	-0.32	0.51
CAN3_HUMAN	-0.02	0.31	0.3
CAN5_HUMAN	-0.1	0.01	-0.36
CAN6_HUMAN	-0.23	-0.16	-0.65
CAN7_HUMAN	0.15	0.15	0.38
CAN9_HUMAN	-0.4	-0.33	-0.26
CANB2_HUMAN	-0.03	-0.08	-0.18
CAND1_HUMAN	0.17	0.06	0.65
CAND2_HUMAN	-0.2	0.5	0.37
CANT1_HUMAN	0.51	0.37	0.77
CAP1_HUMAN	1.42	0.45	1.24
CAP2_HUMAN	0.01	1.33	-0.14
CAP7_HUMAN	-0.21	-0.24	-0.45
CAPAM_HUMAN	-0.17	-0.09	-0.29
CAPG_HUMAN	0.08	-0.19	-0.45
CAPON_HUMAN	0.02	0.03	-0.18
CAPR1_HUMAN	0.8	0.31	-0.1
CAPR2_HUMAN	0.19	-0.05	0.1
CAPS1_HUMAN	-0.48	-0.47	0.03
CAPS2_HUMAN	-0.31	-0.36	0.25
CAPSL_HUMAN	-0.53	-0.55	-0.65
CAPZB_HUMAN	0.94	0.6	0.68
CAR10_HUMAN	-0.49	-0.41	-1.52
CAR11_HUMAN	-0.36	-0.43	-0.2
CAR14_HUMAN	-0.38	-0.33	-0.64
CAR18_HUMAN	-0.38	-0.41	-2.21
CAR19_HUMAN	0.1	0.05	-0.5
CARD6_HUMAN	0.01	-0.03	0.19
CARD8_HUMAN	-0.08	-0.12	0.09
CARD9_HUMAN	-0.64	-0.66	-0.58
CARF_HUMAN	-0.24	-0.18	-0.74
CARL1_HUMAN	-0.25	-0.27	-0.13
CARL2_HUMAN	-0.32	-0.35	-0.18
CARL3_HUMAN	0	-0.03	0.15
CARM1_HUMAN	0.79	1.14	0.75
CARME_HUMAN	-0.09	-0.12	-0.11
CART_HUMAN	-0.08	-0.07	-0.75
CARTF_HUMAN	-0.32	-0.25	-1.25
CASA1_HUMAN	-0.24	-0.07	-0.28
CASB_HUMAN	0.15	0.63	0.17
CASC1_HUMAN	-0.24	-0.17	0.06
CASC3_HUMAN	0.81	0.38	-0.16
CASC4_HUMAN	-0.17	-0.22	-0.11
CASD1_HUMAN	0.93	0.92	1.64
CASK_HUMAN	-0.38	-0.29	-0.65
CASL_HUMAN	0.07	0.07	0.06
CASP1_HUMAN	0.09	0.02	-0.08
CASP2_HUMAN	-0.39	-0.31	-0.6
CASP3_HUMAN	-0.02	-0.06	-0.2
CASP4_HUMAN	0.18	0.27	-0.02
CASP5_HUMAN	-0.06	0.1	-0.23
CASP6_HUMAN	0.05	0.08	-0.02
CASP7_HUMAN	0.21	0.26	-0.25
CASP8_HUMAN	-0.17	-0.18	-0.46
CASP9_HUMAN	0	-0.11	-0.02
CASPA_HUMAN	-0.34	-0.27	-0.12
CASPC_HUMAN	-0.25	-0.28	-0.17
CASQ1_HUMAN	-0.52	0.89	-0.4
CASQ2_HUMAN	-0.53	0.31	-0.2
CASR_HUMAN	0.05	0.11	0.7
CASS4_HUMAN	-0.41	-0.31	-0.28
CAST1_HUMAN	-0.19	-0.21	-0.18
CAST3_HUMAN	-0.14	-0.18	-0.25
CASZ1_HUMAN	0.35	0.27	-0.3
CATA_HUMAN	0.55	0.12	0.59
CATB_HUMAN	1.52	1.09	1.18
CATC_HUMAN	0.66	0.1	0.78
CATD_HUMAN	0.87	0.62	0.99
CATE_HUMAN	-0.03	0.01	0.05
CATF_HUMAN	1.04	0.78	0.73
CATG_HUMAN	-0.05	0.36	-0.35
CATH_HUMAN	0.94	0.66	0.37
CATIN_HUMAN	-0.07	0.04	-0.46
CATIP_HUMAN	-0.27	-0.3	-0.32
CATK_HUMAN	0.24	-0.09	-0.3
CATL1_HUMAN	0.93	0.72	0.97
CATL2_HUMAN	0	-0.07	-0.16
CATO_HUMAN	0.77	0.29	0.6
CATR1_HUMAN	-0.23	-0.14	-0.69
CATS_HUMAN	0.27	0.19	0.1
CATW_HUMAN	-0.13	-0.21	-0.25
CATZ_HUMAN	-0.04	-0.03	-0.42
CAV1_HUMAN	0.55	0.1	0.42
CAV2_HUMAN	0.45	0.37	0.35
CAV3_HUMAN	0.04	0.16	-0.4
CAVN1_HUMAN	0.13	0.21	0.12
CAVN2_HUMAN	-0.45	-0.41	-0.48
CAVN3_HUMAN	0.23	0.14	0.04
CAYP1_HUMAN	-0.58	-0.68	-0.77
CAYP2_HUMAN	0.69	0.66	0.66
CAZA1_HUMAN	0.08	0.01	-0.94
CAZA2_HUMAN	0.82	0.51	-0.18
CAZA3_HUMAN	-0.12	-0.19	-0.64
CB016_HUMAN	-0.18	-0.13	-0.83
CB042_HUMAN	-0.04	-0.12	-0.36
CB050_HUMAN	-0.4	-0.42	-2.53
CB068_HUMAN	-0.3	-0.23	-0.64
CB069_HUMAN	0.46	0.42	0.37
CB070_HUMAN	-0.29	-0.32	-1.57
CB072_HUMAN	-0.37	-0.38	-0.26
CB073_HUMAN	-0.27	-0.3	-1.56
CB080_HUMAN	-0.56	-0.58	-1.22
CB081_HUMAN	-0.37	-0.4	-1.8
CB083_HUMAN	0.14	0.29	-0.29
CB39L_HUMAN	-0.43	-0.45	-0.28
CB5D1_HUMAN	-0.23	-0.26	-0.54
CBARP_HUMAN	-0.3	-0.22	-0.22
CBCO1_HUMAN	-0.19	-0.14	-0.79
CBG_HUMAN	-0.31	-0.36	-0.12
CBL_HUMAN	-0.53	-0.46	-1.01
CBLB_HUMAN	-0.35	-0.34	-0.64
CBLC_HUMAN	-0.31	-0.26	-0.58
CBLN1_HUMAN	-0.15	-0.14	-0.45
CBLN2_HUMAN	0.09	0	-0.06
CBLN3_HUMAN	-0.25	-0.28	-0.44
CBLN4_HUMAN	0.23	0.2	-0.06
CBP_HUMAN	-0.07	-0.05	0.15
CBPA1_HUMAN	-0.21	-0.24	-0.21
CBPA2_HUMAN	-0.25	-0.31	-0.31
CBPA3_HUMAN	-0.56	-0.57	-0.58
CBPA4_HUMAN	-0.3	-0.3	-0.43
CBPA6_HUMAN	0.89	0.87	0.84
CBPB1_HUMAN	-0.19	-0.27	-0.05
CBPB2_HUMAN	-0.26	-0.31	-0.38
CBPC1_HUMAN	0.03	0	0.29
CBPC2_HUMAN	-0.13	-0.11	-0.18
CBPC3_HUMAN	0.11	0.39	0.28
CBPC5_HUMAN	-0.15	-0.15	-0.11
CBPC6_HUMAN	1.66	1.68	1.66
CBPD_HUMAN	-0.06	-0.2	0.48
CBPE_HUMAN	0.94	0.07	0.99
CBPM_HUMAN	0.05	0.22	0.16
CBPN_HUMAN	-0.25	0.35	-0.25
CBPO_HUMAN	0.01	-0.02	-0.28
CBPQ_HUMAN	0.14	0.09	0.48
CBPZ_HUMAN	-0.21	-0.09	0.04
CBR1_HUMAN	0.77	0.61	0.33
CBR3_HUMAN	-0.32	-0.29	-0.78
CBR4_HUMAN	-0.07	-0.13	-0.32
CBS_HUMAN	-0.19	-0.25	-0.09
CBWD2_HUMAN	0.66	0.72	0.8
CBX1_HUMAN	-0.07	-0.39	-0.23
CBX2_HUMAN	0.24	0.24	-0.09
CBX3_HUMAN	0.66	0.54	0.57
CBX4_HUMAN	-0.6	-0.58	-0.59
CBX5_HUMAN	0.07	-0.19	-0.01
CBX6_HUMAN	1.09	0.93	0.76
CBX7_HUMAN	1.01	0.82	0.17
CBX8_HUMAN	-0.21	-0.09	-0.65
CBY1_HUMAN	-0.26	-0.25	-1.99
CC014_HUMAN	0.01	-0.59	-1.77
CC018_HUMAN	0.63	0.67	0.38
CC020_HUMAN	-0.16	-0.19	0.04
CC022_HUMAN	-0.56	-0.6	-1.3
CC033_HUMAN	0.94	0.93	0.97
CC036_HUMAN	0.01	0.2	-1.15
CC038_HUMAN	-0.23	-0.27	-0.3
CC062_HUMAN	-0.3	-0.34	-1.56
CC067_HUMAN	0.18	0.13	-0.48
CC070_HUMAN	0.01	-0.02	-2.3
CC103_HUMAN	-0.09	-0.12	-0.72
CC105_HUMAN	-0.51	-0.51	-2.12
CC106_HUMAN	-0.35	-0.23	-1.22
CC110_HUMAN	0.76	0.85	0.17
CC113_HUMAN	-0.53	-0.56	-1.14
CC114_HUMAN	-0.04	-0.09	-0.13
CC115_HUMAN	-0.52	-0.63	-1.28
CC117_HUMAN	0.15	0.13	-1.64
CC120_HUMAN	0.61	0.58	-0.88
CC121_HUMAN	-0.23	-0.04	-1.76
CC124_HUMAN	-0.19	-0.23	-0.8
CC125_HUMAN	-0.11	-0.13	-1.72
CC126_HUMAN	0.34	0.31	0.29
CC127_HUMAN	-0.23	-0.31	-0.31
CC130_HUMAN	0.54	0.43	-0.39
CC134_HUMAN	-0.09	0.2	-0.27
CC136_HUMAN	0.06	-0.06	0.33
CC137_HUMAN	-0.64	-0.67	-1.71
CC138_HUMAN	-0.18	-0.21	-0.43
CC141_HUMAN	-0.41	-0.44	-0.03
CC146_HUMAN	-0.52	-0.55	-0.41
CC148_HUMAN	-0.05	-0.07	-0.44
CC149_HUMAN	-0.51	-0.54	-1.5
CC14A_HUMAN	-0.24	-0.13	-0.08
CC14B_HUMAN	-0.12	-0.11	0.02
CC150_HUMAN	-0.53	-0.55	-1.16
CC151_HUMAN	-0.64	-0.67	-0.87
CC152_HUMAN	-0.45	-0.48	—
CC154_HUMAN	-0.54	-0.76	-1.52
CC157_HUMAN	0.09	0.06	-0.17
CC170_HUMAN	-0.51	-0.45	-0.97
CC171_HUMAN	-0.28	-0.31	-0.13
CC172_HUMAN	-0.37	-0.4	-1.41
CC173_HUMAN	-0.6	-0.63	-1.49
CC174_HUMAN	0.1	0.05	-0.44
CC177_HUMAN	-0.28	-0.17	-2.09
CC178_HUMAN	-0.37	-0.4	-0.49
CC181_HUMAN	-0.18	0.14	-0.9
CC186_HUMAN	0.21	0.22	0.13
CC189_HUMAN	-0.07	-0.1	-0.37
CC191_HUMAN	-0.37	-0.4	-0.49
CC198_HUMAN	-0.2	0.07	—
CC28A_HUMAN	0.46	-0.3	0.44
CC28B_HUMAN	-0.16	-0.02	-2.64
CC50A_HUMAN	0.83	0.57	0.91
CC50B_HUMAN	0.3	0.22	0.25
CC71L_HUMAN	—	—	—
CC85A_HUMAN	-0.06	-0.07	-0.73
CC85B_HUMAN	0.21	0.14	-1.84
CC85C_HUMAN	-0.4	-0.34	-0.83
CC88B_HUMAN	-0.47	-0.49	-0.54
CC90B_HUMAN	0.45	-0.19	0.38
CCAR1_HUMAN	1.01	0.95	1.06
CCAR2_HUMAN	-0.02	0.2	0.13
CCBE1_HUMAN	-0.08	-0.11	-0.4
CCD12_HUMAN	-0.24	-0.51	—
CCD13_HUMAN	0.11	0.11	-0.08
CCD14_HUMAN	0.05	-0.03	-1.07
CCD15_HUMAN	-0.63	-0.43	-0.73
CCD17_HUMAN	-0.23	-0.26	-0.47
CCD18_HUMAN	0.7	0.67	0.15
CCD22_HUMAN	-0.16	-0.02	-0.18
CCD24_HUMAN	-0.67	-0.71	-1.93
CCD25_HUMAN	0.49	0.52	0
CCD30_HUMAN	-0.4	-0.34	-1.88
CCD33_HUMAN	-0.14	0.05	-0.09
CCD34_HUMAN	-0.19	-0.23	-1.37
CCD38_HUMAN	-0.44	-0.47	-0.58
CCD39_HUMAN	0.1	0.07	-0.09
CCD40_HUMAN	-0.66	-0.61	-0.55
CCD43_HUMAN	-0.21	-0.24	-0.25
CCD47_HUMAN	0.65	0.12	0.88
CCD51_HUMAN	-0.18	-0.18	0.04
CCD57_HUMAN	-0.6	-0.55	-0.66
CCD60_HUMAN	-0.33	-0.36	-0.35
CCD62_HUMAN	0.37	0.35	0.17
CCD66_HUMAN	-0.35	-0.37	-1.18
CCD68_HUMAN	-0.57	-0.38	-1.21
CCD69_HUMAN	-0.3	-0.4	-1.79
CCD70_HUMAN	-0.49	-0.4	-2.22
CCD71_HUMAN	0.46	0.59	0.24
CCD77_HUMAN	-0.57	-0.6	-0.99
CCD78_HUMAN	-0.31	-0.33	-1.09
CCD80_HUMAN	-0.35	-0.38	0.01
CCD81_HUMAN	-0.46	-0.42	-0.39
CCD82_HUMAN	-0.36	-0.36	-1.8
CCD83_HUMAN	0.78	0.85	-0.54
CCD84_HUMAN	-0.16	-0.19	-1.14
CCD86_HUMAN	-0.3	-0.39	-0.77
CCD87_HUMAN	-0.28	-0.24	-0.44
CCD89_HUMAN	-0.61	-0.64	-1.63
CCD91_HUMAN	-0.13	-0.22	-1.04
CCD92_HUMAN	1.05	0.71	0.48
CCD93_HUMAN	-0.15	-0.12	-0.35
CCD96_HUMAN	-0.77	-0.82	-2.09
CCD97_HUMAN	-0.41	-0.47	-0.9
CCD9B_HUMAN	-0.36	-0.39	-1.98
CCDB1_HUMAN	0.75	0.32	0.72
[truncated: 14,162 more rows]

## Sheet: Dataset S8
UniProt ID	Desm Ctl σf	Fil Ctl σf	Myot Ctl σf	Desm Agg σf	Fil Agg σf	Myot Agg σf
1433B_HUMAN	—	—	—	—	—	0.994572
1433E_HUMAN	0.0384791	0.281572	—	—	0.449279	0.181595
1433G_HUMAN	1.75237	1.62601	1.31052	—	1.81141	1.90526
1433S_HUMAN	0.737647	0.510652	0.646671	—	1.14905	1.2127
1433Z_HUMAN	—	—	1.28568	—	1.73159	1.10014
2A5D_HUMAN	—	—	—	—	-0.599576	—
2ABA_HUMAN	—	—	—	—	0.808236	—
3HIDH_HUMAN	—	—	—	—	-1.10189	—
3MG_HUMAN	—	—	—	—	0.735094	—
5NT1A_HUMAN	—	—	—	—	0.494178	—
A16A1_HUMAN	—	—	—	—	-3.0335	—
A1AT_HUMAN	—	—	—	—	-0.572941	—
A1BG_HUMAN	—	—	—	—	-1.16619	—
A2AP_HUMAN	—	—	—	—	—	-2.57251
A2GL_HUMAN	—	—	-1.70606	—	—	—
A2MG_HUMAN	—	—	—	—	0.0589375	—
A2ML1_HUMAN	—	-1.20904	—	—	—	-1.60508
AAAS_HUMAN	-2.30223	-1.55689	—	-2.52418	-1.57701	-1.47852
AACT_HUMAN	—	-1.75577	—	—	-1.18254	-2.15181
AAKB2_HUMAN	—	—	—	—	0.456795	—
AAKG3_HUMAN	—	—	—	—	-0.882526	—
AAPK2_HUMAN	—	—	—	—	-0.718003	—
AATC_HUMAN	—	-0.940902	-0.9797	—	-0.0570031	-1.13303
AATM_HUMAN	-0.165577	-0.33461	-1.13789	-0.779196	0.024219	-0.439899
ABCA1_HUMAN	—	—	-2.99281	—	—	—
ABCB6_HUMAN	—	—	—	—	-2.09638	—
ABCD1_HUMAN	—	—	—	—	-2.09452	—
ABCF1_HUMAN	—	—	—	—	1.18257	—
ABCF3_HUMAN	—	-0.0875257	—	—	—	—
ABEC2_HUMAN	0.377108	0.477404	—	-0.502856	0.719485	-0.207968
ABHD4_HUMAN	—	—	—	—	-1.24152	—
ABLM1_HUMAN	0.537147	0.372172	—	—	0.99782	0.693424
ABLM2_HUMAN	—	—	—	—	0.682448	—
ABLM3_HUMAN	—	—	—	—	1.29609	—
ABRA_HUMAN	—	—	—	—	1.40583	—
ACADM_HUMAN	-0.49562	—	—	—	0.197382	-0.598068
ACADS_HUMAN	—	—	—	—	-1.50645	—
ACADV_HUMAN	-0.316431	-0.496856	—	-1.68196	0.0537364	-0.823783
ACES_HUMAN	—	—	—	—	-1.7823	—
ACHB4_HUMAN	-2.74485	—	—	—	—	—
ACO13_HUMAN	—	—	—	—	0.127142	—
ACOC_HUMAN	—	—	—	—	-2.08645	-2.30121
ACON_HUMAN	-1.12091	—	-0.496688	—	-0.124743	-0.619557
ACPM_HUMAN	-1.80171	-1.6107	—	—	-1.77152	-1.59374
ACSL1_HUMAN	-0.913249	-0.92906	—	-1.21802	-0.654192	-1.02809
ACSL3_HUMAN	-1.94393	—	—	—	-1.14371	—
ACTBL_HUMAN	—	-1.0642	—	—	-0.696034	—
ACTN2_HUMAN	2.78026	3.04545	2.35162	2.47378	3.10467	2.83583
ACTN4_HUMAN	1.56252	1.86964	0.915758	0.954164	1.74794	1.61826
ACTS_HUMAN	1.71125	2.12435	0.78032	0.997566	2.10449	2.02362
ACTY_HUMAN	—	—	—	—	-0.891196	-1.5522
ACTZ_HUMAN	-0.325836	-0.159665	-0.741139	-1.08867	0.184359	-0.352539
ACY1_HUMAN	—	—	—	—	0.231443	—
ADA28_HUMAN	—	—	—	—	—	-0.715359
ADAL_HUMAN	—	—	—	—	-0.0816714	—
ADAM5_HUMAN	—	—	—	—	-0.230677	—
ADCK2_HUMAN	-2.72779	-1.85065	—	-2.92449	-1.73578	-1.96015
ADEC1_HUMAN	—	—	—	—	0.0430687	—
ADGB_HUMAN	—	—	—	—	-0.429977	-0.213836
ADH1A_HUMAN	—	-1.40751	—	—	—	-1.74297
ADPPT_HUMAN	—	—	—	—	0.51358	—
ADT1_HUMAN	-0.79868	-0.623385	-1.17492	-1.14543	-0.395922	-0.532892
ADT2_HUMAN	—	—	—	—	-1.53903	—
ADT3_HUMAN	-1.50761	-1.37344	—	—	-1.37815	-1.39797
AFG32_HUMAN	-0.724038	—	—	—	-0.5497	-1.04542
AGM1_HUMAN	—	—	—	—	-0.10264	—
AGO2_HUMAN	—	—	—	—	-0.812596	—
AGRL3_HUMAN	—	-1.50314	—	—	—	—
AHNK_HUMAN	-0.73747	—	-0.483626	—	—	-0.650198
AIFM1_HUMAN	—	—	—	—	—	-0.934769
AIMP2_HUMAN	—	—	—	—	-0.751427	—
AK1A1_HUMAN	—	—	—	—	-1.72504	—
AK1BA_HUMAN	—	—	—	—	-1.25596	—
AK1BF_HUMAN	—	—	—	—	-0.655079	—
AK1C2_HUMAN	—	—	—	—	-0.745011	—
AK1C3_HUMAN	—	—	—	—	-0.318081	—
AK1D1_HUMAN	—	—	-0.844774	—	-0.258244	—
AKAP9_HUMAN	—	1.18926	1.21291	—	—	—
AKIP1_HUMAN	—	—	—	—	1.36302	—
AL1A1_HUMAN	—	—	-1.3537	—	-0.764365	—
AL1B1_HUMAN	—	—	—	—	-0.502818	-0.674038
AL3A2_HUMAN	-1.6792	-1.92783	-2.06895	-2.52553	-1.47239	-1.9008
AL3B1_HUMAN	—	—	—	—	-1.64309	—
AL9A1_HUMAN	—	—	—	—	-1.90524	—
ALAT1_HUMAN	—	—	-1.53584	—	-0.230817	—
ALBU_HUMAN	1.03814	1.03432	0.916703	-0.187209	2.04108	1.36198
ALDOA_HUMAN	1.07462	1.22668	0.829302	0.678254	1.56193	1.2057
ALDOC_HUMAN	-0.273153	0.0679869	—	-1.06915	-0.0289377	-0.0854522
ALDR_HUMAN	—	—	-1.32975	—	-1.45249	—
ALKB2_HUMAN	—	—	—	—	0.65808	—
ALKB3_HUMAN	—	—	—	—	0.650213	—
ALKB5_HUMAN	—	—	—	—	1.34342	—
ALKB6_HUMAN	—	—	-1.32565	—	-0.766393	—
ALKB7_HUMAN	—	—	—	—	0.0772264	—
AMBP_HUMAN	—	—	—	—	0.225578	-0.48246
AMOL1_HUMAN	—	—	—	—	2.29913	—
AMPD1_HUMAN	-0.747423	-0.312292	—	-1.53294	0.0409076	-1.16899
AMPD3_HUMAN	—	—	-0.330323	—	-0.536545	-0.758899
AMPL_HUMAN	—	—	—	—	-0.96842	—
AMZ2_HUMAN	—	—	—	—	-0.898973	—
AN18A_HUMAN	—	—	—	—	1.66535	—
ANGT_HUMAN	—	—	—	—	-2.55259	—
ANK1_HUMAN	—	-0.820191	—	—	-0.652484	—
ANK2_HUMAN	-0.0338443	—	—	—	—	—
ANKF1_HUMAN	—	-0.596367	—	—	—	—
ANKR1_HUMAN	—	—	—	—	1.82463	0.920475
ANKR2_HUMAN	0.713759	1.00998	—	—	—	—
ANM1_HUMAN	—	—	—	—	-1.40683	—
ANM5_HUMAN	—	—	—	—	-0.504992	—
ANO9_HUMAN	—	—	—	—	—	-2.95084
ANR12_HUMAN	—	2.23136	—	—	—	—
ANR17_HUMAN	—	-0.126547	-0.742301	—	—	0.226465
ANR23_HUMAN	—	—	0.952977	—	2.38023	1.03834
ANR35_HUMAN	1.34527	—	—	—	—	—
ANR37_HUMAN	—	—	—	—	0.118341	—
ANT3_HUMAN	—	—	—	—	-0.511589	—
ANX11_HUMAN	—	—	—	—	-0.706085	—
ANXA1_HUMAN	—	0.853754	0.439212	—	0.589058	0.253674
ANXA2_HUMAN	1.26641	1.34354	0.788071	0.723758	2.16615	1.58807
ANXA5_HUMAN	—	—	—	—	0.317454	—
ANXA6_HUMAN	0.688624	0.840169	0.322826	0.298069	1.42739	0.824347
ANXA7_HUMAN	—	—	—	—	0.248488	—
AOFB_HUMAN	-0.935637	-1.29251	—	—	-1.08724	-1.50843
AP1B1_HUMAN	—	-2.34609	—	—	—	—
AP1M1_HUMAN	—	—	—	—	-0.15722	—
AP1S2_HUMAN	—	—	-1.16113	—	—	—
AP2B1_HUMAN	—	-2.59485	—	—	—	—
AP2M1_HUMAN	—	—	—	—	-0.00255693	—
AP2S1_HUMAN	—	—	—	—	0.0432804	-0.901276
AP3S2_HUMAN	—	—	-1.21136	—	-0.627354	—
AP4M1_HUMAN	—	—	—	—	-1.05254	—
AP4S1_HUMAN	—	—	—	—	-0.944684	—
AP5S1_HUMAN	—	—	—	—	-0.52105	—
APC5_HUMAN	—	—	—	—	-0.889647	—
APC7_HUMAN	—	—	—	—	0.0313816	—
APOA1_HUMAN	—	—	0.585053	—	2.17028	0.823583
APOA4_HUMAN	—	—	—	—	1.96103	1.42685
APOB_HUMAN	-1.82374	-1.7663	-1.87048	—	-0.857576	—
APOC1_HUMAN	—	—	-0.399321	—	—	—
APOC3_HUMAN	-0.721433	-1.03674	-1.37281	—	-0.382226	-1.46763
APOD_HUMAN	-1.35702	-1.57164	-1.7901	—	-0.815132	-1.23997
APOE_HUMAN	—	—	—	—	—	1.59954
APOH_HUMAN	—	—	—	—	-0.802071	—
APOL2_HUMAN	—	—	—	—	-0.522701	—
APRV1_HUMAN	—	-1.61717	—	—	—	-1.31358
APT_HUMAN	—	—	—	—	-1.55583	—
AQP9_HUMAN	-3.85496	-3.15992	—	—	-3.05474	-3.53157
ARAP3_HUMAN	—	—	—	—	-1.58044	—
ARC1A_HUMAN	—	—	-0.709149	—	-0.393287	—
ARF4_HUMAN	—	—	—	—	-1.0674	—
ARFP1_HUMAN	—	—	—	—	—	0.153917
ARGI1_HUMAN	-0.761963	-0.380722	-1.20343	—	-0.0474309	-0.597439
ARH37_HUMAN	—	—	—	—	-0.887651	—
ARHGH_HUMAN	-0.777626	—	—	—	—	—
ARHL1_HUMAN	—	—	—	—	-0.193099	—
ARK72_HUMAN	—	—	—	—	-0.471456	—
ARL1_HUMAN	—	—	—	—	-0.536238	—
ARL2_HUMAN	—	—	—	—	-1.23051	—
ARMC6_HUMAN	—	—	—	—	0.150642	—
ARMC8_HUMAN	—	—	—	—	—	-1.93448
ARP21_HUMAN	—	0.170881	—	—	0.438264	—
ARP2_HUMAN	-0.678226	-0.512055	-1.34497	-1.44106	-0.331925	-0.968195
ARP3_HUMAN	—	—	-1.65319	—	-0.727616	—
ARPC4_HUMAN	—	—	—	—	0.708275	—
ASAH1_HUMAN	—	—	—	—	-2.25128	—
ASB10_HUMAN	—	—	-1.12142	—	0.28099	—
ASB16_HUMAN	—	—	-0.280338	—	0.588222	-0.190894
ASB18_HUMAN	—	—	—	—	-1.84998	—
ASB2_HUMAN	—	—	-0.705515	—	0.761456	—
ASB8_HUMAN	—	—	—	—	-1.36636	—
ASH1L_HUMAN	—	—	—	—	0.330991	—
ASNS_HUMAN	—	—	—	—	-1.1713	—
ASPD_HUMAN	—	—	—	—	-1.26165	—
ASPH_HUMAN	1.03391	0.311969	—	0.112245	1.01695	0.465161
ASPM_HUMAN	—	—	—	—	—	-0.609259
ASPN_HUMAN	-1.31353	-1.5534	—	—	-0.364654	-0.669915
ASSY_HUMAN	—	—	—	—	-0.309351	—
AT10D_HUMAN	—	—	—	—	—	-2.04243
AT131_HUMAN	—	-2.69579	—	—	—	—
AT1A1_HUMAN	—	—	-1.89998	—	-2.36559	-2.06492
AT1A2_HUMAN	-1.73016	-1.84701	—	—	-0.762688	-1.58685
AT1B1_HUMAN	0.131014	-0.324565	0.178426	-0.771473	0.881532	-0.405464
AT1B4_HUMAN	-0.617995	—	-0.630475	—	-0.384148	-0.088691
AT2A1_HUMAN	-0.650776	-0.517399	-1.16865	-0.888393	-0.286861	-0.702969
AT2A2_HUMAN	-0.810359	-0.485319	-1.14272	-0.97474	-0.266571	-0.49556
AT2A3_HUMAN	-2.10373	-1.54461	—	—	-1.4546	-1.83654
AT2L2_HUMAN	—	—	-1.02044	—	-0.175953	—
AT5F1_HUMAN	-0.147063	0.142741	-0.604455	—	0.506759	0.396175
AT7L2_HUMAN	—	—	—	—	0.83444	—
ATAD1_HUMAN	—	-0.47574	—	—	—	—
ATAD5_HUMAN	0.298629	—	—	—	—	—
ATG2A_HUMAN	—	—	—	—	-0.855768	-1.64106
ATG4B_HUMAN	—	—	—	—	-1.72498	—
ATGA1_HUMAN	—	—	—	—	1.02651	—
ATP5H_HUMAN	1.51617	1.6228	1.00333	0.91545	1.7093	1.5539
ATP5I_HUMAN	1.69428	1.55427	1.11415	1.25299	0.792554	1.57769
ATP5J_HUMAN	1.7187	1.97774	1.05379	1.38405	2.1916	1.91117
ATP5L_HUMAN	-0.0543559	0.0179162	-0.223703	-0.307596	0.411974	0.0827048
ATP68_HUMAN	-0.898567	-0.932103	—	—	—	—
ATP6_HUMAN	—	-4.03388	—	—	—	—
ATPA_HUMAN	1.53628	1.69504	1.16454	1.25562	1.94856	1.74692
ATPB_HUMAN	0.970665	1.18831	0.451433	0.610753	1.4019	1.22357
ATPD_HUMAN	-0.578247	-0.312792	-0.628517	-0.462812	0.00376527	-0.312586
ATPF2_HUMAN	—	—	—	—	-0.318555	—
ATPG_HUMAN	1.19336	1.36759	0.645688	1.06782	1.36711	1.35273
ATPK_HUMAN	-0.88071	-0.311528	-1.45203	-1.25459	-0.162366	-0.419763
ATPMD_HUMAN	-0.126051	0.179769	-0.424823	-0.422952	0.273803	0.168832
AUHM_HUMAN	-1.64212	—	-1.88425	-1.68005	—	—
AZI2_HUMAN	—	0.957394	—	—	—	—
B2L13_HUMAN	-0.74162	—	—	—	-0.00233892	-0.642272
B2MG_HUMAN	—	—	-0.111931	—	—	—
B3AT_HUMAN	—	—	—	—	-2.54249	—
B3GN3_HUMAN	-2.36319	—	—	—	—	—
B4GT5_HUMAN	—	—	—	—	-1.95891	—
BACD2_HUMAN	—	—	—	—	1.3674	—
BACD3_HUMAN	—	—	—	—	—	0.114421
BAF_HUMAN	-0.317781	-0.290196	—	—	0.352429	-0.781396
BAG2_HUMAN	—	—	—	—	2.02951	—
BAG3_HUMAN	2.09081	2.22201	2.26768	1.42202	2.80841	2.69067
BBIP1_HUMAN	1.77738	—	—	—	—	—
BBS5_HUMAN	—	—	—	—	-0.510884	—
BCOR_HUMAN	—	—	—	—	0.300175	—
BFSP1_HUMAN	1.76154	—	—	—	—	—
BGH3_HUMAN	—	—	—	—	-1.09394	-1.42747
BIN1_HUMAN	0.586207	0.942775	—	—	1.77536	1.54428
BIP_HUMAN	—	0.766052	1.18463	—	1.78862	1.50239
BL1S5_HUMAN	—	—	—	—	1.91954	—
BLMH_HUMAN	-0.734429	-0.576827	-0.844295	—	0.202675	-0.595015
BLVRB_HUMAN	—	—	—	—	0.574127	—
BMP1_HUMAN	-0.639449	—	—	—	—	—
BORC7_HUMAN	—	—	—	—	2.59564	—
BPIA1_HUMAN	—	—	—	—	—	-4.12348
BRCA2_HUMAN	—	-0.248388	—	—	—	—
BRCC3_HUMAN	—	—	—	—	0.937693	—
BRD2_HUMAN	—	—	—	—	—	1.64768
BRE1A_HUMAN	1.95443	—	—	—	—	—
BROMI_HUMAN	-1.94934	-2.00519	—	—	—	—
BT1A1_HUMAN	-1.37501	—	—	—	—	—
BTBD1_HUMAN	—	—	—	—	-0.343773	—
BTBD6_HUMAN	—	—	—	—	-0.708169	—
BTBD9_HUMAN	—	—	—	—	-0.131767	—
BTBDA_HUMAN	1.42909	1.37969	1.42872	1.5122	1.74083	1.25242
BTBDG_HUMAN	—	—	—	—	-1.3418	—
BUB3_HUMAN	—	—	—	—	-0.378016	—
C1QBP_HUMAN	—	—	—	—	—	-0.308596
C1QC_HUMAN	—	—	—	—	-2.62042	—
C560_HUMAN	—	—	—	—	-3.84116	—
CA167_HUMAN	—	—	-0.227536	—	—	—
CAC1S_HUMAN	-3.37651	—	—	—	-2.14219	—
CACB1_HUMAN	—	—	—	—	0.659518	—
CAD13_HUMAN	-0.957058	—	-0.314371	—	-0.00311109	-0.390581
CAF17_HUMAN	—	—	—	—	-1.87451	—
CAH1_HUMAN	—	—	—	—	1.50712	—
CAH2_HUMAN	—	—	—	—	0.411073	—
CAH3_HUMAN	0.258999	0.244574	0.700868	-0.352648	0.962377	0.216923
CALL3_HUMAN	—	1.27614	—	—	1.69428	—
CALL5_HUMAN	1.03825	0.841654	1.0554	—	1.20156	1.39647
CALX_HUMAN	0.544891	0.837768	0.223047	-0.053253	1.46818	1.2274
CAN1_HUMAN	-1.79608	-1.35361	—	—	-0.85372	—
CAND2_HUMAN	-2.53746	—	—	—	-1.67659	-2.35981
CANT1_HUMAN	—	-1.2134	—	—	—	—
CAP2_HUMAN	-0.266899	—	0.0216529	—	0.934707	0.124383
CAPZB_HUMAN	0.91607	1.14584	0.536125	0.338825	1.28703	0.562404
CASPE_HUMAN	1.72734	1.6469	—	—	2.237	1.94923
CASQ1_HUMAN	0.27685	0.39979	-0.332369	-0.0327566	0.647484	0.284265
CASQ2_HUMAN	-0.287089	-0.218596	-0.472678	-0.65838	0.477224	0.0840562
CATA_HUMAN	0.341767	0.191349	0.155945	-0.461927	1.01499	0.380869
CATB_HUMAN	—	-0.514851	—	—	—	—
CATC_HUMAN	—	-1.72668	—	—	—	—
CATD_HUMAN	—	-1.15017	-1.70316	—	-1.0599	-1.44188
CATG_HUMAN	—	—	—	—	0.395358	—
CATL2_HUMAN	—	-0.008116	—	—	—	—
CAV3_HUMAN	—	—	—	—	-1.28596	—
CAVN1_HUMAN	—	—	—	—	2.82585	2.2816
CAVN4_HUMAN	—	—	4.42479	—	4.90888	4.61674
CAZA1_HUMAN	0.618885	—	—	—	1.1028	—
CAZA2_HUMAN	1.46006	1.51135	1.12817	1.40442	1.97302	1.22484
CBPA3_HUMAN	-0.805519	—	—	—	—	-0.070271
CBPA4_HUMAN	—	-0.676235	—	—	—	—
CBPB2_HUMAN	—	—	—	—	—	-1.46595
CBPC4_HUMAN	—	—	—	—	-1.26374	—
CBP_HUMAN	—	—	-0.0180297	—	—	—
CBX4_HUMAN	1.44569	—	—	—	—	1.62334
CC113_HUMAN	—	—	—	—	2.0013	—
CC127_HUMAN	—	—	—	—	1.05603	—
CC141_HUMAN	0.513646	—	—	—	—	0.226173
CC146_HUMAN	—	—	1.89605	—	2.79725	1.39361
CC150_HUMAN	—	—	—	—	—	1.492
CC160_HUMAN	—	2.55261	—	—	—	—
CC168_HUMAN	—	0.668462	—	—	—	—
CC175_HUMAN	0.964923	—	—	—	—	—
CCD18_HUMAN	—	—	—	—	1.66519	—
CCD22_HUMAN	—	—	—	—	1.35407	—
CCD80_HUMAN	—	0.327976	—	—	—	—
CCDC3_HUMAN	—	—	—	—	-0.189961	—
CCND1_HUMAN	—	—	—	—	-0.42618	—
CCR6_HUMAN	—	—	—	—	—	-2.80699
CCSE2_HUMAN	—	—	—	—	1.39093	—
CD36_HUMAN	-2.80802	—	-2.55404	—	—	-2.65339
CD59_HUMAN	—	—	—	—	-0.969738	-1.35328
CD5L_HUMAN	—	—	—	—	0.0549793	—
CD5R1_HUMAN	-0.606317	—	—	—	—	—
CDC16_HUMAN	—	—	—	—	-0.780021	—
CDC23_HUMAN	—	—	—	—	-1.47815	—
CDC6_HUMAN	—	-0.107915	—	—	—	—
CDK12_HUMAN	—	—	—	—	1.40071	—
CDK18_HUMAN	—	—	—	—	0.454863	—
CDK9_HUMAN	—	—	—	—	-1.31008	—
CDON_HUMAN	—	—	—	—	-0.833276	—
CDSN_HUMAN	1.39799	1.59306	0.639835	0.833966	1.98427	1.5239
CDT1_HUMAN	—	—	0.216834	—	0.455305	0.0216925
CE192_HUMAN	—	—	—	—	—	-0.80372
CE350_HUMAN	—	—	—	—	—	1.83275
CELA1_HUMAN	0.0877049	-0.102315	-0.223559	-0.233527	0.336021	-0.362804
CENPF_HUMAN	1.21798	1.18098	—	—	1.73211	—
CEP89_HUMAN	—	—	—	1.07243	—	—
CERK1_HUMAN	—	—	—	—	-0.611939	—
CERU_HUMAN	—	—	—	—	-0.0736597	—
CF410_HUMAN	—	—	1.28843	—	1.96583	—
CFA44_HUMAN	—	—	—	—	-0.68036	—
CFA57_HUMAN	—	0.270508	—	—	—	—
CFAI_HUMAN	—	-0.930092	—	—	—	-0.972187
CFLAR_HUMAN	—	—	—	—	0.0380748	—
CGAS_HUMAN	—	—	0.22183	—	—	—
CGL_HUMAN	-0.839213	—	—	—	—	—
CH082_HUMAN	—	—	—	—	-0.885861	—
CH089_HUMAN	—	—	1.50748	—	2.23969	1.75676
CHD3_HUMAN	—	—	—	—	0.591209	—
CHD6_HUMAN	0.337721	-0.0758813	-0.166495	-0.45589	0.695506	-0.361638
CHP1_HUMAN	0.770373	—	—	—	—	0.711111
CILP1_HUMAN	—	—	—	—	-0.0522953	-0.079837
CINP_HUMAN	—	—	—	—	—	0.209585
CIRBP_HUMAN	—	—	—	—	2.38902	—
CISD1_HUMAN	—	1.11427	—	—	—	1.01963
CISY_HUMAN	-1.76838	-1.49595	—	—	-1.43784	-1.59073
CJ067_HUMAN	—	—	—	—	1.98884	—
CK049_HUMAN	—	—	—	—	-1.47181	—
CK054_HUMAN	—	—	—	—	-1.57307	—
CK091_HUMAN	0.267852	0.280241	-0.185157	-0.242933	0.393689	0.202969
CKAP4_HUMAN	—	—	—	—	2.43929	—
CLAP1_HUMAN	—	—	—	—	0.252585	—
CLC2B_HUMAN	—	—	—	—	0.725064	—
CLCN6_HUMAN	—	—	—	-2.9994	—	-2.94073
CLD10_HUMAN	—	—	—	—	—	-2.93505
CLH1_HUMAN	—	—	—	—	-0.943057	—
CLH2_HUMAN	—	—	—	—	-1.84007	—
CLIP4_HUMAN	-0.644387	—	—	—	—	—
CLK3_HUMAN	—	1.56666	—	1.6127	—	—
CLSPN_HUMAN	—	2.61533	—	—	—	—
CLUS_HUMAN	—	—	0.402986	—	1.08916	0.269664
CLYBL_HUMAN	-1.64049	—	—	—	—	-1.58255
CMA1_HUMAN	—	—	—	—	—	-0.816023
CMBL_HUMAN	—	—	—	—	0.0439411	—
CMC1_HUMAN	0.111036	-0.256488	-1.30885	-0.41469	0.113246	-0.204378
CMC2_HUMAN	-1.19114	-1.94877	—	-1.85396	-1.34807	-1.76813
CNEP1_HUMAN	—	—	—	—	-1.63664	—
CO032_HUMAN	1.07421	1.24275	0.833706	0.761464	1.46247	1.01472
CO1A1_HUMAN	0.811938	1.23178	1.11867	0.312172	1.53438	1.78664
CO1A2_HUMAN	0.836206	1.15573	1.01688	0.467625	1.63526	1.57613
CO3A1_HUMAN	-0.0866662	-0.0836592	0.334789	-0.77872	0.632643	0.695887
CO3_HUMAN	—	—	—	—	0.163689	-1.32692
CO4A1_HUMAN	—	-1.82907	—	—	-1.10726	-1.29315
CO4A2_HUMAN	-0.948502	-0.969636	-1.00242	-1.4268	-0.370143	-0.523952
CO4A3_HUMAN	-2.41738	—	—	—	-1.80612	-1.98466
CO4A6_HUMAN	—	—	—	—	—	-2.24014
CO5A3_HUMAN	—	—	-1.30214	—	-0.922462	—
CO6A1_HUMAN	0.572806	0.777906	0.722401	-0.0906753	1.47076	1.48406
CO6A2_HUMAN	1.10821	1.34751	1.13298	0.586284	2.10221	1.96743
CO6A3_HUMAN	0.0363315	-0.00167827	0.173566	-0.591468	0.845501	0.784415
CO8A1_HUMAN	—	—	—	—	-2.52149	—
COA5_HUMAN	—	—	—	—	0.830011	—
COA7_HUMAN	0.349952	—	—	0.487072	—	—
COCA1_HUMAN	—	—	—	—	-0.570293	—
COEA1_HUMAN	-1.6535	—	—	—	-0.00139554	-1.51438
COF2_HUMAN	—	0.285279	0.607365	—	1.60938	—
COFA1_HUMAN	—	—	—	—	-1.81976	-1.95969
COG2_HUMAN	—	—	—	—	-0.0430772	—
COG8_HUMAN	—	—	—	—	-2.01399	—
COIA1_HUMAN	—	—	—	—	-0.647408	—
COMD3_HUMAN	—	—	—	—	-0.505642	—
COMT_HUMAN	—	—	—	—	-2.42184	-2.83699
COPA_HUMAN	—	-1.90307	—	—	—	—
COPB2_HUMAN	—	-0.988441	—	—	—	—
COPG1_HUMAN	-1.22364	—	—	—	—	—
COPG2_HUMAN	—	—	—	—	-0.971491	—
COPZ2_HUMAN	—	—	—	—	-1.10701	—
COQ4_HUMAN	—	—	—	—	-1.95155	—
COQ5_HUMAN	—	—	—	—	-0.804023	—
COQ6_HUMAN	—	—	—	—	-1.16545	—
COQ7_HUMAN	-1.02211	-1.18918	—	—	-0.759995	—
COQ8A_HUMAN	-0.00588649	-0.319755	-1.26007	-0.64055	0.388492	-0.920031
COQ9_HUMAN	0.041813	-0.352784	—	—	—	—
COR2A_HUMAN	0.122365	—	—	—	—	—
CORO6_HUMAN	—	—	-0.929259	—	-1.05199	-1.37583
COX2_HUMAN	-2.51908	-2.3277	-3.47805	-2.71298	-2.45991	-2.35434
COX41_HUMAN	1.91311	2.05524	1.00516	1.80097	1.80159	1.94491
COX5A_HUMAN	1.69898	1.79615	0.97356	1.22142	1.89576	1.67592
COX5B_HUMAN	1.54826	1.37889	0.521106	1.33158	1.9845	0.886302
COX6C_HUMAN	0.219651	0.287806	-0.174032	0.0123569	0.631463	0.260209
CP096_HUMAN	-0.250759	0.0105893	-0.188824	-0.460444	0.43291	0.0234108
CP26B_HUMAN	—	—	—	—	-1.82618	—
CP2J2_HUMAN	—	—	—	—	-1.58394	—
CP2S1_HUMAN	-2.79349	—	—	—	—	—
CPNS1_HUMAN	—	—	—	—	-0.942818	—
CPT1A_HUMAN	—	-0.823856	-1.07819	—	-0.57597	—
CPT1B_HUMAN	-1.01339	-1.17879	—	-1.57594	-0.658962	-1.21861
CPTP_HUMAN	—	—	—	—	-1.05894	—
CQ100_HUMAN	4.40464	—	—	—	4.66434	—
CQ10A_HUMAN	-1.13394	—	-0.551105	—	0.324676	-1.05298
CR021_HUMAN	1.15674	—	—	—	—	—
CRADD_HUMAN	—	—	—	—	-0.460589	—
CRNL1_HUMAN	—	—	—	—	0.183904	—
CRNN_HUMAN	—	3.05075	—	—	—	—
CRNS1_HUMAN	—	—	-2.93438	—	-1.72324	—
CRYAB_HUMAN	1.23445	1.05959	1.68635	0.545129	2.49212	1.84829
CS057_HUMAN	—	0.40781	—	—	—	—
CSAD_HUMAN	—	—	-1.95429	—	—	—
CSMD3_HUMAN	—	-1.8119	—	—	—	—
CSN6_HUMAN	—	—	—	—	-0.993078	—
CSN7A_HUMAN	—	—	—	—	1.01221	—
CSN8_HUMAN	—	—	—	—	-1.64561	—
CSPG2_HUMAN	—	-1.1228	—	—	—	-0.509681
CSRP3_HUMAN	1.10702	1.81987	—	—	2.06996	2.04271
CT194_HUMAN	—	-1.38305	—	—	—	-1.64692
CTHR1_HUMAN	—	-0.760038	—	—	—	—
CTU1_HUMAN	—	—	—	—	-2.02359	—
CUBN_HUMAN	—	—	-1.91289	—	—	—
CUL3_HUMAN	—	—	—	—	1.97394	0.910335
CUL4B_HUMAN	—	-0.413823	—	—	—	—
CUL7_HUMAN	—	-1.37084	-1.72435	-1.78982	—	-1.91575
CUTC_HUMAN	—	—	—	—	-0.354414	—
CX6B1_HUMAN	1.54697	1.58628	—	—	1.21231	1.56982
CX7A1_HUMAN	-0.260432	-0.199855	-1.54745	-0.51268	0.0087077	-0.335335
CX7A2_HUMAN	-0.349905	-0.404829	—	—	-0.257695	-0.44011
CY1_HUMAN	-1.29229	-1.44958	—	—	-1.13849	-1.25889
CYB5B_HUMAN	1.43982	1.49318	1.56471	1.18929	1.78114	1.39405
CYLC1_HUMAN	3.2077	—	—	—	—	—
CYTA_HUMAN	2.45087	2.18278	1.99228	1.8871	2.85253	2.43467
CYTB_HUMAN	—	—	—	—	1.4869	—
CYTC_HUMAN	—	—	—	—	-1.12175	—
CYTN_HUMAN	—	-0.660421	—	—	—	—
CYTSA_HUMAN	—	1.2011	—	—	—	1.24724
CYTS_HUMAN	—	-0.653508	—	—	—	—
D39U1_HUMAN	—	—	—	—	-1.30663	—
DAAF5_HUMAN	—	—	—	—	-2.33717	—
DACT2_HUMAN	0.205638	0.274685	—	0.326065	—	—
DAG1_HUMAN	—	—	—	—	-0.0748054	—
DAOA_HUMAN	—	1.6279	—	—	—	1.36403
DAPK2_HUMAN	—	—	—	—	0.822257	—
DAPK3_HUMAN	—	—	—	—	0.603045	—
DBF4B_HUMAN	0.0348932	—	-0.376002	-0.568601	0.422441	-0.307847
DC1I2_HUMAN	-0.01377	—	—	—	1.18349	—
DC1L1_HUMAN	—	—	—	—	-0.144366	—
DC2L1_HUMAN	—	—	—	-1.04579	—	-0.974559
DCA13_HUMAN	0.360791	0.31142	-0.207171	-0.08516	1.14081	0.397858
DCAF6_HUMAN	—	—	—	—	0.383643	—
DCAF7_HUMAN	—	—	—	—	-1.75988	-1.93579
DCD_HUMAN	1.21595	1.175	1.01174	0.942658	1.57753	1.33939
DCLK1_HUMAN	—	—	0.249503	—	—	—
DCMC_HUMAN	—	—	—	—	-1.04487	—
DCTN1_HUMAN	—	—	0.294705	—	0.595285	0.0765382
DCTN2_HUMAN	—	—	—	—	—	1.36533
DCTN4_HUMAN	—	—	0.184673	—	0.73308	—
DCTN6_HUMAN	—	—	—	—	—	-0.935063
DCUP_HUMAN	—	—	—	—	-1.72066	—
DCXR_HUMAN	—	—	-0.734867	—	-0.0218119	-1.2076
DDB1_HUMAN	—	—	—	—	—	-1.56036
DDHD2_HUMAN	—	—	-0.850844	—	—	—
DDR2_HUMAN	-1.93358	-2.22249	-2.03167	-1.88078	-1.10444	-2.0896
DDT4L_HUMAN	—	—	—	—	-0.711954	—
DDX24_HUMAN	—	—	0.724352	—	—	—
DDX3X_HUMAN	—	—	—	—	0.895908	—
DDX56_HUMAN	—	—	—	—	-1.05939	—
DDX6_HUMAN	—	—	—	—	-0.728304	—
DEFM_HUMAN	—	—	—	—	-0.619279	—
DEN2A_HUMAN	-0.00436941	-0.425833	0.0176514	0.062136	0.334974	-0.447055
DEND_HUMAN	—	—	1.46367	—	1.99222	—
DEOC_HUMAN	—	—	—	—	-0.290418	—
DERM_HUMAN	-1.04902	—	—	—	-0.178858	-0.0829145
DESM_HUMAN	3.96909	4.08767	4.18781	3.56192	4.98199	4.62527
DESP_HUMAN	1.92308	2.06346	1.53131	1.72979	2.42303	2.21757
DGKD_HUMAN	—	—	—	—	0.348198	—
DHB12_HUMAN	—	-1.74926	-1.55844	—	-0.915503	-0.865513
DHB4_HUMAN	—	-0.721717	—	—	-0.795161	-1.01438
DHB7_HUMAN	—	—	—	—	-0.607425	—
DHB8_HUMAN	—	—	—	—	-0.60227	—
DHDDS_HUMAN	—	—	—	—	-0.229298	—
DHE3_HUMAN	—	—	—	—	-0.755371	—
DHR11_HUMAN	—	—	—	—	—	-0.219466
DHRS7_HUMAN	-2.26621	—	-2.36429	—	-1.94489	-1.86589
DHSD_HUMAN	-2.87937	—	—	—	-2.15396	—
DHX30_HUMAN	-0.633345	—	—	—	—	—
DHYS_HUMAN	—	—	—	—	-0.373297	—
DLDH_HUMAN	-1.1914	-1.12825	-0.567183	—	-0.547935	—
DMD_HUMAN	0.791332	0.582151	0.497869	—	2.03556	1.56718
DMKN_HUMAN	—	-0.21403	—	—	—	—
DMP46_HUMAN	—	1.2766	—	—	—	—
DMPK_HUMAN	—	—	—	—	-2.18777	—
DNJA2_HUMAN	0.369493	0.43265	—	—	—	0.547145
DNJA4_HUMAN	0.540252	—	—	—	1.05482	1.06956
DNJB2_HUMAN	—	—	1.62687	—	2.31713	0.987077
DNJB4_HUMAN	0.314743	—	1.51261	—	1.41099	1.03469
DNJB5_HUMAN	—	—	—	—	0.576581	—
DNJB6_HUMAN	0.754072	—	—	—	2.1405	0.941296
DNM3A_HUMAN	—	0.289512	—	—	—	—
DNPEP_HUMAN	—	—	—	—	-1.27717	—
DNSL1_HUMAN	—	—	—	—	-1.34085	—
DOCK4_HUMAN	-1.42689	—	-1.55901	-1.71195	—	—
DOK5_HUMAN	—	—	—	—	1.24736	—
DPH1_HUMAN	—	—	—	—	-0.236492	—
DPH2_HUMAN	—	—	—	—	-2.15848	—
DPM1_HUMAN	—	—	—	—	-1.48781	—
DPOD2_HUMAN	—	—	—	—	-1.1987	—
DPOLL_HUMAN	—	—	—	—	—	-0.50837
DPTOR_HUMAN	—	—	—	—	1.20816	—
DR9C7_HUMAN	—	-1.46364	—	—	—	—
DRC6_HUMAN	—	—	—	—	-0.857676	—
DRG1_HUMAN	—	—	—	—	-0.940519	—
DRG2_HUMAN	—	—	—	—	-0.758294	—
DRS7B_HUMAN	-1.09524	-0.907463	—	—	-0.443318	-1.13018
DRS7C_HUMAN	-1.44472	-1.37865	—	-1.708	-1.16406	-1.48927
DS13A_HUMAN	—	—	—	—	-1.31336	—
DSC1_HUMAN	0.499905	0.667032	—	-0.563266	0.829206	0.941551
DSC3_HUMAN	-0.56439	-0.262237	—	-0.480126	0.0579524	-0.521696
DSE_HUMAN	-0.174462	0.00786655	-0.46685	-0.517539	0.0995607	-0.35534
DSG1_HUMAN	0.122898	0.238458	-0.0309022	-0.307754	0.740054	0.571558
DTD1_HUMAN	1.18042	—	—	—	—	—
DUS16_HUMAN	—	-0.0629087	—	—	—	—
DUS1_HUMAN	—	—	—	—	-1.02774	—
DUS23_HUMAN	—	—	-0.792097	—	—	—
DUS26_HUMAN	-1.37596	—	-0.996987	—	0.12097	-0.796634
DUS27_HUMAN	1.23009	1.46735	—	—	3.15913	1.32944
DUS3_HUMAN	—	—	—	—	-0.331008	—
DYH17_HUMAN	—	—	—	—	—	-2.40447
DYHC1_HUMAN	-1.70527	-1.50575	-0.72294	—	0.403686	-0.710304
DYHC2_HUMAN	—	—	—	—	—	-2.15937
DYSF_HUMAN	-0.785673	-1.16043	-0.280634	-1.35383	0.202174	0.0058476
E2F6_HUMAN	—	—	—	—	1.1394	—
EAA1_HUMAN	-2.88797	—	—	-3.15055	—	—
ECH1_HUMAN	-0.0203049	—	0.293079	—	1.33386	-0.386565
ECHA_HUMAN	0.788501	0.770461	0.263085	0.477248	1.05289	0.699313
ECHB_HUMAN	-0.231295	-0.354073	-0.567773	-0.443609	0.172223	-0.229728
ECHD1_HUMAN	—	—	—	—	-0.321289	—
ECHM_HUMAN	—	—	—	—	-0.131774	—
ECM1_HUMAN	—	0.494224	—	—	—	0.731392
EF1A2_HUMAN	—	—	—	—	—	0.454766
EF1D_HUMAN	—	0.975482	—	—	—	—
EF1G_HUMAN	-0.876313	—	—	—	0.116446	—
EF2_HUMAN	-0.153766	-0.320623	-0.613108	-0.9592	0.219023	-0.387685
EFCB6_HUMAN	—	—	-0.948061	—	—	—
EFL1_HUMAN	-0.674026	—	—	—	—	-0.218676
EFTU_HUMAN	-0.86258	-1.1442	-0.70965	-1.25478	0	-0.48245
EGLN3_HUMAN	—	—	—	—	-0.36454	—
EI2BG_HUMAN	—	—	—	—	—	-0.750896
EIF3E_HUMAN	—	—	—	—	-0.68642	—
EIF3F_HUMAN	—	—	—	—	-0.462501	—
EIF3H_HUMAN	—	—	—	—	0.628593	—
EIF3I_HUMAN	—	—	—	—	-0.121311	—
EIF3K_HUMAN	—	—	—	—	-0.46175	-1.4219
EIF3L_HUMAN	—	—	—	—	-1.34429	—
ELNE_HUMAN	—	-2.20932	—	—	—	—
ELN_HUMAN	-4.42076	—	—	—	-3.34707	-3.57696
ELOC_HUMAN	—	—	—	—	-0.249094	—
ELP3_HUMAN	—	—	—	—	-0.472008	—
ELP5_HUMAN	—	—	—	—	-1.21865	—
ELP6_HUMAN	—	—	—	—	-1.48654	—
EMC2_HUMAN	—	—	—	—	0.951045	—
EMC3_HUMAN	—	—	—	—	-3.3577	—
EMD_HUMAN	—	—	—	—	0.362863	—
EMIL1_HUMAN	—	—	—	—	0.564016	-0.0629896
ENAH_HUMAN	—	—	—	—	2.37411	1.94049
ENDD1_HUMAN	-2.68311	-2.48358	—	—	-2.10643	-2.13748
ENOA_HUMAN	0.915493	1.0275	0.22576	0.407082	1.36257	0.734212
ENOB_HUMAN	0.432227	0.729329	0.0281582	-0.18212	0.933228	0.412489
ENOG_HUMAN	—	—	—	-1.41506	-1.16361	-1.00617
ENPL_HUMAN	—	—	—	1.25589	—	—
EPB42_HUMAN	—	—	—	—	-0.650337	—
EPDR1_HUMAN	—	—	—	—	-1.3166	—
EPIPL_HUMAN	—	-1.43966	—	—	—	—
ERCC2_HUMAN	—	—	—	—	-1.53432	—
ERCC6_HUMAN	-0.209578	—	—	—	—	—
ERGI1_HUMAN	—	—	—	—	—	-2.26303
ERGI3_HUMAN	-0.549663	—	—	—	0.166407	-0.40551
ERI3_HUMAN	—	—	—	—	-2.1551	—
ERLN2_HUMAN	-0.452995	-0.384999	—	—	0.0637852	-1.01062
ERP44_HUMAN	—	—	—	—	-1.36288	—
ERR2_HUMAN	-0.582668	—	—	—	—	—
EST2_HUMAN	—	—	-1.4801	—	—	—
ESYT1_HUMAN	—	-1.76788	—	—	-0.566265	-0.858087
ETFA_HUMAN	—	—	-0.887167	—	0.125479	—
ETFD_HUMAN	-0.776437	-0.986238	—	-1.41613	—	-1.56629
ETHE1_HUMAN	—	—	—	—	-0.950863	—
EURL_HUMAN	—	—	—	0.980868	—	—
EXOC4_HUMAN	—	-0.830108	—	—	—	—
EXOS2_HUMAN	—	—	—	—	-0.404533	—
EXOS6_HUMAN	—	—	—	—	-0.876464	—
EXOSX_HUMAN	—	-0.346645	—	—	—	—
F110C_HUMAN	—	—	—	1.06635	1.59421	1.17899
F162A_HUMAN	—	0.778353	—	—	—	—
F16P2_HUMAN	—	—	—	—	-0.418017	—
F71E2_HUMAN	—	-0.065951	—	—	—	—
F8I2_HUMAN	—	—	—	—	-2.33187	—
FA53A_HUMAN	—	—	1.34948	—	—	—
FA83D_HUMAN	—	-0.223624	—	—	—	—
FABP5_HUMAN	2.0708	2.00048	—	1.94748	1.94038	2.14466
FABPH_HUMAN	—	—	-0.10719	—	—	—
FAH2A_HUMAN	—	—	-1.84217	—	—	—
FAHD1_HUMAN	—	-1.06336	—	—	—	—
FAKD2_HUMAN	—	—	—	—	-1.22481	—
FAKD5_HUMAN	—	—	—	—	-1.5371	—
FANCL_HUMAN	—	—	—	—	-1.64525	—
FANCM_HUMAN	—	-0.361033	—	—	—	—
FBLN2_HUMAN	—	—	—	—	-0.126615	-0.332669
FBLN3_HUMAN	—	—	—	—	0.508347	—
FBLN5_HUMAN	-1.03869	—	—	—	0.170078	-0.668064
FBN1_HUMAN	0.126713	0.28241	0.149594	—	1.0903	1.01071
FBX32_HUMAN	-0.373302	—	—	—	0.968048	—
FBX40_HUMAN	—	—	-0.119309	—	0.297965	—
FBX43_HUMAN	—	1.14181	—	—	—	—
FBX50_HUMAN	-0.140106	-0.418706	—	—	0.360796	-0.0404911
FBXL3_HUMAN	—	—	—	—	-0.886493	—
FEM1A_HUMAN	—	—	—	—	-0.282946	—
FETUA_HUMAN	—	—	—	—	-0.338322	—
FGF16_HUMAN	—	0.0103539	-0.0969797	-0.227439	0.741678	-0.0317404
FGF6_HUMAN	—	—	-1.55761	—	—	—
FGOP2_HUMAN	1.61915	—	—	—	—	—
FHL1_HUMAN	1.30742	1.71409	1.19983	0.98055	1.96324	1.72806
FHL3_HUMAN	0.607515	1.0547	0.473388	-0.030663	1.08831	0.491851
FHOD1_HUMAN	—	—	—	—	-0.143178	-1.01448
FIBA_HUMAN	—	—	0.912726	—	1.39341	0.688212
FIBB_HUMAN	—	0.364354	0.652071	—	1.28036	1.23718
FIBG_HUMAN	—	-0.662423	-0.606459	—	-0.0395388	-0.6781
FIBP_HUMAN	—	—	—	—	-1.46255	—
FIL1L_HUMAN	—	1.55613	—	—	—	—
FILA2_HUMAN	3.539	3.90639	3.43394	2.66179	4.1315	3.71302
FINC_HUMAN	—	—	-0.500444	—	0.529967	0.163639
FIS1_HUMAN	—	—	-0.126069	-1.0795	0.172364	-1.00396
FITM1_HUMAN	-3.19161	-3.57819	—	-4.08145	-3.32888	-3.66571
FLII_HUMAN	—	—	—	—	-0.266616	—
FLIP1_HUMAN	—	—	1.52412	—	—	—
FLNA_HUMAN	—	-1.0858	—	—	—	—
FLNB_HUMAN	-1.00098	-1.69051	-0.789174	—	—	—
FLNC_HUMAN	1.14849	1.47725	1.66868	0.766964	2.03368	1.71681
FLOT1_HUMAN	—	—	1.59366	—	2.21684	0.901188
FMOD_HUMAN	—	—	—	—	-1.69374	—
FN3K_HUMAN	—	—	—	—	-0.73902	—
FND3A_HUMAN	-0.867714	-0.341092	-0.775019	-0.527497	-0.31184	-0.930161
FNIP1_HUMAN	—	—	—	—	0.129608	—
FOLC_HUMAN	—	—	—	—	-1.25118	—
FOXB1_HUMAN	—	-0.814245	—	-1.15508	—	—
FRYL_HUMAN	-1.9062	-1.95221	-1.85184	—	-0.905875	-1.60538
FSD2_HUMAN	—	—	0.0494273	—	—	—
FSIP2_HUMAN	—	—	—	—	-0.164318	—
FUND2_HUMAN	-0.128776	-0.345718	—	—	0.526876	-0.328577
FXL15_HUMAN	—	—	-1.80601	—	-1.29538	—
FXL22_HUMAN	—	—	—	—	0.0838129	—
FYCO1_HUMAN	—	—	—	—	1.38568	—
FZR1_HUMAN	—	—	—	—	0.223551	—
G2E3_HUMAN	—	—	—	—	-0.932366	—
G3P_HUMAN	1.04121	1.35335	0.703473	0.504739	1.49909	1.27073
G6PI_HUMAN	-1.0389	—	—	—	—	-0.80505
GA45A_HUMAN	—	—	—	—	-1.34283	—
GABPA_HUMAN	—	0.235256	—	—	—	—
GAK1B_HUMAN	—	—	—	—	-0.259055	—
GALD1_HUMAN	—	—	—	—	-2.012	—
GALT_HUMAN	—	—	—	—	0.158623	—
GAMT_HUMAN	—	—	—	—	-0.524774	—
GAN_HUMAN	—	—	—	—	-1.15795	—
GBB1_HUMAN	—	—	—	—	-0.3725	—
GBB2_HUMAN	—	—	-0.325674	—	0.0562775	—
GBRR1_HUMAN	—	—	—	—	—	-1.84852
GCC2_HUMAN	—	—	—	—	—	1.96388
GCSP_HUMAN	-0.926582	-0.889624	—	—	-0.722736	-1.40293
GCYB2_HUMAN	—	-0.818185	—	—	—	—
GDE_HUMAN	-0.278891	-0.23927	-1.04235	-0.825469	0.116679	-0.317183
GDPD4_HUMAN	—	—	—	—	—	-2.80798
GELS_HUMAN	0.579484	0.829108	0.549195	0.0814122	1.23876	0.947117
GFPT1_HUMAN	—	—	—	—	-0.198368	—
GGCT_HUMAN	—	-0.0335778	0.347551	—	1.03283	0.2443
GGH_HUMAN	—	-1.6977	—	—	—	—
GIMA1_HUMAN	—	-0.17309	—	—	—	—
GLCM_HUMAN	—	-1.9078	—	—	—	-1.72664
GLE1_HUMAN	0.568388	0.630015	—	—	1.45872	0.338282
GLGB_HUMAN	—	—	—	—	-0.380467	—
GLNA_HUMAN	—	—	—	—	0.388652	—
GLO2_HUMAN	—	—	—	—	0.251316	—
GLYC_HUMAN	—	—	—	—	-0.0849237	—
GLYG_HUMAN	-0.685669	-0.492693	-1.63713	-1.01212	-0.559851	-1.07847
GLYM_HUMAN	—	—	—	—	-0.539055	—
GMPPA_HUMAN	—	—	-1.25562	—	-1.08892	—
GMPPB_HUMAN	—	—	—	—	-1.89671	—
GMPR1_HUMAN	—	—	—	—	-0.177671	—
GNL3L_HUMAN	—	—	—	—	1.18949	—
GOPC_HUMAN	—	—	—	—	1.63006	—
GP155_HUMAN	-3.8277	—	—	—	—	—
GP156_HUMAN	-0.971061	—	—	—	—	—
GPAN1_HUMAN	—	—	—	—	0.88993	—
GPC1_HUMAN	—	—	—	—	0.179455	—
GPN3_HUMAN	—	—	—	—	-1.65738	—
GRAP1_HUMAN	—	1.8388	—	—	—	—
GRCR1_HUMAN	—	—	—	—	1.24379	—
GRHPR_HUMAN	—	—	—	—	-1.42563	—
GRID2_HUMAN	—	—	—	—	-1.86341	—
GRN_HUMAN	—	-0.178589	—	—	—	—
GRP75_HUMAN	0.391442	0.535547	0.773652	—	—	0.67486
GRPE2_HUMAN	—	—	—	—	0.359773	—
GSDMA_HUMAN	-1.03547	-0.478934	—	—	—	—
GSHR_HUMAN	—	—	—	—	-0.427346	—
GSTM4_HUMAN	—	—	—	—	-0.79522	—
GSTO1_HUMAN	—	—	—	—	-0.689002	—
GSTT1_HUMAN	—	—	—	—	-2.36012	—
GTPB8_HUMAN	—	—	—	—	-0.824472	—
GTR5_HUMAN	-3.92949	—	—	—	—	—
GTR7_HUMAN	—	—	—	—	-3.30971	—
GUC2F_HUMAN	—	-2.18744	-2.17065	-2.53004	-1.61808	—
GUCD1_HUMAN	—	—	—	—	-1.25421	—
GYS1_HUMAN	-0.511331	-0.220163	-0.495383	-1.07626	-0.0461467	-0.697686
GYS2_HUMAN	-0.846672	-1.03446	-0.601974	-1.32197	-0.440733	-1.10394
H15_HUMAN	—	—	2.78726	—	—	—
H2AY_HUMAN	—	—	—	—	0.248487	—
H33_HUMAN	1.66394	—	—	—	—	1.64755
HAP28_HUMAN	—	4.14534	—	—	—	4.29853
HAUS2_HUMAN	—	—	—	—	-0.742259	—
HAX1_HUMAN	-0.00759207	—	—	—	0.96873	-0.110038
HBA_HUMAN	0.767358	0.943125	0.530677	0.342344	2.0765	1.12135
HBB_HUMAN	0.652827	0.917624	0.532866	0.2541	1.94348	1.17129
HBD_HUMAN	—	-0.808823	-0.851063	—	0.985554	-0.303458
HBP1_HUMAN	—	—	—	—	0.563926	—
HCD2_HUMAN	—	—	—	—	-1.16365	—
HCDH_HUMAN	0.277635	-0.142723	—	—	—	—
HCLS1_HUMAN	—	2.17322	—	—	—	—
HDAC3_HUMAN	—	—	—	—	-1.97695	—
HECD2_HUMAN	—	—	—	—	-1.6206	—
HEM1_HUMAN	—	—	—	—	-0.483217	—
HEM2_HUMAN	—	-1.69168	—	—	-1.09121	—
HEMH_HUMAN	—	—	—	—	-0.479278	—
HEMO_HUMAN	—	—	—	—	-0.30636	—
HEPS_HUMAN	-1.56715	—	—	—	-0.90133	—
HEXD_HUMAN	—	—	—	—	-2.38258	—
HHATL_HUMAN	-3.29811	-3.23474	-3.90097	-3.68255	-2.99417	-3.08966
HIKES_HUMAN	—	—	-3.73854	—	-3.10873	—
HMGX3_HUMAN	—	-0.396728	—	—	—	—
HNRH2_HUMAN	—	—	—	—	0.719233	—
HNRH3_HUMAN	—	—	—	—	0.746198	—
HNRPM_HUMAN	—	—	—	—	—	-0.283699
HOOK3_HUMAN	—	1.39419	—	—	—	—
HORN_HUMAN	3.42239	3.54253	3.13785	2.55719	3.89823	3.75562
HP1B3_HUMAN	—	—	—	—	2.57217	—
HPRT_HUMAN	—	—	—	—	-2.09216	—
HPS1_HUMAN	—	—	—	—	-1.78252	—
HPT_HUMAN	—	—	—	—	0.346272	—
HRG_HUMAN	2.03354	—	—	—	1.72057	—
HS105_HUMAN	0.119242	0.897627	—	—	0.745262	0.902429
HS90A_HUMAN	0.971156	—	1.09634	—	1.36903	1.09587
HS90B_HUMAN	0.338463	0.304928	—	—	1.24297	1.09667
HSP72_HUMAN	1.14033	1.36357	1.43825	1.05449	1.952	1.51116
HSP7C_HUMAN	1.41032	1.70065	1.49789	0.579488	2.13545	2.0188
HSPB1_HUMAN	1.18486	1.28409	1.86915	0.951328	2.40206	1.74684
HSPB2_HUMAN	—	—	—	—	0.49517	—
HSPB3_HUMAN	—	—	-0.316927	—	0.349744	—
HSPB6_HUMAN	-1.21808	-1.46075	-1.09067	—	0.0116166	-0.773812
HSPB7_HUMAN	1.10663	1.20071	1.76399	0.501838	2.3118	1.74659
HSPB8_HUMAN	—	—	—	—	0.514618	0.272875
HTR5B_HUMAN	—	-2.49605	—	—	—	-2.48489
HTRA1_HUMAN	—	—	—	—	—	-0.546025
HUS1_HUMAN	-1.10602	-1.38525	-1.64381	-1.58128	-1.0878	-1.47797
HUTH_HUMAN	-1.38017	—	—	—	—	—
HXK1_HUMAN	-0.994866	—	-0.467338	—	-0.366158	-0.93693
HYCCI_HUMAN	—	—	—	—	-0.169416	—
HYDIN_HUMAN	-2.15696	-1.45274	-1.88086	-2.04743	—	-1.56048
HYEP_HUMAN	-1.87418	—	—	—	-1.06748	-1.44696
I12R2_HUMAN	—	—	—	—	-1.09401	-1.13043
I5P1_HUMAN	—	—	—	—	-0.625524	—
IC1_HUMAN	—	—	—	—	-0.883474	—
ICMT_HUMAN	—	—	—	—	—	-3.88156
IDE_HUMAN	-0.745785	-0.95524	—	-0.5773	-0.530318	—
IDH3A_HUMAN	-1.43928	-1.19619	—	—	—	-1.28465
IDH3B_HUMAN	—	—	—	—	-0.0330795	—
IDH3G_HUMAN	—	—	—	—	-0.562914	-0.715803
IDHC_HUMAN	—	-0.346597	—	—	0.271174	—
IDHP_HUMAN	0.90174	0.887232	0.47125	0.34169	1.37616	0.811612
IDI2_HUMAN	—	—	—	—	0.934348	—
IER5_HUMAN	—	—	0.242531	—	1.32344	0.33597
IF2A_HUMAN	—	—	0.89652	—	1.24149	—
IF4A2_HUMAN	—	—	—	—	-0.688777	—
IF4E2_HUMAN	—	—	—	—	0.761604	—
IF4H_HUMAN	—	0.832156	—	—	0.866479	—
IF6_HUMAN	—	—	-0.827879	—	-0.661175	—
IFFO1_HUMAN	—	—	0.815779	—	1.28142	0.331134
IFIT1_HUMAN	—	—	—	—	0.181358	—
IFT74_HUMAN	—	—	—	—	1.68433	—
IGHA1_HUMAN	0.226028	0.214905	-0.391971	—	0.826968	0.142155
IGHG1_HUMAN	0.26373	1.14404	—	—	1.74675	1.2849
IGHG2_HUMAN	—	—	—	—	0.951643	—
IGHG3_HUMAN	—	—	—	—	1.0624	—
IGJ_HUMAN	1.23049	0.882647	—	—	—	0.924625
IGKC_HUMAN	3.51815	3.58301	3.25724	2.39188	4.15728	3.6967
IGLL5_HUMAN	—	-0.0708877	—	—	0.0968189	—
IGS22_HUMAN	—	—	0.508922	—	0.719103	0.569469
IL32_HUMAN	—	—	—	—	-0.2495	—
IL33_HUMAN	0.23173	—	—	—	0.905104	—
IL37_HUMAN	—	-0.388363	—	—	—	—
ILF2_HUMAN	—	—	—	—	-0.327294	—
ILVBL_HUMAN	—	—	-2.56297	—	-2.1457	—
IMB1_HUMAN	—	—	—	—	—	-1.56676
IMDH2_HUMAN	—	-1.02201	—	—	-0.934561	—
IMP4_HUMAN	—	—	—	—	0.894247	—
INKA2_HUMAN	—	—	—	0.812162	—	—
INP5K_HUMAN	—	—	—	—	-2.52219	—
INT11_HUMAN	—	—	—	—	-0.971419	—
INT1_HUMAN	—	-2.52997	—	—	—	—
INT3_HUMAN	—	-1.86304	—	—	—	—
INVO_HUMAN	—	3.15507	—	3.13838	—	3.45808
IP6K3_HUMAN	—	—	—	—	0.605126	—
IPO5_HUMAN	—	—	—	-2.33155	-1.45437	—
IPO8_HUMAN	-2.00015	-2.12974	—	-2.34179	-1.7643	-2.35923
IPSP_HUMAN	—	—	—	—	-0.924939	—
ISOC2_HUMAN	—	—	—	—	-1.99839	—
ITA11_HUMAN	-1.59178	—	—	—	—	—
ITA1_HUMAN	—	-1.28883	—	—	—	—
ITAX_HUMAN	—	—	—	—	—	-1.42928
ITB1_HUMAN	—	—	—	—	-0.100096	0.127433
ITIH2_HUMAN	—	—	—	—	-1.18157	—
ITPR1_HUMAN	-1.59061	—	—	—	—	—
ITSN1_HUMAN	—	—	—	—	0.565898	—
JAK1_HUMAN	—	—	—	—	-0.875953	—
JMJD4_HUMAN	—	—	—	—	-1.9262	—
JMJD7_HUMAN	—	—	—	—	-2.2051	—
JPH1_HUMAN	—	—	—	—	—	0.88025
JPH2_HUMAN	0.557353	—	—	—	0.7912	—
JSPR1_HUMAN	2.95018	3.05577	—	2.5834	3.38381	3.04347
K0408_HUMAN	—	—	—	—	2.36994	—
K1586_HUMAN	—	-1.17401	—	—	—	—
KAD1_HUMAN	0.941648	1.37351	1.56587	0.759602	1.79025	1.39893
KAPCA_HUMAN	—	—	—	—	-0.894185	—
KATL2_HUMAN	—	—	—	—	—	-0.379741
KAZRN_HUMAN	1.33362	1.61195	—	—	2.25825	2.03975
KBTB2_HUMAN	—	—	—	—	-1.87988	—
KBTB7_HUMAN	—	—	—	—	-0.996053	—
KBTBC_HUMAN	—	—	—	—	-1.09654	—
KC1A_HUMAN	—	—	—	—	-0.577976	—
KCC2A_HUMAN	0.435163	0.0777786	-0.301417	-0.302229	1.17216	0.688012
KCC2B_HUMAN	-1.11905	—	—	—	-0.307193	-0.964421
KCC2D_HUMAN	-0.144001	-0.333685	0.0203918	—	0.771479	0.586547
KCD19_HUMAN	—	-1.40459	-1.35461	-1.25571	-0.44651	-1.05014
KCMF1_HUMAN	—	—	—	—	0.917005	—
KCNG1_HUMAN	-1.06192	-1.03129	-1.42202	—	-1.18355	-1.37056
KCNK2_HUMAN	—	—	—	—	-1.79936	—
KCRB_HUMAN	—	—	—	—	—	-0.706979
KCRM_HUMAN	2.11541	2.39647	1.84562	1.87233	2.54431	2.26711
KCTD5_HUMAN	—	—	—	—	0.325674	—
KEAP1_HUMAN	—	—	-0.842858	—	-0.28995	—
KHDR3_HUMAN	—	—	—	—	1.08764	—
KHNYN_HUMAN	—	—	—	—	-0.0325536	—
KI26A_HUMAN	—	-0.473763	—	—	—	—
KIF15_HUMAN	—	1.6304	—	—	1.43437	—
KIF22_HUMAN	—	0.00167827	—	-0.174255	—	—
KLD8B_HUMAN	—	—	—	—	-0.990342	—
KLDC2_HUMAN	—	—	—	—	-1.49275	—
KLF6_HUMAN	—	—	—	—	1.65031	—
KLH21_HUMAN	—	—	-1.94083	—	-0.989062	—
KLH22_HUMAN	—	—	—	—	-0.0615751	—
KLH24_HUMAN	—	—	-1.71791	—	-0.395486	-1.24954
KLH30_HUMAN	—	—	-1.03612	—	-0.313543	—
KLH33_HUMAN	—	—	—	—	-2.21646	—
KLH34_HUMAN	—	—	—	—	-0.878991	—
KLH38_HUMAN	—	—	—	—	-1.54836	—
KLH40_HUMAN	-0.421355	-0.291397	-0.554243	-1.51087	0.390193	0.0355039
KLH41_HUMAN	-0.29656	0.136862	-0.426983	-0.528316	0.366418	0.182743
KLK7_HUMAN	—	-0.180615	—	—	—	—
KNG1_HUMAN	—	—	—	—	0.448915	—
KNL1_HUMAN	—	—	—	—	—	-0.372025
KPB1_HUMAN	—	-1.75399	—	—	—	—
KPBB_HUMAN	-2.02576	-1.74456	—	—	-0.60853	-1.90254
KPYM_HUMAN	0.638059	0.86462	0.263668	0.518081	1.21885	0.688359
KV311_HUMAN	—	—	—	—	-1.97076	—
LACRT_HUMAN	—	-0.210789	—	—	—	—
LAMA2_HUMAN	-0.144572	—	—	-0.716879	1.29146	0.610213
LAMA4_HUMAN	—	—	—	—	—	-0.734944
LAMB1_HUMAN	-0.202981	—	—	—	1.20793	0.079717
LAMB2_HUMAN	0.720933	0.373208	0.659747	-0.439756	1.75065	1.24067
LAMC1_HUMAN	0.914057	-0.0940141	0.729859	—	1.91073	1.47159
LAMP1_HUMAN	-1.19644	—	-0.624158	—	0.0194924	-0.920631
LAMP2_HUMAN	—	-1.56001	—	—	-0.736447	-1.62546
LASP1_HUMAN	—	—	—	—	0.70333	0.550442
LCLT1_HUMAN	—	—	—	—	-2.13675	—
LCN1_HUMAN	—	-0.267362	—	—	—	-0.0224822
LDB3_HUMAN	1.45095	1.68524	1.06687	1.21759	1.78777	1.65817
LDH6B_HUMAN	—	—	—	—	-2.47894	—
LDHA_HUMAN	-1.07478	-1.01942	-1.32903	-1.64979	-0.645651	-1.12684
LDHB_HUMAN	—	-1.76674	-1.30489	—	-1.13263	-2.03411
LEG1_HUMAN	-1.7422	—	—	—	-1.19542	—
LEG3_HUMAN	—	—	—	—	-0.400041	—
LEG7_HUMAN	-0.0598779	0.217605	-0.360329	-0.267303	0.694566	0.458379
LFNG_HUMAN	-2.04567	—	—	—	—	—
LIMC1_HUMAN	—	—	—	—	1.03946	—
LIS1_HUMAN	—	—	—	—	1.26396	—
LMCD1_HUMAN	0.473548	—	—	—	—	—
LMNA_HUMAN	3.75203	3.66419	3.84922	3.27956	4.46562	4.30004
LMNB2_HUMAN	—	—	—	—	2.34856	—
LMO7_HUMAN	—	—	—	—	1.76458	0.651127
LMOD2_HUMAN	—	2.14075	2.56201	1.58717	2.969	2.3415
LMOD3_HUMAN	2.09749	2.11134	2.13412	2.0249	2.81712	2.18663
LORF1_HUMAN	1.82389	—	—	—	—	1.88182
LORI_HUMAN	—	-1.52103	—	—	-1.60395	—
LR14B_HUMAN	—	—	-1.94212	—	0.0769392	—
LRC15_HUMAN	—	—	-2.65429	—	—	—
LRC27_HUMAN	—	—	—	0.16404	—	—
LRC39_HUMAN	-1.17145	-1.10829	—	—	-0.52798	—
LRC47_HUMAN	—	—	—	—	-0.754556	—
LRCC1_HUMAN	1.39555	1.40875	—	—	—	—
LRMP_HUMAN	—	—	0.794595	—	—	—
LRP2_HUMAN	-1.20009	—	-1.94496	-1.57966	—	-1.52857
LRRF2_HUMAN	—	—	—	—	3.32003	2.70346
LS14A_HUMAN	—	—	—	—	1.01029	—
LSM4_HUMAN	—	—	—	—	0.894976	—
LST8_HUMAN	—	—	—	—	-0.191284	—
LTOR1_HUMAN	—	—	—	—	0.509103	—
LUM_HUMAN	-1.4746	-1.83941	—	—	-0.766012	-0.590978
LV321_HUMAN	—	—	—	—	0.235247	—
LX12B_HUMAN	-2.45862	—	—	—	—	—
LYPA2_HUMAN	—	—	—	—	-1.64088	—
LYPL1_HUMAN	—	—	—	—	-1.36855	—
LYSC_HUMAN	-0.509018	-0.944365	-0.403643	-1.06847	—	-0.500274
LZTR1_HUMAN	—	—	—	—	-1.1076	—
M2OM_HUMAN	-0.764064	-0.668374	—	-1.25726	-0.614275	-0.88559
M3K20_HUMAN	—	—	—	—	0.220449	—
M3K7_HUMAN	—	0.340165	—	—	—	—
M4A10_HUMAN	—	—	—	—	-1.68352	-2.50204
MAAI_HUMAN	—	—	—	—	-0.835823	—
MACD1_HUMAN	—	—	—	—	-0.693258	—
MAEL_HUMAN	-0.319338	—	—	—	0.22551	—
MAFG_HUMAN	—	—	—	—	—	2.24459
MAGD1_HUMAN	—	—	—	—	-0.64197	—
MAGD2_HUMAN	—	—	0.479646	0.30476	—	—
MALT1_HUMAN	—	-1.2025	—	—	—	—
MAOX_HUMAN	—	—	—	—	-1.17384	—
MAP1A_HUMAN	—	—	1.01165	—	1.09091	—
MAP4_HUMAN	0.796611	0.462044	0.950283	—	1.19312	1.84279
MAPK5_HUMAN	—	—	—	-0.126142	—	—
MARH7_HUMAN	1.61484	—	2.61609	—	3.25716	2.0195
MCAT_HUMAN	-3.08876	—	—	—	—	-2.49621
MCEE_HUMAN	—	-1.68159	-1.39132	—	-1.60474	-1.48693
MCU_HUMAN	-1.35801	—	—	—	-0.811234	-1.01166
MD1L1_HUMAN	—	—	—	—	2.02443	—
MDHC_HUMAN	-0.6849	-0.834626	-0.711323	—	-0.21402	-0.788098
MDHM_HUMAN	-0.0135416	0.0754462	—	-0.867349	0.497196	0.121007
MDN1_HUMAN	—	-1.35593	—	—	—	-1.63283
MED11_HUMAN	—	—	—	—	2.39873	—
MED16_HUMAN	—	—	—	—	-2.05002	—
MED27_HUMAN	—	—	—	—	-0.683336	—
MEF2C_HUMAN	—	—	—	—	0.590934	—
MEMO1_HUMAN	—	—	—	—	-0.366663	—
MEP50_HUMAN	—	—	—	—	-0.943647	—
MERTK_HUMAN	—	—	—	—	-2.15783	—
MET7A_HUMAN	-2.0608	-2.44566	—	—	-1.91294	-1.71622
MF14A_HUMAN	-3.61003	-4.02099	—	-3.91416	-3.45326	-3.77754
MFAP2_HUMAN	-0.71801	—	—	—	-0.0446366	—
MFAP4_HUMAN	—	—	—	—	-1.01059	—
MFAP5_HUMAN	—	—	—	—	-0.983497	—
MFR1L_HUMAN	—	—	—	—	0.542058	—
MFSD5_HUMAN	—	-3.99593	—	—	—	—
MGAL_HUMAN	—	-2.03922	—	—	—	-1.94787
MGP_HUMAN	—	—	—	—	1.73168	—
MGST2_HUMAN	-3.90139	-3.43798	—	—	-2.90019	-3.43406
MGST3_HUMAN	-2.18006	-1.90024	-2.2533	-2.89824	-1.60471	-1.70185
MIB1_HUMAN	—	—	—	—	0.59832	—
MIB2_HUMAN	—	—	—	—	0.700462	—
MIC10_HUMAN	-1.17191	—	—	-1.55893	—	—
MIC13_HUMAN	—	—	—	—	—	-0.544116
MIC19_HUMAN	3.93385	3.65049	3.53124	3.40492	3.94237	3.85355
MIC26_HUMAN	-0.945273	-0.470467	—	—	—	-0.565107
MIC27_HUMAN	0.132371	-0.0935077	0.17386	0.376662	—	-0.362356
MIC60_HUMAN	2.12785	1.91631	1.50736	1.68032	2.50108	2.21769
MICU1_HUMAN	—	—	—	—	0.465662	—
MICU2_HUMAN	—	—	—	—	0.40137	—
MIME_HUMAN	-2.00021	—	-2.14622	—	-1.32963	-1.42473
MINT_HUMAN	—	—	—	—	1.38095	—
MINY1_HUMAN	—	—	0.0510187	—	—	—
MK12_HUMAN	—	—	—	—	0.0571617	—
MKRN3_HUMAN	—	—	—	—	—	-0.25609
MLEC_HUMAN	—	—	—	—	-1.60748	—
MLF1_HUMAN	—	—	—	—	3.28038	—
MLF2_HUMAN	1.24893	—	1.63416	—	2.61366	1.61642
MLIP_HUMAN	—	—	—	—	2.5284	—
MLRS_HUMAN	3.6442	3.92391	2.95981	3.33136	3.96044	3.63525
MLRV_HUMAN	3.59432	3.89404	3.05376	3.21299	3.92769	3.70284
MOAP1_HUMAN	—	—	—	—	-0.311016	—
MOGT2_HUMAN	—	-2.71795	—	—	—	—
MORC4_HUMAN	—	—	-0.0209799	—	—	—
MP2K1_HUMAN	-1.09135	—	—	—	—	—
MP2K3_HUMAN	-0.546289	—	—	—	0.426813	—
MP2K7_HUMAN	—	0.0435849	—	—	—	—
MPC2_HUMAN	—	-2.11606	—	-2.10012	-1.09176	—
MPCP_HUMAN	-1.00985	-0.911761	-1.30863	-1.52475	-0.827528	-0.956765
MPPB_HUMAN	—	—	—	—	-0.076393	—
MRC2_HUMAN	—	—	—	—	-0.982269	—
MRM3_HUMAN	0.00427553	0.480635	—	-0.293881	0.772158	0.463438
MRP4_HUMAN	-2.80678	—	—	—	—	—
MRPP3_HUMAN	-1.42212	—	-1.21244	—	-0.393507	-0.928923
MRS2_HUMAN	—	—	—	—	-1.89904	—
MSI2H_HUMAN	—	—	—	—	-0.426114	—
MSS51_HUMAN	—	—	—	—	-1.0626	—
MSTN1_HUMAN	3.33148	3.60324	3.07589	2.48045	3.5657	3.41966
MTAP2_HUMAN	—	—	—	0.988152	—	—
MTAP_HUMAN	—	—	—	—	-0.513807	—
MTCH2_HUMAN	-3.91315	-3.1517	—	—	-3.23978	-2.92022
MTMRA_HUMAN	—	—	—	—	-1.68058	—
MTNA_HUMAN	—	—	—	—	-0.905693	—
MTREX_HUMAN	—	-0.474384	—	—	—	—
MTUS1_HUMAN	0.592509	1.01405	—	—	—	—
MTX2_HUMAN	—	—	—	—	-0.81796	-1.38873
MUC5A_HUMAN	—	-0.173517	—	—	—	—
MVP_HUMAN	—	—	0.921058	—	0.48614	0.22058
MY18B_HUMAN	—	—	0.270712	—	—	0.466144
MYBPH_HUMAN	0.757702	1.17162	1.7767	0.516809	1.72713	1.88517
MYG1_HUMAN	—	—	—	—	-0.444522	—
MYG_HUMAN	1.71827	2.0725	1.3574	1.08253	2.28999	1.93627
MYH11_HUMAN	—	1.30094	—	—	—	—
MYH14_HUMAN	1.10387	—	1.91671	—	2.79476	2.14026
MYH15_HUMAN	—	—	—	—	1.05553	—
MYH1_HUMAN	3.53123	3.5161	2.451	2.70652	3.55631	3.15517
MYH3_HUMAN	2.48125	2.48026	2.56509	2.01307	2.91895	3.03859
MYH6_HUMAN	1.10209	1.64794	—	—	—	1.2011
MYH7_HUMAN	3.84646	4.20723	3.45353	3.57165	4.18887	4.09108
MYH8_HUMAN	2.91832	3.00093	2.39375	2.80846	3.2686	2.78579
MYH9_HUMAN	—	—	0.963981	—	2.45554	1.43392
MYL1_HUMAN	3.28646	3.53983	2.95239	3.15638	3.65332	3.40594
MYL3_HUMAN	3.16102	3.4437	2.65204	2.89236	3.4184	3.26378
MYL4_HUMAN	1.19229	0.297909	0.852059	0.879712	1.62633	1.5278
MYL6_HUMAN	2.24457	2.46234	1.80927	1.88205	2.53946	2.30585
MYLK_HUMAN	-0.487991	—	—	—	0.0134959	—
MYO7A_HUMAN	—	—	—	-1.44445	—	—
MYO9A_HUMAN	—	—	—	—	-0.132901	—
MYOC_HUMAN	—	0.515055	—	—	—	—
MYOG_HUMAN	—	—	—	—	0.860183	—
MYOM1_HUMAN	2.28105	2.49769	1.66701	2.00027	2.50805	2.26332
MYOM2_HUMAN	1.80356	2.00705	1.13664	1.46903	2.01946	1.6932
MYOM3_HUMAN	1.77613	1.94155	1.54711	1.44269	2.2622	1.85457
MYOME_HUMAN	—	—	0.751514	—	—	—
MYOTI_HUMAN	2.36402	2.75895	2.38447	2.08804	3.29288	3.45863
MYOZ1_HUMAN	1.00745	1.35973	0.347386	0.382802	1.36968	1.0617
MYOZ2_HUMAN	1.87365	2.06491	1.48401	1.27465	2.33769	1.93879
MYOZ3_HUMAN	0.0559766	0.0178167	0.0350945	-0.381622	0.632263	-0.180807
MYPC1_HUMAN	2.67202	2.96523	2.30373	2.4657	2.96736	2.77825
MYPC2_HUMAN	1.88057	1.945	1.54702	1.45507	2.34075	1.89717
MYPN_HUMAN	0.607753	0.171204	1.17029	—	2.08541	1.07125
N4BP2_HUMAN	—	0.109154	—	—	—	—
NAA20_HUMAN	—	—	—	—	-0.948985	—
NACAM_HUMAN	-0.750914	—	-0.6667	—	0.145996	-0.554873
NAF1_HUMAN	—	—	—	—	—	0.471112
NAGK_HUMAN	—	—	—	—	-0.738324	—
NAKD2_HUMAN	—	—	—	—	0.775219	—
NAMPT_HUMAN	—	—	—	—	-0.319575	—
NATD1_HUMAN	—	—	—	—	0.388292	—
NB5R1_HUMAN	-1.00141	-0.981428	-1.14738	-1.27935	-0.543441	-0.671961
NB5R3_HUMAN	-1.15493	-1.55319	-0.983594	-1.46009	-0.616113	-0.702503
NBR1_HUMAN	—	—	0.814967	—	—	0.877677
NCAM1_HUMAN	-0.429491	—	0.925172	—	1.22012	0.809939
NCEH1_HUMAN	—	—	—	—	—	-2.79053
NCTR2_HUMAN	—	-0.214874	—	—	—	-0.950909
NDK6_HUMAN	—	—	—	—	-0.790492	—
NDRG2_HUMAN	—	—	—	—	-0.239196	—
NDUA5_HUMAN	-0.402795	-0.152059	—	—	0.137361	-0.242537
NDUA6_HUMAN	1.17025	1.11441	—	—	2.06075	0.972819
NDUA7_HUMAN	2.2198	—	—	1.19063	1.59562	1.6981
NDUA8_HUMAN	1.02414	0.913221	—	0.679966	0.925913	0.773604
NDUA9_HUMAN	-1.1662	-1.00787	—	-1.52514	-0.768256	-1.29675
NDUAA_HUMAN	0.505331	0.250541	—	0.0450894	0.631632	-0.0143692
NDUAB_HUMAN	-2.14368	-2.33097	—	—	-1.30974	—
NDUAC_HUMAN	0	-0.0411805	—	—	—	-0.180912
NDUAD_HUMAN	0.379349	0.112544	0.117122	-0.156499	1.18394	0.507399
NDUB3_HUMAN	1.21356	0.645739	—	—	1.43698	0.527173
NDUB4_HUMAN	0.621771	0.380107	0.120477	0.201302	0.884068	0.520762
NDUB5_HUMAN	-0.877086	-0.844201	—	-1.24387	-0.729104	-0.907641
NDUB6_HUMAN	-0.201301	—	—	—	0.129237	—
NDUB8_HUMAN	-0.80441	-0.0504291	—	-0.804606	-0.570561	-0.820803
NDUB9_HUMAN	-0.396225	-0.100008	—	—	-0.0656863	—
NDUBA_HUMAN	2.54177	2.29939	1.94508	2.19239	3.57225	2.58461
NDUBB_HUMAN	-0.91405	—	—	—	—	—
NDUC2_HUMAN	—	—	—	—	-0.811908	—
NDUF3_HUMAN	—	—	—	—	-0.579377	—
NDUS1_HUMAN	0.0015572	0.101199	—	-0.1855	0.575169	0.0156415
NDUS2_HUMAN	-0.5476	-0.650844	-1.30938	-0.987505	0.081022	-0.612284
NDUS3_HUMAN	0.229277	0.304029	-0.453372	-0.371135	0.708938	0.260727
NDUS5_HUMAN	1.5182	1.4852	1.52088	1.29539	1.69859	1.84879
NDUS6_HUMAN	1.35913	1.35146	—	—	1.58052	1.7496
NDUS7_HUMAN	-0.0309654	0.00608369	—	—	0.67248	-0.224175
NDUS8_HUMAN	-0.165062	—	—	—	-0.648568	-0.824479
NDUV1_HUMAN	0.385262	0.442436	-0.526496	-0.0968636	0.167371	0.0868313
NDUV2_HUMAN	-0.358741	-0.733049	—	-0.409872	-0.291971	-0.863007
NEB2_HUMAN	0.749991	0.785258	—	—	1.26456	0.849339
NEBU_HUMAN	3.73682	3.96326	3.27692	3.38909	4.08748	3.76617
NECA3_HUMAN	—	—	—	—	0.880957	—
NEDD8_HUMAN	—	—	—	—	0.97451	—
NEK7_HUMAN	—	—	—	—	-0.859529	—
NELFB_HUMAN	—	—	—	—	-1.8115	—
NEST_HUMAN	1.97977	1.89549	3.3948	1.20277	3.90275	3.55753
NEUA_HUMAN	—	—	—	—	0.709286	—
NEUL1_HUMAN	—	—	—	—	-0.273079	—
NEXN_HUMAN	—	3.18053	4.34244	3.3236	4.84743	4.30252
NF2L1_HUMAN	—	—	—	—	-0.285196	-0.461106
NFS1_HUMAN	—	—	—	—	0.114531	—
NIBAN_HUMAN	—	—	—	—	-0.202032	—
NICN1_HUMAN	—	—	-0.807883	—	—	—
NID1_HUMAN	-1.30733	—	—	—	-0.577631	-0.849339
NID2_HUMAN	—	—	—	—	—	-1.39899
NIF3L_HUMAN	—	—	—	—	-0.610938	—
NIPA4_HUMAN	-2.72088	-2.23058	-2.06866	-2.27324	-1.833	-2.25026
NIPS2_HUMAN	-0.973802	-0.677585	—	—	0.531008	-0.0751567
NIT1_HUMAN	—	—	—	—	-1.07902	—
NIT2_HUMAN	—	—	—	—	-0.0418626	—
NKX25_HUMAN	—	—	—	—	—	-0.493616
NLRC4_HUMAN	—	—	-2.04453	—	—	—
NNMT_HUMAN	—	—	—	—	-1.1189	—
NNRD_HUMAN	—	—	—	—	-1.79157	—
NNTM_HUMAN	-1.49268	-1.53491	-2.34596	-1.92725	-1.48965	-1.76683
NOL6_HUMAN	—	-2.1904	—	—	—	—
NOL9_HUMAN	-0.435581	—	—	—	—	—
NONO_HUMAN	—	—	—	—	1.28527	—
NPC2_HUMAN	—	-1.57035	—	—	—	—
NPHP3_HUMAN	—	-0.80039	—	—	—	-1.06426
NPL4_HUMAN	—	—	—	—	-0.979777	—
NPM_HUMAN	—	—	—	—	—	1.81218
NPRL2_HUMAN	—	—	—	—	-1.16031	—
NPRL3_HUMAN	—	—	—	—	-0.424777	—
NQO1_HUMAN	—	—	-1.14985	—	-0.183279	—
NR0B1_HUMAN	—	—	—	—	-0.826104	—
NR2F6_HUMAN	—	—	—	—	-1.7315	—
NRAP_HUMAN	1.82643	2.26193	3.28921	1.42651	4.03365	3.71843
NRK_HUMAN	—	—	—	—	—	-0.558084
NSF1C_HUMAN	—	—	1.19501	—	—	—
NSL1_HUMAN	—	—	—	—	0.475792	—
NSUN5_HUMAN	—	—	—	—	-2.0298	—
NT5C_HUMAN	—	—	0.150766	—	0.36861	—
NTF2_HUMAN	—	—	—	—	-0.682035	—
NTM1A_HUMAN	—	—	—	—	-0.917876	—
NTM2A_HUMAN	-0.810319	-0.895659	—	—	—	—
NU133_HUMAN	—	-1.26144	—	—	—	—
NU155_HUMAN	—	-2.30112	—	—	—	—
NU4M_HUMAN	-5.63173	-6.04862	—	-5.64801	—	-6.19021
NUD16_HUMAN	—	—	—	—	-1.79352	—
NUD19_HUMAN	—	—	—	—	-1.11248	—
NUD22_HUMAN	—	—	-2.32312	—	-2.46934	—
NUDT4_HUMAN	—	—	—	—	0.551553	—
NUP43_HUMAN	—	—	-1.26536	—	-0.706105	—
NUP62_HUMAN	—	—	—	—	-0.640078	—
NYNRI_HUMAN	—	-1.96482	—	—	—	—
OBSCN_HUMAN	1.41397	1.48421	1.41547	0.870286	1.87831	1.70849
OBSL1_HUMAN	—	—	0	—	1.06561	-0.523342
OCAD1_HUMAN	—	0.823431	—	—	1.78193	—
ODO1_HUMAN	-0.821869	-1.49853	-1.47747	-1.77931	-0.530058	-1.68506
ODO2_HUMAN	-0.0359336	0.183197	—	-0.631458	0.191261	-0.0538573
ODP2_HUMAN	-0.621096	-0.750353	—	-0.887069	-0.719301	-0.767926
ODPA_HUMAN	0.561425	0.412528	0.180064	0.278715	0.894133	-0.32607
ODPB_HUMAN	-1.55184	-1.28807	—	-1.92265	-0.765357	-1.54459
OGT1_HUMAN	—	—	—	—	-0.895676	-1.84002
OLA1_HUMAN	-1.0808	—	—	—	—	—
OOEP_HUMAN	—	—	—	—	-0.164796	—
OPA1_HUMAN	—	-0.158016	—	—	—	—
OR7D4_HUMAN	-3.83652	—	—	—	—	—
ORC2_HUMAN	0.0930564	—	—	—	—	—
ORC4_HUMAN	—	—	—	—	-1.22211	—
OSBL9_HUMAN	1.00491	1.27695	0.287877	0.457234	1.34065	1.08384
OSGEP_HUMAN	—	—	—	—	-0.916804	—
OSGI1_HUMAN	—	—	—	—	-1.17814	—
OSGP2_HUMAN	—	—	-1.85766	—	—	—
OST48_HUMAN	-1.79346	-1.59394	—	—	-0.923302	-1.12461
OTUB1_HUMAN	—	—	—	—	0.358317	—
OVOS1_HUMAN	-1.65102	-1.89144	—	—	-1.13836	—
OXR1_HUMAN	—	—	—	—	1.10807	—
P20D1_HUMAN	—	-1.94755	—	—	—	—
P2R3B_HUMAN	—	—	—	—	-1.42339	—
P2RX7_HUMAN	—	—	—	-1.61676	—	—
P5CR2_HUMAN	—	—	—	—	-0.736467	—
PA24C_HUMAN	—	—	—	—	-0.995346	—
PACN3_HUMAN	1.64281	1.48042	1.97059	—	2.97753	2.6276
PADC1_HUMAN	—	—	—	—	-2.36301	—
PADI2_HUMAN	-1.80683	-1.58783	-2.17846	—	-0.742261	-1.32001
PAHX_HUMAN	—	—	—	—	-0.073474	—
PANK4_HUMAN	—	-1.54428	—	—	—	—
PAPD1_HUMAN	—	—	—	—	-0.414561	—
PARP9_HUMAN	—	—	—	—	-0.733802	—
PBIP1_HUMAN	2.28674	2.20706	1.86188	1.90578	3.06146	2.37216
PCBP1_HUMAN	—	—	—	—	0.432695	-0.552543
PCBP2_HUMAN	—	—	—	—	-0.0777381	—
PCDBG_HUMAN	—	-1.25735	—	—	—	—
PCDG7_HUMAN	—	-1.26872	—	—	—	—
PCDGG_HUMAN	—	—	—	—	-0.678072	—
PCID2_HUMAN	—	—	—	—	-1.94457	—
PCLO_HUMAN	—	—	—	0.404901	—	—
PCX1_HUMAN	—	—	—	—	-0.646805	—
PCY2_HUMAN	—	—	—	—	0.287695	—
PCYOX_HUMAN	-2.02944	-1.74634	—	—	-1.95199	-1.99887
PDCD5_HUMAN	—	—	—	—	—	3.01069
PDE1C_HUMAN	—	—	—	—	1.28931	—
PDE6C_HUMAN	—	—	—	—	—	-0.643214
PDE9A_HUMAN	—	-0.646741	—	—	-0.379359	—
PDIA1_HUMAN	—	—	—	—	—	-0.587784
PDIP2_HUMAN	—	—	—	—	0.709084	—
PDK4_HUMAN	—	—	—	—	-1.04681	-1.64636
PDLI1_HUMAN	—	—	—	—	—	0.475525
PDLI3_HUMAN	1.36543	1.75182	0.996388	1.05467	1.98509	2.01645
PDLI5_HUMAN	1.74286	1.95025	1.21689	1.25747	1.83972	1.59559
PDLI7_HUMAN	0.276861	—	—	—	0.705214	-0.0520251
PEBP1_HUMAN	—	—	0.463119	—	—	—
PEDF_HUMAN	—	—	—	-0.915943	—	—
PELI3_HUMAN	—	—	—	—	0.270274	—
PELO_HUMAN	—	—	1.34208	—	1.43416	—
PERF_HUMAN	—	—	—	-0.597229	—	—
PEX2_HUMAN	—	—	—	—	-1.56962	—
PEX6_HUMAN	—	—	—	—	-1.75215	—
PFKAM_HUMAN	0.154524	0.150704	-0.853554	-0.445792	0.599942	0.00453605
PGBM_HUMAN	-0.848587	-0.841751	-0.888188	-1.25375	0.472857	0.0827579
PGK1_HUMAN	-0.959748	-0.382604	—	—	-0.0764964	-0.57412
PGM1_HUMAN	-0.026213	0.0719674	-1.09783	-1.23013	0.431978	-0.00453605
PGM5_HUMAN	—	—	-1.187	—	-0.434692	-1.59358
PGP_HUMAN	—	—	—	—	-1.41332	—
PGRC2_HUMAN	-0.455524	-0.272214	—	-0.612262	0.161288	0.15302
PGS1_HUMAN	—	—	—	—	-1.20081	-1.53918
PGS2_HUMAN	-1.13917	-1.02385	-0.85308	—	-0.0594841	-0.0921189
PHB2_HUMAN	1.04115	1.05489	1.00672	0.506486	1.60692	1.23987
PHB_HUMAN	0.335954	-0.100349	-0.112218	-0.812964	0.884332	0.391963
PHF20_HUMAN	—	—	—	—	2.52258	—
PHF3_HUMAN	—	—	—	1.13105	2.00823	—
PHF8_HUMAN	—	—	-0.513439	—	—	—
PHKG1_HUMAN	-0.817651	—	—	—	-0.454282	—
PHLA3_HUMAN	—	—	—	—	1.29225	—
PHLD_HUMAN	—	-2.41865	—	—	—	—
PHOP1_HUMAN	—	—	-1.59385	—	—	—
PI4KA_HUMAN	—	—	—	—	—	-2.38696
PICAL_HUMAN	—	—	—	—	-0.790436	—
PICK1_HUMAN	0.158659	—	—	—	0.170759	—
PIGR_HUMAN	—	0.113812	—	—	—	—
PIM1_HUMAN	—	—	—	—	-0.615683	—
PIMT_HUMAN	-0.540302	-0.989486	—	—	-0.122048	—
PINK1_HUMAN	—	—	—	—	-1.19383	—
PIP_HUMAN	-0.195225	-0.178734	-0.961541	-1.12159	0.189124	-0.171426
PK3CB_HUMAN	—	-2.51201	—	—	—	—
PKHA1_HUMAN	—	—	—	—	1.35103	—
PKHL1_HUMAN	-2.21259	—	—	—	—	—
PKP1_HUMAN	0.737583	0.783827	0.417608	-0.0876318	1.20716	0.973871
PLAT3_HUMAN	—	—	—	—	-0.858087	—
PLBL1_HUMAN	—	-2.55786	—	—	—	-2.9424
PLCB4_HUMAN	—	0.349809	—	—	—	—
PLCL1_HUMAN	0.839088	1.06676	0.644125	0.646529	1.28365	0.966909
PLD1_HUMAN	—	-0.858778	—	—	—	—
PLEC_HUMAN	2.71724	2.77945	2.54512	2.37009	3.21083	3.09387
PLIN3_HUMAN	1.64466	1.2349	—	0.822131	1.41211	1.20605
PLIN4_HUMAN	-1.47184	-1.87184	—	—	-0.994323	-2.01915
PLIN5_HUMAN	-0.166926	—	0.987982	—	1.8406	0.780819
PLMN_HUMAN	—	—	—	—	—	0.744183
PLPL2_HUMAN	—	—	—	—	-0.548685	—
PLPL3_HUMAN	—	—	-2.22378	—	-1.29499	—
PLPL4_HUMAN	—	—	—	—	-1.7757	—
PLRG1_HUMAN	—	—	—	—	0.579026	—
PLXC1_HUMAN	-0.81199	—	-1.32773	—	-0.682103	-1.04128
PMF1_HUMAN	—	—	—	—	1.13572	—
PMFBP_HUMAN	1.52702	—	—	—	—	—
PML_HUMAN	—	—	—	—	—	-0.506744
PMVK_HUMAN	—	—	—	—	-0.357621	—
PNCB_HUMAN	—	—	—	—	-2.35403	—
PNMA1_HUMAN	—	—	—	—	-1.1873	—
PNPH_HUMAN	—	-1.82364	—	—	—	—
POF1B_HUMAN	—	1.32679	—	—	—	1.10629
POMP_HUMAN	—	—	—	—	-1.03153	—
POSTN_HUMAN	-1.45318	—	—	—	-0.876496	-0.424814
POTEJ_HUMAN	-0.108665	—	—	—	—	—
PP1A_HUMAN	—	—	-2.45091	—	-2.03364	—
PP1B_HUMAN	-2.11882	—	-1.45727	—	-0.652618	-1.97352
PP2AA_HUMAN	—	—	—	—	-0.357449	—
PP2BB_HUMAN	—	—	—	—	-0.327865	—
PP2BC_HUMAN	—	—	—	—	-0.32992	—
PP2D1_HUMAN	—	—	—	-0.744383	—	—
PP4C_HUMAN	—	—	—	—	-2.18378	—
PP4R1_HUMAN	-1.21239	-1.5013	-1.31047	-1.15958	-0.383242	-1.36841
PPAC_HUMAN	—	—	—	—	0.392542	—
PPAT_HUMAN	-2.64956	-2.41761	—	-2.4598	-2.62032	—
PPGB_HUMAN	—	-2.07367	—	—	—	—
PPIA_HUMAN	—	—	0.221098	—	—	-0.260007
PPLA_HUMAN	-0.687265	-0.662391	—	-1.56895	-1.24155	—
PPM1D_HUMAN	—	—	—	—	—	-0.0454578
PPM1G_HUMAN	—	—	—	—	—	0.879889
PPP6_HUMAN	—	—	—	—	-1.68607	—
PPR3C_HUMAN	—	—	-0.347269	—	0.540306	—
PPTC7_HUMAN	—	—	—	—	-0.942208	—
PRAF3_HUMAN	-2.45339	-2.70777	—	-3.24087	-1.96412	-2.36777
PRDM2_HUMAN	—	1.02466	—	—	—	—
PRDX1_HUMAN	-0.481713	-0.656964	-0.684372	—	-0.189833	-0.817432
PRDX2_HUMAN	-0.00770933	-0.194965	-0.371067	-0.948659	0.797045	-0.319837
PRDX3_HUMAN	-1.85244	-1.38903	—	—	-0.735657	-1.38019
PRDX6_HUMAN	-1.481	-1.46488	-0.943613	-1.6777	-0.864081	-1.02278
PREB_HUMAN	—	—	—	—	-1.81324	—
PRELP_HUMAN	—	-1.48782	-1.56779	—	-0.375263	-0.514783
PREX2_HUMAN	—	-0.703338	—	—	—	—
PRGR_HUMAN	—	-1.97395	—	—	—	—
PROB1_HUMAN	—	—	-0.854523	—	—	-1.07269
PROF1_HUMAN	—	-0.295477	—	—	—	-0.34253
PROF2_HUMAN	—	—	-0.620178	—	-1.24306	—
PRS10_HUMAN	—	—	—	—	0.690482	—
PRS4_HUMAN	-0.0425297	—	—	—	0.751699	—
PRS6A_HUMAN	—	0.0743184	0.265138	0.217385	—	—
PRS8_HUMAN	—	—	—	—	1.12418	—
PSA1_HUMAN	—	0.175698	—	—	—	—
PSA2_HUMAN	—	-0.847214	—	—	0.616804	-0.622985
PSA3_HUMAN	-0.23004	0.386064	—	—	0.52333	0.36299
PSA4_HUMAN	—	0.426849	—	—	1.30041	—
PSA5_HUMAN	—	-0.355586	-0.0472846	—	0.660034	-0.402639
PSA6_HUMAN	0.108535	-0.2243	0.385873	—	0.52	-0.271353
PSA7_HUMAN	1.64219	—	—	—	2.13991	1.68488
PSB10_HUMAN	—	—	—	—	-0.443409	—
PSB1_HUMAN	-1.46773	—	-0.915413	—	0.00464876	—
PSB2_HUMAN	—	-1.38489	-1.3767	—	-0.640591	—
PSB3_HUMAN	-1.42422	-0.70731	-1.05143	—	0.501505	-1.22818
PSB4_HUMAN	-1.9079	—	-1.32406	—	0.167472	-1.21766
PSB5_HUMAN	-1.21838	-1.15067	-0.600806	-2.06521	0.105264	-0.882029
PSB6_HUMAN	-1.18214	—	-0.681269	—	-0.200243	-1.1936
PSB7_HUMAN	—	—	—	—	-0.562713	—
PSD13_HUMAN	—	—	—	—	-0.74868	—
PSDE_HUMAN	—	—	-0.0816508	—	0.622989	—
PSMD1_HUMAN	—	—	-0.96806	—	—	-0.920581
PSMD3_HUMAN	—	—	—	—	0.058936	—
PSMD6_HUMAN	—	—	—	—	0.044505	—
PSMD8_HUMAN	—	—	—	—	-0.672905	—
PSMG2_HUMAN	—	—	—	—	-1.93157	—
PTER_HUMAN	—	—	-0.817625	—	0.0339137	—
PTN21_HUMAN	—	—	—	—	-0.398579	—
PTOV1_HUMAN	—	—	—	—	-0.878341	—
PTPM1_HUMAN	—	—	—	—	-0.85211	—
PUR8_HUMAN	—	—	—	—	0.0491555	—
PURA1_HUMAN	—	—	—	—	0.689141	—
PURA_HUMAN	—	—	—	—	1.4496	1.20468
PX11A_HUMAN	-0.566602	-0.354679	—	-0.654019	-0.251407	-0.617337
PYGB_HUMAN	—	-1.14919	—	—	-0.688277	—
PYGM_HUMAN	0.435722	0.550418	-0.507429	-0.0642856	0.797387	0.104095
QCR10_HUMAN	-3.18957	-3.2231	—	-3.18976	—	—
QCR1_HUMAN	0.561413	0.671321	-0.133787	0.37682	0.695428	0.428977
QCR2_HUMAN	1.05152	1.29917	0.501284	0.757646	1.52243	1.23164
QCR6_HUMAN	3.40364	—	—	—	—	3.24762
QCR7_HUMAN	2.18322	2.31258	—	1.429	1.70485	2.31022
QCR8_HUMAN	1.0001	—	—	—	0.818837	—
QCR9_HUMAN	1.27396	1.31094	—	0.503304	1.13221	1.09193
QOR_HUMAN	—	—	-1.72429	—	-0.714378	—
RAB10_HUMAN	—	—	0.389289	—	1.09475	0.569073
RAB12_HUMAN	—	—	0.192104	—	0.913436	—
RAB14_HUMAN	—	—	—	—	0.423923	-0.174264
RAB15_HUMAN	1.76972	1.08541	1.4065	—	1.76229	0.943823
RAB18_HUMAN	—	—	—	—	-0.0920619	—
RAB21_HUMAN	—	—	—	—	—	0.659127
RAB2A_HUMAN	0.0187377	0.165139	0.6951	—	1.1559	0.710757
RAB35_HUMAN	0.862335	—	1.68591	—	1.19287	—
RAB4A_HUMAN	—	-0.639614	—	—	—	—
RAB5A_HUMAN	—	—	—	—	-0.0195937	—
RAB5B_HUMAN	—	—	—	—	0.565016	—
RAB7A_HUMAN	—	-0.357632	-0.516513	—	1.03897	0.247484
RABE1_HUMAN	—	1.98545	—	—	2.32429	—
RACK1_HUMAN	—	—	-0.429678	—	0.4589	—
RAF1_HUMAN	—	—	—	—	-0.542401	—
RAP2B_HUMAN	-0.505002	—	—	—	—	—
RAPSN_HUMAN	—	—	-0.730955	—	0.604749	—
RB12B_HUMAN	—	—	—	—	—	-0.246879
RB33B_HUMAN	0.077967	-0.606338	-0.285249	—	0.0705454	-0.747927
RB40B_HUMAN	—	—	—	—	-1.37862	—
RBM14_HUMAN	—	—	—	—	0.699604	—
RBM24_HUMAN	—	—	—	—	-1.52863	—
RBM4_HUMAN	—	—	—	—	0.576969	—
RBP10_HUMAN	—	—	—	—	0.322217	—
RCC1L_HUMAN	—	—	—	—	-1.00666	—
REEP5_HUMAN	-2.5875	-2.46287	-2.52625	—	-2.87556	-2.0978
REX1B_HUMAN	—	—	—	—	1.79803	—
RFA2_HUMAN	—	—	-0.0459902	—	—	—
RFC3_HUMAN	—	—	—	—	-0.696625	—
RGL2_HUMAN	—	—	—	—	-0.753285	—
RGP1_HUMAN	—	—	-1.3728	—	-0.417961	—
RGS12_HUMAN	—	—	-0.0853619	—	—	—
RHBT3_HUMAN	—	—	—	—	-2.05414	—
RHG21_HUMAN	—	—	—	—	—	0.453866
RHG23_HUMAN	—	—	—	—	0.269003	—
RHG27_HUMAN	—	—	—	-0.5214	—	—
RIC8A_HUMAN	—	-1.09744	—	—	—	—
RINI_HUMAN	—	—	—	—	-1.69382	—
RIOX1_HUMAN	-0.858454	-0.705672	-1.02397	-0.850126	-0.204172	-0.563503
RIPL1_HUMAN	—	2.1898	—	—	—	—
RIR2B_HUMAN	—	—	—	—	-1.71457	—
RITA1_HUMAN	—	—	2.22715	—	3.39505	2.28785
RL11_HUMAN	—	0.410086	—	—	—	—
RL12_HUMAN	0.374368	0.637123	—	—	1.42332	1.39038
RL13_HUMAN	2.50964	2.4538	—	—	3.43456	2.93046
RL14_HUMAN	1.77311	—	—	—	2.29604	2.01804
RL15_HUMAN	—	—	1.61887	—	1.60591	—
RL18A_HUMAN	0.256865	—	—	—	1.02104	0.609581
RL18_HUMAN	1.37158	1.5	—	1.33343	1.72046	1.65545
RL19_HUMAN	—	—	3.51738	—	3.75585	3.32224
RL21_HUMAN	—	—	—	—	1.9795	—
RL22_HUMAN	—	—	—	—	2.38543	2.44999
RL23A_HUMAN	2.16842	1.87951	—	—	2.61059	2.28368
RL23_HUMAN	0.178553	—	0.706082	—	0.97877	0.259512
RL27A_HUMAN	2.71018	—	—	—	3.27806	2.61987
RL27_HUMAN	0.842002	—	—	—	—	—
RL28_HUMAN	—	1.83891	—	—	—	—
RL29_HUMAN	3.38952	3.37714	2.94833	3.08991	3.55975	3.38218
RL30_HUMAN	—	—	—	—	1.75603	1.20598
RL31_HUMAN	—	—	—	—	2.05412	—
RL35A_HUMAN	—	—	2.12515	—	—	—
RL3_HUMAN	—	—	—	—	0.891166	—
RL4_HUMAN	—	0.62913	0.939305	—	—	0.469711
RL5_HUMAN	—	—	—	—	—	0.481613
RL6_HUMAN	—	1.75175	—	—	2.29204	1.69326
RL7A_HUMAN	1.2804	1.56844	1.66088	1.00835	2.35144	1.95533
RL7_HUMAN	—	1.64751	—	—	2.04505	1.94243
RL8_HUMAN	—	—	—	—	2.17429	1.83495
RL9_HUMAN	—	—	—	—	—	1.0055
RLA0_HUMAN	—	—	—	—	-1.10279	-1.92126
RLA1_HUMAN	—	—	-1.46268	—	—	—
RLA2_HUMAN	0.665433	0.851759	0.453453	0.27178	1.33179	0.543057
RM02_HUMAN	—	—	—	—	0.0554887	—
RM04_HUMAN	—	—	—	—	-0.837397	—
RM14_HUMAN	—	—	—	—	-0.450977	—
RM18_HUMAN	—	—	—	—	1.01545	—
RM19_HUMAN	—	—	—	—	-0.299711	—
RM21_HUMAN	—	—	—	—	-1.0392	—
RM22_HUMAN	—	—	—	—	0.154381	—
RM24_HUMAN	—	—	—	—	0.438827	—
RM37_HUMAN	—	—	—	—	-1.29997	—
RM38_HUMAN	—	—	—	—	-0.100582	—
RM39_HUMAN	—	—	—	—	-0.95329	—
RM45_HUMAN	—	—	—	—	-0.0762503	—
RM46_HUMAN	—	—	—	—	-0.892732	—
RMD5A_HUMAN	—	—	-1.41011	—	-0.379546	—
RNAS7_HUMAN	—	0.37248	—	—	—	—
RNF12_HUMAN	—	—	2.61757	—	—	—
RNH2C_HUMAN	—	—	—	—	0.195505	—
ROA0_HUMAN	—	—	—	—	0.628971	—
ROA2_HUMAN	—	—	—	1.79159	—	0.30883
ROBO3_HUMAN	-1.52153	—	—	—	—	—
ROP1L_HUMAN	—	-0.804967	—	—	—	—
ROS1_HUMAN	—	—	—	—	—	-2.8421
RP1_HUMAN	1.38794	1.68087	0.6348	0.739502	1.92999	1.68494
RPAB1_HUMAN	—	—	—	—	1.22758	—
RPB3_HUMAN	—	—	—	—	0.438552	—
RPB4_HUMAN	—	—	—	—	0.479892	—
RPB7_HUMAN	—	—	-2.07641	—	—	—
RPN1_HUMAN	—	—	-1.20062	—	-0.483207	-1.29543
RPN2_HUMAN	—	—	—	—	-1.08742	-1.14155
RS11_HUMAN	1.49919	—	—	—	1.82973	—
RS13_HUMAN	—	—	—	—	—	0.0272292
RS14_HUMAN	—	0.91808	1.47915	—	1.96474	1.05096
RS15A_HUMAN	—	—	—	—	—	-0.390725
RS16_HUMAN	—	0.278659	—	—	0.546043	0.682825
RS18_HUMAN	—	—	—	—	2.77619	2.06996
RS26_HUMAN	1.22997	—	—	—	2.12688	1.86937
RS28_HUMAN	—	3.01158	—	—	—	—
RS2_HUMAN	—	-0.221971	—	—	0.392811	—
RS3_HUMAN	0.250775	0.0866393	-0.106164	0.0681325	0.479071	-0.153276
RS4X_HUMAN	0.484689	0.244269	0.625397	—	—	—
RS6_HUMAN	2.71903	—	—	—	3.11231	—
RS7_HUMAN	—	—	—	—	—	1.26358
RS8_HUMAN	—	—	—	2.33117	2.84594	3.01238
RS9_HUMAN	1.38999	1.58502	—	—	1.55156	1.32813
RSAD1_HUMAN	—	—	—	—	-0.605701	—
RSPO2_HUMAN	—	—	—	—	—	0.908923
RSSA_HUMAN	—	—	-0.859224	—	-0.612897	—
RSU1_HUMAN	—	—	—	—	-0.948355	—
RT02_HUMAN	—	—	—	—	-1.14243	—
RT05_HUMAN	0.552254	—	—	—	—	—
RT09_HUMAN	—	—	—	—	0.600992	—
RT10_HUMAN	—	—	—	—	0.157853	—
RT18B_HUMAN	—	—	—	—	0.334876	—
RT22_HUMAN	—	—	—	—	0.140024	—
RT24_HUMAN	—	—	—	—	-1.48969	—
RT26_HUMAN	—	—	—	—	2.95948	—
RT27_HUMAN	—	—	—	—	-0.986622	—
RT29_HUMAN	—	—	—	—	-0.676412	—
RT35_HUMAN	0.603309	—	—	0.189813	1.13303	—
RTCB_HUMAN	—	—	—	—	0.28616	—
RTL1_HUMAN	-1.41448	-0.837693	—	—	-1.43955	-1.20023
RTN1_HUMAN	—	-0.470945	—	—	0.432022	-0.517998
RTN2_HUMAN	0.600987	0.610757	0.457532	-0.0449781	1.05508	0.752123
RTN4_HUMAN	0.115703	0.219145	-0.621765	-0.991802	0.587846	0.321666
RTTN_HUMAN	—	-2.49444	—	—	-2.18263	—
RUNX1_HUMAN	—	—	—	—	0.28542	—
RUSD3_HUMAN	—	—	—	—	-1.43922	—
RUSD4_HUMAN	—	—	—	—	0.401471	—
RUXE_HUMAN	—	—	—	—	0.431068	—
RYR1_HUMAN	-0.433462	-0.41239	-0.70621	-0.883242	0.181806	-0.244138
RYR2_HUMAN	—	-1.99814	—	—	-1.3275	-1.68329
S10A6_HUMAN	—	—	—	—	0.243107	—
S10A7_HUMAN	1.56277	1.60796	1.0571	1.33705	1.52793	2.08474
S10A8_HUMAN	1.9955	1.92051	1.20765	1.7185	2.1737	2.25474
S10A9_HUMAN	2.27061	2.58622	1.31111	1.98377	2.35893	2.86629
S10AA_HUMAN	—	—	0.0625066	0.376416	—	—
S10AD_HUMAN	—	—	1.62216	—	—	—
S10AE_HUMAN	1.29024	1.94187	—	—	—	—
S10AG_HUMAN	1.56537	1.70105	—	1.38333	—	1.40746
S2542_HUMAN	—	—	—	—	-1.95769	—
S2548_HUMAN	—	-2.54674	—	—	—	—
S26A2_HUMAN	-3.16766	—	—	—	—	—
S26A5_HUMAN	—	-2.95903	—	—	—	-3.53524
S3TC2_HUMAN	-2.61253	—	—	—	—	—
SAA4_HUMAN	—	—	—	—	-0.186294	—
SAE2_HUMAN	—	-0.411146	—	—	—	—
SAHH3_HUMAN	—	—	-0.532941	—	—	—
SAHH_HUMAN	—	—	—	—	-0.900501	—
SAM50_HUMAN	-0.925607	-1.71464	—	—	—	-1.6975
SAMD8_HUMAN	—	-4.21388	—	—	—	—
SAMH1_HUMAN	-0.694599	—	—	—	—	—
SAMP_HUMAN	—	—	—	—	-0.981504	-1.05285
SAP3_HUMAN	—	-2.157	—	—	—	—
SAP_HUMAN	—	-1.55893	—	—	-1.48683	—
SARG_HUMAN	—	2.17259	—	—	—	—
SBNO1_HUMAN	—	—	—	—	—	-0.938192
SBP1_HUMAN	—	—	—	—	-1.23863	—
SBSN_HUMAN	2.60109	2.6629	1.66382	—	2.90582	2.5326
SC24D_HUMAN	—	—	—	—	-1.06349	—
SCFD1_HUMAN	—	—	—	—	-0.831992	—
SCLT1_HUMAN	2.05878	2.24255	—	—	2.41372	1.89497
SCPDL_HUMAN	-1.53499	—	—	—	-1.34513	—
SCRB2_HUMAN	—	—	—	—	-1.69301	—
SCRN2_HUMAN	—	—	—	—	-0.220428	—
SDHA_HUMAN	0.146307	-0.163855	-0.964548	-0.200683	0.320341	-0.172533
SDHB_HUMAN	0.203406	-0.281391	—	—	0.485854	-0.0487912
SEP10_HUMAN	—	—	—	—	1.11345	—
SEPT2_HUMAN	—	—	—	—	0.366087	—
SESN1_HUMAN	—	—	—	—	-0.287651	—
SETBP_HUMAN	—	0.996205	—	—	—	1.36037
SETD6_HUMAN	—	—	—	—	-1.00308	—
SGCA_HUMAN	-1.27167	—	—	—	-0.204635	-0.711588
SGCB_HUMAN	—	-0.293887	—	—	0.535776	-0.214077
SGCD_HUMAN	-1.61739	—	-1.11552	—	-0.663993	-1.19931
SGCG_HUMAN	-1.61053	—	—	—	-0.812966	-1.62523
SGK3_HUMAN	—	—	—	—	—	-1.3817
SGO2_HUMAN	—	—	—	—	2.51133	—
SGPL1_HUMAN	-1.61769	—	—	—	—	—
SHC4_HUMAN	—	0.319966	—	—	—	—
SHLB1_HUMAN	—	—	0.0440659	—	0.842314	—
SIAE_HUMAN	—	-1.77312	—	—	—	—
SIK1_HUMAN	—	—	—	—	-1.38334	—
SIR2_HUMAN	—	—	—	—	-0.72547	—
SIR3_HUMAN	—	—	—	—	—	-1.83303
SKP1_HUMAN	—	—	—	—	1.49119	—
SLFN5_HUMAN	—	-1.75207	—	—	—	-2.04764
SLMAP_HUMAN	2.50123	2.10049	2.20254	—	2.77262	2.72177
SLPI_HUMAN	—	0.118615	—	—	—	—
SM34A_HUMAN	—	—	—	—	—	0.211777
SMC4_HUMAN	—	0.521451	—	—	—	0.445696
SMD3_HUMAN	—	—	—	—	1.88725	—
SMG8_HUMAN	—	—	—	—	—	-0.847488
SMG9_HUMAN	—	—	—	—	-0.66443	—
SMTL2_HUMAN	0.689747	—	—	—	1.83059	—
SMYD1_HUMAN	0.0593544	0.205819	—	—	0.668405	-0.180368
SNG2_HUMAN	—	-2.84411	-1.98804	—	-1.96455	-2.56624
SNP47_HUMAN	—	—	—	—	0.711027	—
SNTA1_HUMAN	—	—	—	—	-0.587309	-1.15808
SNTB2_HUMAN	—	—	—	—	—	-1.27813
SNX14_HUMAN	-2.34535	-1.82898	-1.99924	-2.00887	—	-1.79717
SNX17_HUMAN	—	—	—	—	-0.0862541	—
SNX1_HUMAN	—	0.140733	—	—	—	—
SNX27_HUMAN	—	—	—	—	-0.400335	—
SNX2_HUMAN	0.319102	0.669667	—	—	0.712377	0.969655
SNX3_HUMAN	—	—	—	—	0.844036	—
SNX4_HUMAN	—	—	—	—	1.05229	—
SNX7_HUMAN	—	—	—	—	0.994846	—
SNX8_HUMAN	—	—	—	—	-0.935795	—
SOCS3_HUMAN	—	-0.400458	—	—	—	—
SODC_HUMAN	—	0.869693	—	—	1.51889	—
SODM_HUMAN	-0.346391	—	—	—	0.117347	—
SPA12_HUMAN	—	-1.12718	—	—	—	—
SPAT1_HUMAN	0.569149	1.02863	—	—	0.836644	0.664377
SPB12_HUMAN	0.235196	-0.129481	-0.352496	-0.265291	0.669438	0.406252
SPB13_HUMAN	—	-0.515396	—	—	—	—
SPB3_HUMAN	0.066183	0.662964	—	—	—	0.561232
SPB4_HUMAN	—	0.037934	—	—	—	0.515942
SPB6_HUMAN	—	-0.675424	—	—	—	—
SPB7_HUMAN	—	-0.626502	—	—	—	—
SPB9_HUMAN	—	-1.17027	—	—	—	—
SPC24_HUMAN	0.734255	—	—	—	1.23574	—
SPD2B_HUMAN	0.383205	0.409931	—	—	0.511469	—
SPE39_HUMAN	—	—	—	—	0.762733	—
SPEE_HUMAN	—	—	—	—	0.109102	—
SPEG_HUMAN	-0.286887	—	-0.554738	-0.555547	1.10433	-0.48432
SPG17_HUMAN	—	-0.155892	—	—	—	—
SPG21_HUMAN	—	—	—	—	-2.48941	—
SPN90_HUMAN	—	—	—	—	—	-1.17488
SPR1A_HUMAN	1.64853	1.42153	—	—	2.05993	—
SPR1B_HUMAN	—	1.95687	—	—	—	—
SPR2A_HUMAN	—	2.81972	—	—	—	—
SPR2G_HUMAN	—	3.07661	—	—	—	—
SPRR3_HUMAN	—	1.8269	—	—	—	—
SPRY4_HUMAN	—	—	—	—	-0.898399	—
SPS2L_HUMAN	—	—	—	—	2.61809	—
SPSB3_HUMAN	—	—	—	—	1.0636	—
SPT5H_HUMAN	—	0.11314	—	—	—	—
SPTA1_HUMAN	—	—	—	—	1.08087	—
SPTB1_HUMAN	-0.0964937	—	—	0	1.23127	0.813428
SPTB2_HUMAN	1.28611	1.16683	—	0.86652	1.53294	—
SPTN1_HUMAN	—	—	0.591396	—	1.27573	0.88903
SPTN5_HUMAN	-0.29629	—	—	—	—	—
SQSTM_HUMAN	—	0.671759	2.14247	—	2.38165	2.43463
SRBS1_HUMAN	—	—	0.442447	—	1.34003	—
SRCA_HUMAN	1.84994	1.79192	1.55385	1.57876	2.25608	1.83841
SRP68_HUMAN	0.407641	0.125579	—	—	0.4229	0.857955
SRPK3_HUMAN	—	—	—	—	-0.22181	—
SSBP_HUMAN	—	—	—	—	1.1724	—
SSH2_HUMAN	—	0.124338	—	—	—	—
SSRA_HUMAN	-1.38096	—	—	—	—	—
SSRD_HUMAN	—	-1.33313	—	—	—	—
ST1B1_HUMAN	—	—	-0.778388	—	—	—
ST5_HUMAN	—	-0.198926	—	—	—	—
STAC3_HUMAN	—	—	1.27288	—	2.12296	1.19633
STALP_HUMAN	-0.563458	—	—	—	—	—
STAR5_HUMAN	—	—	—	-0.776764	—	—
STAR7_HUMAN	—	0.365786	—	—	0.234743	—
STAR9_HUMAN	—	—	—	-0.214643	—	-0.199306
STAT6_HUMAN	—	—	—	—	—	-1.70383
STBD1_HUMAN	—	—	—	—	—	0.601646
STIM1_HUMAN	0.906948	1.18328	1.20698	—	—	—
STK19_HUMAN	—	—	—	—	-0.202374	—
STN1_HUMAN	—	—	—	—	0.141653	—
STRAP_HUMAN	—	—	—	—	-1.03349	—
STRN3_HUMAN	—	-0.141021	0.00168022	—	0.0264045	—
STT3A_HUMAN	—	-3.41103	—	—	—	-3.66251
STT3B_HUMAN	—	-3.61828	—	—	—	-3.86976
STYL1_HUMAN	—	—	—	—	-1.8563	—
SUCA_HUMAN	-0.880237	—	—	—	-0.549698	-0.702586
SUCB1_HUMAN	-0.695506	-1.2032	-0.558067	—	-0.0216409	-1.15751
SUFU_HUMAN	—	—	—	—	-0.904636	—
SVIL_HUMAN	0.788597	0.463599	0.875872	—	1.56773	0.960707
SYCP1_HUMAN	—	2.95247	—	—	3.71328	3.25606
SYDC_HUMAN	—	-0.242424	—	—	-0.154977	—
SYDE2_HUMAN	—	-0.00587624	—	—	—	—
SYF1_HUMAN	—	—	—	—	-0.698181	—
SYFA_HUMAN	—	—	-0.10316	—	0.619667	—
SYHM_HUMAN	—	—	—	—	-1.48811	—
SYJ2B_HUMAN	—	—	—	—	—	-1.98811
SYLC_HUMAN	—	—	—	—	-1.09527	—
SYLM_HUMAN	-1.77398	—	—	—	—	—
SYNCI_HUMAN	1.63951	—	2.14554	—	3.09767	2.39314
SYNC_HUMAN	—	—	—	—	-0.304312	—
SYNE1_HUMAN	—	—	—	—	0.85171	—
SYNEM_HUMAN	2.58207	2.71519	2.47593	2.23192	3.4502	2.699
SYNP2_HUMAN	1.48538	1.63063	1.19166	0.779738	2.05551	1.63551
SYNPO_HUMAN	1.42003	2.00311	—	—	2.04796	1.43916
SYP2L_HUMAN	0.770107	0.885085	0.631284	0.400082	1.34106	0.995725
SYPL1_HUMAN	—	-3.65631	—	—	—	-3.70336
SYPL2_HUMAN	-0.673205	-0.493656	-0.504721	-1.67602	0.247234	-0.181131
SYQ_HUMAN	—	—	—	—	-0.899139	—
SYT16_HUMAN	0.78807	—	—	—	—	—
SYWC_HUMAN	—	—	—	—	-0.224474	—
T2AG_HUMAN	—	—	—	—	0.586865	—
T3HPD_HUMAN	—	—	-1.0768	—	—	—
TAD2B_HUMAN	0.368629	0.203271	—	—	0.879455	—
TADBP_HUMAN	—	—	0.667534	—	1.79775	0.239353
TAF4B_HUMAN	—	—	—	—	0.107336	—
TAF5_HUMAN	—	—	—	—	—	-0.360053
TAF6L_HUMAN	—	—	—	—	-0.747562	—
TAP1_HUMAN	—	—	—	—	—	-3.15338
TATD1_HUMAN	—	—	—	—	-0.214572	—
TATD3_HUMAN	—	—	—	—	-0.473193	—
TBA4A_HUMAN	0.332724	0.611023	0.351246	-0.104017	0.980648	0.825311
TBA4B_HUMAN	—	—	—	—	-0.0610714	-0.827878
TBA8_HUMAN	—	—	—	—	0.0121092	-0.870066
TBB2A_HUMAN	—	—	-0.716852	—	-0.253675	-0.408674
TBB3_HUMAN	—	-1.05564	—	—	-0.507531	-0.922753
TBB4A_HUMAN	—	-0.677362	—	—	-0.781672	-0.654355
TBB4B_HUMAN	-1.18284	-0.419314	-0.0618821	—	0.116922	0.113593
TBB5_HUMAN	-0.210565	0.0541693	-0.125501	-0.591722	0.691455	0.518311
TBB6_HUMAN	—	-0.722818	-0.751979	—	-0.0983866	-0.681731
TBC17_HUMAN	-1.77833	—	—	—	—	—
TBC3E_HUMAN	—	-0.137692	—	—	—	—
[truncated: 221 more rows]

## Sheet: Dataset S9
UniProt ID	HC σf	DC σf	AF σf	RV σf
[truncated: 4,071 more rows]

[truncated: 3 more sheets: Dataset 10, Dataset S11, Dataset S12]
